# Supplementary material for: FoxH1 represses miR-430 during early embryonic development of zebrafish via non-canonical regulation
Source: BMC Biol. 2019 Jul 30;17:61. doi: 10.1186/s12915-019-0683-z (PMC6664792; doi:10.1186/s12915-019-0683-z)
Supplement: Supplementary file 2 — FoxH1-peaks and Annotation-50k+20k. (XLSX 1476 kb) [file 12915_2019_683_MOESM2_ESM.xlsx]

## Sheet: Foxh1 peaks
canonical peaks								noncanonical peaks
#chr	PeakStart	PeakEnd	Peak	10*log10(pvalue)				#chr	PeakStart	PeakEnd	Peak	10*log10(pvalue)
chr1	376506	376623	MACS_peak_8	43.77				chr1	23545	23658	MACS_peak_1	47.94
chr1	1309465	1309595	MACS_peak_36	50.43				chr1	189047	189130	MACS_peak_3	42.07
chr1	1753303	1753426	MACS_peak_41	67.33				chr1	233170	233283	MACS_peak_4	49.61
chr1	1886072	1886251	MACS_peak_43	50.95				chr1	252874	252983	MACS_peak_5	47.9
chr1	2181185	2181305	MACS_peak_52	45.59				chr1	311256	311382	MACS_peak_6	40.58
chr1	2240872	2241019	MACS_peak_54	53.81				chr1	378811	378910	MACS_peak_9	50.24
chr1	2890211	2890315	MACS_peak_63	60.04				chr1	440855	440967	MACS_peak_10	58.53
chr1	2989982	2990089	MACS_peak_65	48.36				chr1	471357	471463	MACS_peak_11	40.47
chr1	3666904	3667022	MACS_peak_73	55.3				chr1	478164	478309	MACS_peak_12	41.57
chr1	3716987	3717108	MACS_peak_75	44.88				chr1	720903	721039	MACS_peak_24	72.6
chr1	4176490	4176617	MACS_peak_84	58.49				chr1	735551	735679	MACS_peak_27	50.87
chr1	4918389	4918502	MACS_peak_97	41.6				chr1	740722	740809	MACS_peak_28	45.89
chr1	5411879	5411996	MACS_peak_109	50.9				chr1	791234	791321	MACS_peak_29	50.92
chr1	5776821	5776913	MACS_peak_116	47.34				chr1	892588	892710	MACS_peak_30	45.2
chr1	7815752	7815897	MACS_peak_142	42.38				chr1	1086633	1086786	MACS_peak_31	49.19
chr1	7890595	7890705	MACS_peak_145	46.19				chr1	1113963	1114075	MACS_peak_32	47.25
chr1	8202819	8202922	MACS_peak_154	43.8				chr1	1192127	1192244	MACS_peak_35	41.19
chr1	8358894	8359280	MACS_peak_156	171.17				chr1	1599821	1599906	MACS_peak_39	43.36
chr1	9691969	9692097	MACS_peak_182	49.37				chr1	1850182	1850294	MACS_peak_42	51.65
chr1	10063440	10063545	MACS_peak_184	40.34				chr1	1892953	1893063	MACS_peak_44	47.69
chr1	10616897	10617062	MACS_peak_197	76.4				chr1	1989518	1989651	MACS_peak_48	53.68
chr1	11004541	11004710	MACS_peak_204	47.03				chr1	1989697	1989809	MACS_peak_49	47.25
chr1	12190838	12190968	MACS_peak_223	59.91				chr1	2066602	2066714	MACS_peak_50	41.42
chr1	12313837	12313951	MACS_peak_227	43.94				chr1	2128785	2128898	MACS_peak_51	47.04
chr1	12339983	12340107	MACS_peak_229	42.85				chr1	2195353	2195517	MACS_peak_53	54.26
chr1	12821552	12821679	MACS_peak_238	51.08				chr1	2371131	2371264	MACS_peak_55	53.68
chr1	12950431	12950552	MACS_peak_240	44.51				chr1	2523211	2523326	MACS_peak_56	46.61
chr1	12951329	12951466	MACS_peak_241	40.79				chr1	2546645	2546767	MACS_peak_57	45.2
chr1	12958551	12958656	MACS_peak_242	44.17				chr1	2706877	2706962	MACS_peak_59	50.74
chr1	13123281	13123383	MACS_peak_248	49				chr1	2709714	2709838	MACS_peak_60	44.81
chr1	13180117	13180285	MACS_peak_249	47.2				chr1	2746379	2746501	MACS_peak_61	45.2
chr1	13682451	13682575	MACS_peak_265	44.81				chr1	2825766	2825868	MACS_peak_62	43.63
chr1	14744451	14744601	MACS_peak_290	41.06				chr1	2965788	2965905	MACS_peak_64	63.27
chr1	16326696	16326804	MACS_peak_321	48.13				chr1	3133161	3133274	MACS_peak_66	58.28
chr1	16377578	16377680	MACS_peak_324	43.63				chr1	3226418	3226582	MACS_peak_68	68.79
chr1	16483025	16483125	MACS_peak_330	42.2				chr1	3511988	3512100	MACS_peak_70	47.25
chr1	17355083	17355201	MACS_peak_342	45.57				chr1	3587285	3587408	MACS_peak_71	67.33
chr1	18399222	18399312	MACS_peak_362	47.87				chr1	3649746	3649859	MACS_peak_72	47.04
chr1	18601155	18601266	MACS_peak_368	47.47				chr1	3704869	3704955	MACS_peak_74	53.68
chr1	19060623	19060830	MACS_peak_378	98.12				chr1	4054837	4054963	MACS_peak_78	42.94
chr1	19145530	19145663	MACS_peak_379	53.68				chr1	4099603	4099684	MACS_peak_79	51.2
chr1	19948603	19948716	MACS_peak_387	48.34				chr1	4146651	4146740	MACS_peak_80	60.6
chr1	20187302	20187399	MACS_peak_393	42.93				chr1	4152775	4152891	MACS_peak_81	46.41
chr1	20260994	20261158	MACS_peak_395	46.1				chr1	4162526	4162639	MACS_peak_82	41.6
chr1	21209436	21209528	MACS_peak_406	52.03				chr1	4187955	4188081	MACS_peak_85	44.42
chr1	21442329	21442457	MACS_peak_409	52.43				chr1	4213558	4213704	MACS_peak_86	60.26
chr1	21697485	21697612	MACS_peak_415	40.94				chr1	4336451	4336540	MACS_peak_87	49.9
chr1	22144012	22144154	MACS_peak_420	47				chr1	4367363	4367471	MACS_peak_88	54.1
chr1	22564859	22564967	MACS_peak_430	58.23				chr1	4371325	4371387	MACS_peak_89	82.86
chr1	23698941	23699046	MACS_peak_452	41.79				chr1	4511895	4512014	MACS_peak_90	55.63
chr1	24658824	24658937	MACS_peak_470	44.15				chr1	4582238	4582324	MACS_peak_91	47.33
chr1	24714794	24714908	MACS_peak_473	40.61				chr1	4683512	4683604	MACS_peak_92	51.51
chr1	25240479	25240903	MACS_peak_483	309.76				chr1	4698209	4698327	MACS_peak_93	43.12
chr1	25842658	25842785	MACS_peak_493	44.48				chr1	4715963	4716068	MACS_peak_94	56.95
chr1	26064815	26064926	MACS_peak_498	46.48				chr1	4742349	4742451	MACS_peak_95	42.1
chr1	26840933	26841028	MACS_peak_505	43.79				chr1	4829045	4829172	MACS_peak_96	43.24
chr1	27895442	27895530	MACS_peak_520	52.6				chr1	4988969	4989051	MACS_peak_98	53.68
chr1	28222876	28222984	MACS_peak_526	53.61				chr1	5069629	5069722	MACS_peak_101	43.56
chr1	29131325	29131414	MACS_peak_540	49				chr1	5144075	5144175	MACS_peak_103	42.94
chr1	29646064	29646197	MACS_peak_546	200.08				chr1	5177223	5177323	MACS_peak_104	44.51
chr1	29731870	29731939	MACS_peak_549	51.7				chr1	5216545	5216675	MACS_peak_105	54.32
chr1	30370887	30371009	MACS_peak_556	44.69				chr1	5388064	5388186	MACS_peak_108	40.2
chr1	30693849	30694018	MACS_peak_564	53.14				chr1	5423351	5423423	MACS_peak_110	53.68
chr1	31005979	31006116	MACS_peak_568	57.65				chr1	5488012	5488114	MACS_peak_112	42.1
chr1	31350535	31350653	MACS_peak_572	44.99				chr1	5597458	5597584	MACS_peak_113	43.79
chr1	32161906	32162022	MACS_peak_582	56.35				chr1	5598556	5598648	MACS_peak_114	54.49
chr1	32218784	32218964	MACS_peak_584	48.56				chr1	5919254	5919356	MACS_peak_118	52.9
chr1	33060697	33060801	MACS_peak_594	45.69				chr1	6198317	6198441	MACS_peak_119	44.3
chr1	33916714	33916861	MACS_peak_608	55.42				chr1	6376045	6376161	MACS_peak_120	46.41
chr1	34202011	34202114	MACS_peak_612	51.75				chr1	6509413	6509516	MACS_peak_122	41.51
chr1	34908229	34908369	MACS_peak_619	58.68				chr1	6516034	6516130	MACS_peak_123	62.91
chr1	35916186	35916306	MACS_peak_643	44.11				chr1	6693074	6693131	MACS_peak_127	68.92
chr1	36257835	36257935	MACS_peak_654	43.32				chr1	7226260	7226366	MACS_peak_131	41.57
chr1	38118374	38118497	MACS_peak_669	45				chr1	7245332	7245378	MACS_peak_132	98.49
chr1	38469265	38469390	MACS_peak_675	46.83				chr1	7262583	7262707	MACS_peak_133	44.81
chr1	38650830	38650939	MACS_peak_682	50.18				chr1	7460431	7460534	MACS_peak_134	41.15
chr1	38814576	38814701	MACS_peak_689	43.13				chr1	7557996	7558103	MACS_peak_136	53.88
chr1	39081976	39082081	MACS_peak_692	48.77				chr1	7655424	7655534	MACS_peak_138	44.35
chr1	39693773	39693892	MACS_peak_701	54.5				chr1	7820057	7820159	MACS_peak_143	57.24
chr1	39788546	39788716	MACS_peak_704	59.55				chr1	7907300	7907423	MACS_peak_146	44.99
chr1	40481241	40481355	MACS_peak_721	69.78				chr1	7926958	7927039	MACS_peak_147	45.8
chr1	40481380	40481611	MACS_peak_722	93.76				chr1	7963672	7963758	MACS_peak_148	60.06
chr1	40725639	40725720	MACS_peak_726	43.36				chr1	7986182	7986309	MACS_peak_149	41.38
chr1	40914523	40914607	MACS_peak_733	59.09				chr1	8001388	8001519	MACS_peak_150	53.49
chr1	40987381	40987590	MACS_peak_735	52.38				chr1	8009340	8009461	MACS_peak_151	42.97
chr1	41112581	41112687	MACS_peak_739	48.9				chr1	8443611	8443725	MACS_peak_157	40.23
chr1	41221382	41221496	MACS_peak_744	41.8				chr1	8532080	8532162	MACS_peak_159	44.03
chr1	41461590	41461713	MACS_peak_747	43.52				chr1	8612810	8612928	MACS_peak_161	46
chr1	41763469	41763657	MACS_peak_753	43.31				chr1	8643575	8643684	MACS_peak_162	41.67
chr1	41955686	41955803	MACS_peak_759	43.9				chr1	8669025	8669140	MACS_peak_163	46.61
chr1	42234221	42234336	MACS_peak_770	43.29				chr1	8777776	8777899	MACS_peak_165	47.71
chr1	43402117	43402223	MACS_peak_786	49.3				chr1	8805731	8805844	MACS_peak_166	42.01
chr1	43495042	43495173	MACS_peak_788	48.73				chr1	8918514	8918640	MACS_peak_168	41.57
chr1	44201398	44201539	MACS_peak_802	44.85				chr1	9013173	9013282	MACS_peak_170	47.91
chr1	44715930	44716057	MACS_peak_810	53.56				chr1	9085165	9085289	MACS_peak_171	44.8
chr1	45362619	45362741	MACS_peak_824	40.2				chr1	9117742	9117838	MACS_peak_172	45.08
chr1	45488616	45488747	MACS_peak_829	40.22				chr1	9477713	9477803	MACS_peak_177	47.45
chr1	45600406	45600529	MACS_peak_832	46.85				chr1	9589451	9589620	MACS_peak_179	45.89
chr1	46340993	46341134	MACS_peak_842	49.86				chr1	9674726	9674810	MACS_peak_181	45.8
chr1	47234213	47234374	MACS_peak_864	70.66				chr1	10042648	10042764	MACS_peak_183	46.41
chr1	47254397	47254567	MACS_peak_865	55.99				chr1	10076873	10076985	MACS_peak_185	47.25
chr1	48321701	48321863	MACS_peak_888	66.31				chr1	10241370	10241480	MACS_peak_187	48.68
chr1	48583918	48584023	MACS_peak_892	56.42				chr1	10247865	10247990	MACS_peak_188	40.04
chr1	49227253	49227376	MACS_peak_898	45				chr1	10261878	10261993	MACS_peak_189	53.34
chr1	49353576	49353674	MACS_peak_901	50.49				chr1	10344745	10344856	MACS_peak_193	42.43
chr1	50319499	50319686	MACS_peak_919	96.76				chr1	10397892	10397983	MACS_peak_194	51.59
chr1	50337513	50337685	MACS_peak_920	96.2				chr1	10403224	10403318	MACS_peak_195	46.82
chr1	50538141	50538268	MACS_peak_924	44.24				chr1	10406106	10406232	MACS_peak_196	40.27
chr1	51233816	51233934	MACS_peak_929	45.57				chr1	10651704	10651817	MACS_peak_199	46.03
chr1	51314864	51314989	MACS_peak_932	44.62				chr1	10757688	10757810	MACS_peak_200	45.2
chr1	51393654	51393892	MACS_peak_935	148.73				chr1	10943267	10943401	MACS_peak_201	52.3
chr1	51842230	51842339	MACS_peak_946	47.91				chr1	10960929	10961066	MACS_peak_202	40.07
chr1	52419628	52419736	MACS_peak_954	43.08				chr1	11074729	11074826	MACS_peak_205	50.74
chr1	53243580	53243686	MACS_peak_973	72.19				chr1	11183882	11184008	MACS_peak_206	41.57
chr1	53686444	53686541	MACS_peak_978	45.64				chr1	11219604	11219697	MACS_peak_207	63.85
chr1	54188936	54189058	MACS_peak_983	53.8				chr1	11257085	11257200	MACS_peak_209	46.61
chr1	54650206	54650358	MACS_peak_993	44.3				chr1	11436368	11436522	MACS_peak_210	46.8
chr1	54962082	54962235	MACS_peak_1000	82.3				chr1	11666972	11667098	MACS_peak_216	42.47
chr1	55468380	55468502	MACS_peak_1007	43.71				chr1	12037196	12037312	MACS_peak_217	42.22
chr1	55530604	55530730	MACS_peak_1009	43.92				chr1	12060977	12061099	MACS_peak_218	45.2
chr1	55541282	55541391	MACS_peak_1010	59.3				chr1	12090673	12090734	MACS_peak_219	79.09
chr1	55634579	55634687	MACS_peak_1014	41.89				chr1	12114394	12114512	MACS_peak_220	43.57
chr1	56773526	56773632	MACS_peak_1033	48.58				chr1	12141911	12142017	MACS_peak_221	41.94
chr1	57246675	57246773	MACS_peak_1037	48.03				chr1	12149171	12149383	MACS_peak_222	47.52
chr1	59466494	59466598	MACS_peak_1053	42.39				chr1	12237976	12238081	MACS_peak_224	44.59
chr1	59945457	59945570	MACS_peak_1068	42.84				chr1	12279829	12279930	MACS_peak_226	47.3
chr1	60007686	60007830	MACS_peak_1071	53.27				chr1	12354995	12355057	MACS_peak_230	66.1
chr10	53669	53789	MACS_peak_1085	41				chr1	12590424	12590550	MACS_peak_233	68.88
chr10	498093	498209	MACS_peak_1096	43.14				chr1	12607114	12607212	MACS_peak_234	57.34
chr10	992360	992471	MACS_peak_1104	47.47				chr1	12745149	12745251	MACS_peak_235	47.53
chr10	1090610	1090729	MACS_peak_1109	40.79				chr1	12750859	12750983	MACS_peak_236	40.23
chr10	1152916	1153053	MACS_peak_1110	51.12				chr1	13015267	13015388	MACS_peak_244	44.39
chr10	1230218	1230341	MACS_peak_1112	41.26				chr1	13042033	13042141	MACS_peak_245	50.87
chr10	1808754	1808864	MACS_peak_1118	59.05				chr1	13111464	13111597	MACS_peak_247	46.45
chr10	2328029	2328185	MACS_peak_1126	57.69				chr1	13224161	13224283	MACS_peak_250	50.7
chr10	2328242	2328361	MACS_peak_1127	55.06				chr1	13235186	13235289	MACS_peak_251	40.44
chr10	3091930	3092055	MACS_peak_1140	42.2				chr1	13372694	13372781	MACS_peak_254	44.09
chr10	3094266	3094375	MACS_peak_1142	43.27				chr1	13457755	13457882	MACS_peak_256	44.24
chr10	3658400	3658522	MACS_peak_1154	45.2				chr1	13462362	13462440	MACS_peak_257	63.18
chr10	4431049	4431202	MACS_peak_1168	81.06				chr1	13472653	13472783	MACS_peak_258	50.43
chr10	4886488	4886604	MACS_peak_1174	43.08				chr1	13478992	13479095	MACS_peak_259	60.92
chr10	4961399	4961507	MACS_peak_1176	47.61				chr1	13485931	13486106	MACS_peak_260	87.68
chr10	5032816	5032931	MACS_peak_1178	40.79				chr1	13487049	13487182	MACS_peak_261	51.94
chr10	5090449	5090670	MACS_peak_1181	85.07				chr1	13510648	13510726	MACS_peak_262	52.16
chr10	5379042	5379221	MACS_peak_1191	55.3				chr1	13535238	13535338	MACS_peak_263	40.79
chr10	5473076	5473199	MACS_peak_1193	55.88				chr1	13646963	13647048	MACS_peak_264	46.55
chr10	5706249	5706356	MACS_peak_1198	41.72				chr1	13705494	13705556	MACS_peak_266	63.18
chr10	5906472	5906584	MACS_peak_1202	51.65				chr1	13712275	13712394	MACS_peak_267	42.47
chr10	6848483	6848594	MACS_peak_1214	44.58				chr1	13727017	13727103	MACS_peak_268	50.28
chr10	9405434	9405526	MACS_peak_1261	45.31				chr1	13766166	13766290	MACS_peak_269	42.39
chr10	9733036	9733157	MACS_peak_1264	42.08				chr1	13927821	13927903	MACS_peak_270	44.72
chr10	10181432	10181541	MACS_peak_1274	40.15				chr1	13930208	13930290	MACS_peak_271	44.03
chr10	11659353	11659477	MACS_peak_1301	42.39				chr1	13937883	13938001	MACS_peak_272	45.99
chr10	13468525	13468631	MACS_peak_1322	46.14				chr1	14023639	14023798	MACS_peak_273	40.75
chr10	13708450	13708679	MACS_peak_1329	54.51				chr1	14038214	14038299	MACS_peak_275	46.26
chr10	14601364	14601472	MACS_peak_1342	44.78				chr1	14046188	14046258	MACS_peak_276	47.74
chr10	15619366	15619499	MACS_peak_1359	46.9				chr1	14081301	14081426	MACS_peak_277	42.2
chr10	15683468	15683728	MACS_peak_1363	69.38				chr1	14162368	14162474	MACS_peak_278	45.68
chr10	17263068	17263169	MACS_peak_1409	55.99				chr1	14208010	14208141	MACS_peak_279	44.3
chr10	17291226	17291352	MACS_peak_1410	42.94				chr1	14239805	14239925	MACS_peak_280	45.59
chr10	17294056	17294142	MACS_peak_1411	58.16				chr1	14435823	14435947	MACS_peak_281	41.5
chr10	17485058	17485185	MACS_peak_1418	52.68				chr1	14470345	14470535	MACS_peak_282	42.56
chr10	18835378	18835493	MACS_peak_1440	46.61				chr1	14470726	14470918	MACS_peak_283	41.87
chr10	20034754	20034868	MACS_peak_1457	41				chr1	14470979	14471165	MACS_peak_284	50.09
chr10	21432772	21432891	MACS_peak_1481	45.79				chr1	14560943	14561056	MACS_peak_287	47.04
chr10	22326356	22326473	MACS_peak_1490	46.2				chr1	14598799	14598872	MACS_peak_289	44.72
chr10	23519865	23519967	MACS_peak_1515	43.63				chr1	14778077	14778185	MACS_peak_291	41.89
chr10	27098444	27098555	MACS_peak_1558	47.47				chr1	14912619	14912670	MACS_peak_294	88.8
chr10	28231794	28231920	MACS_peak_1574	43.92				chr1	14913970	14914080	MACS_peak_295	56.17
chr10	28278325	28278473	MACS_peak_1575	54.12				chr1	14914338	14914411	MACS_peak_296	75.74
chr10	28301048	28301161	MACS_peak_1576	43.27				chr1	15218718	15218839	MACS_peak_299	41.22
chr10	28766319	28766417	MACS_peak_1589	40.93				chr1	15234700	15234812	MACS_peak_300	42.22
chr10	29174681	29174783	MACS_peak_1597	48.5				chr1	15358547	15358656	MACS_peak_302	42.86
chr10	29544897	29545003	MACS_peak_1601	47.08				chr1	15476913	15477029	MACS_peak_305	40.2
chr10	30144352	30144479	MACS_peak_1612	40.51				chr1	15562766	15562865	MACS_peak_306	44.75
chr10	31573784	31573931	MACS_peak_1629	49.91				chr1	15562953	15563057	MACS_peak_307	42.02
chr10	31617645	31617769	MACS_peak_1631	44.81				chr1	15697105	15697202	MACS_peak_308	45.64
chr10	32298662	32298814	MACS_peak_1639	47.16				chr1	15708643	15708770	MACS_peak_309	41.83
chr10	33863178	33863298	MACS_peak_1666	43.27				chr1	15908944	15909055	MACS_peak_311	58.79
chr10	34072482	34072590	MACS_peak_1669	43.92				chr1	15947108	15947255	MACS_peak_312	40.77
chr10	34145058	34145184	MACS_peak_1671	41.12				chr1	15963379	15963510	MACS_peak_313	52.36
chr10	34162633	34162802	MACS_peak_1673	44.8				chr1	15974111	15974202	MACS_peak_314	46.77
chr10	34970743	34970860	MACS_peak_1684	54.43				chr1	16209179	16209312	MACS_peak_315	100.94
chr10	35627635	35627745	MACS_peak_1692	47.69				chr1	16243627	16243752	MACS_peak_317	40.04
chr10	35641498	35641624	MACS_peak_1693	41.57				chr1	16276432	16276565	MACS_peak_318	45.14
chr10	36076800	36076908	MACS_peak_1704	45.23				chr1	16281523	16281626	MACS_peak_319	44.21
chr10	37120359	37120456	MACS_peak_1717	55.68				chr1	16326813	16326935	MACS_peak_322	45.2
chr10	37307999	37308123	MACS_peak_1720	42.85				chr1	16343942	16344054	MACS_peak_323	67.71
chr10	39870799	39870941	MACS_peak_1754	43.79				chr1	16402344	16402435	MACS_peak_325	43.37
chr10	41963419	41963549	MACS_peak_1788	50.43				chr1	16418639	16418761	MACS_peak_327	41.89
chr10	42517382	42517507	MACS_peak_1796	44.62				chr1	16469988	16470090	MACS_peak_329	61.2
chr10	43602396	43602491	MACS_peak_1813	51.25				chr1	16605914	16606067	MACS_peak_332	44.01
chr10	43619044	43619175	MACS_peak_1815	67.68				chr1	16696144	16696280	MACS_peak_333	53.06
chr10	43970936	43971041	MACS_peak_1824	48.81				chr1	16876356	16876472	MACS_peak_334	41.8
chr10	44074612	44074730	MACS_peak_1827	43.12				chr1	16887004	16887130	MACS_peak_335	44.42
chr10	44545997	44546119	MACS_peak_1832	44.19				chr1	16961338	16961441	MACS_peak_336	46.37
chr10	44609210	44609373	MACS_peak_1835	40.95				chr1	17085486	17085630	MACS_peak_338	50.54
chr10	45271971	45272110	MACS_peak_1844	52.45				chr1	17159341	17159456	MACS_peak_339	44.06
chr10	45524183	45524298	MACS_peak_1850	46.61				chr1	17314770	17314855	MACS_peak_340	50.28
chr10	46113509	46113619	MACS_peak_1868	54.59				chr1	17337151	17337225	MACS_peak_341	53.68
chr10	46261201	46261346	MACS_peak_1871	59.98				chr1	17460056	17460137	MACS_peak_343	41.46
chr10	46297500	46297610	MACS_peak_1874	47.69				chr1	17503630	17503748	MACS_peak_344	44.99
chr10	46560883	46561002	MACS_peak_1885	55.16				chr1	17613981	17614145	MACS_peak_345	42.4
chr11	81235	81338	MACS_peak_1892	43.01				chr1	17715858	17715953	MACS_peak_346	49.29
chr11	503774	503912	MACS_peak_1905	66.2				chr1	17792829	17792910	MACS_peak_347	46.55
chr11	1091663	1091784	MACS_peak_1915	43.44				chr1	18000706	18000811	MACS_peak_351	48.81
chr11	1259258	1259382	MACS_peak_1919	43.81				chr1	18069856	18069975	MACS_peak_353	42.04
chr11	1699240	1699305	MACS_peak_1930	66.1				chr1	18125028	18125101	MACS_peak_354	42.07
chr11	2141707	2141813	MACS_peak_1937	42.33				chr1	18281121	18281244	MACS_peak_356	40.57
chr11	2258927	2259036	MACS_peak_1938	47.9				chr1	18328423	18328488	MACS_peak_357	53.55
chr11	2267702	2268133	MACS_peak_1939	131.54				chr1	18371254	18371377	MACS_peak_360	42.59
chr11	2349903	2350030	MACS_peak_1941	54.98				chr1	18407061	18407163	MACS_peak_363	51.18
chr11	2558870	2558989	MACS_peak_1945	45.28				chr1	18417819	18417941	MACS_peak_364	41.03
chr11	2575857	2575998	MACS_peak_1946	53.58				chr1	18454123	18454229	MACS_peak_365	40.47
chr11	2746285	2746458	MACS_peak_1950	63.23				chr1	18489323	18489419	MACS_peak_366	40.43
chr11	3372921	3373092	MACS_peak_1970	56.75				chr1	18490537	18490686	MACS_peak_367	56.54
chr11	3446173	3446283	MACS_peak_1974	58.44				chr1	18745930	18746037	MACS_peak_370	42.9
chr11	3896722	3896796	MACS_peak_1981	47.33				chr1	18882447	18882528	MACS_peak_372	53.68
chr11	5237904	5238032	MACS_peak_2004	51.92				chr1	18899968	18900081	MACS_peak_374	42.42
chr11	5384965	5385163	MACS_peak_2006	147.46				chr1	19014706	19014815	MACS_peak_375	42.06
chr11	6535533	6535732	MACS_peak_2033	142.15				chr1	19153127	19153247	MACS_peak_380	56.58
chr11	6698763	6698989	MACS_peak_2039	73.34				chr1	19197638	19197751	MACS_peak_381	47.04
chr11	7382474	7382572	MACS_peak_2052	50.48				chr1	19481528	19481645	MACS_peak_382	40.39
chr11	8004020	8004135	MACS_peak_2064	46.61				chr1	19599901	19600016	MACS_peak_384	40.79
chr11	9427105	9427210	MACS_peak_2097	54.41				chr1	19613935	19614043	MACS_peak_385	41.5
chr11	10346864	10346999	MACS_peak_2112	41.93				chr1	19954518	19954644	MACS_peak_388	43.42
chr11	10393753	10393893	MACS_peak_2113	40.22				chr1	20061135	20061232	MACS_peak_389	43.29
chr11	10547352	10547471	MACS_peak_2115	49.06				chr1	20105639	20105731	MACS_peak_390	43.82
chr11	10856122	10856241	MACS_peak_2126	40.79				chr1	20143807	20143918	MACS_peak_392	45.5
chr11	11920141	11920208	MACS_peak_2145	66.1				chr1	20200608	20200716	MACS_peak_394	48.13
chr11	11980308	11980435	MACS_peak_2148	66.29				chr1	20266370	20266477	MACS_peak_396	44.14
chr11	13782771	13782888	MACS_peak_2164	49.08				chr1	20559126	20559315	MACS_peak_398	64.96
chr11	14565725	14566018	MACS_peak_2176	153.18				chr1	20588659	20588772	MACS_peak_400	41.56
chr11	15166502	15166607	MACS_peak_2178	57.49				chr1	20617085	20617210	MACS_peak_401	43.25
chr11	15689765	15689902	MACS_peak_2183	44.32				chr1	21158620	21158745	MACS_peak_405	42.66
chr11	18351632	18352010	MACS_peak_2220	125.13				chr1	21231591	21231668	MACS_peak_407	50.74
chr11	18832890	18832945	MACS_peak_2233	66				chr1	21597837	21597928	MACS_peak_412	44.82
chr11	20182306	20182483	MACS_peak_2264	44.23				chr1	21612003	21612084	MACS_peak_413	48.97
chr11	20477220	20477388	MACS_peak_2269	65.47				chr1	21717129	21717221	MACS_peak_416	52.84
chr11	20601510	20601688	MACS_peak_2271	46.37				chr1	21854429	21854502	MACS_peak_417	47.73
chr11	21615931	21616065	MACS_peak_2287	41.75				chr1	21945278	21945365	MACS_peak_418	42.75
chr11	22886040	22886157	MACS_peak_2305	44.24				chr1	22013189	22013281	MACS_peak_419	46.51
chr11	23502599	23502726	MACS_peak_2314	42.29				chr1	22214111	22214208	MACS_peak_421	50.22
chr11	24989074	24989534	MACS_peak_2340	380.78				chr1	22222593	22222701	MACS_peak_422	59.57
chr11	25204832	25204953	MACS_peak_2342	45.39				chr1	22323009	22323105	MACS_peak_423	42.45
chr11	25316406	25316531	MACS_peak_2344	41.75				chr1	22326332	22326456	MACS_peak_424	56.65
chr11	25951759	25951845	MACS_peak_2358	48.13				chr1	22406303	22406447	MACS_peak_426	56.63
chr11	26190663	26190785	MACS_peak_2366	50.26				chr1	22453103	22453225	MACS_peak_428	41.03
chr11	28521146	28521272	MACS_peak_2415	42.47				chr1	22521825	22521941	MACS_peak_429	42.8
chr11	29271073	29271165	MACS_peak_2425	47.76				chr1	22736173	22736297	MACS_peak_432	43.81
chr11	29360506	29360609	MACS_peak_2427	46.37				chr1	22757866	22757946	MACS_peak_433	50.28
chr11	29555349	29555468	MACS_peak_2434	42.47				chr1	22800713	22800829	MACS_peak_434	40.2
chr11	29576853	29576976	MACS_peak_2435	45				chr1	22881018	22881136	MACS_peak_436	43.02
chr11	29957073	29957209	MACS_peak_2438	43.7				chr1	22904009	22904115	MACS_peak_437	42.72
chr11	30698733	30698925	MACS_peak_2455	124				chr1	22968831	22968950	MACS_peak_438	41.2
chr11	30826154	30826354	MACS_peak_2459	166.2				chr1	23067176	23067282	MACS_peak_440	48.12
chr11	31036860	31036975	MACS_peak_2463	50				chr1	23067606	23067710	MACS_peak_441	47.89
chr11	31081459	31081563	MACS_peak_2464	41.64				chr1	23102367	23102497	MACS_peak_442	53.14
chr11	31281542	31281690	MACS_peak_2470	43.99				chr1	23122474	23122609	MACS_peak_443	47.42
chr11	31462648	31462778	MACS_peak_2474	56.65				chr1	23359163	23359286	MACS_peak_444	41.26
chr11	31887222	31887338	MACS_peak_2483	40.59				chr1	23416841	23416926	MACS_peak_445	53.16
chr11	32292638	32292789	MACS_peak_2495	48.18				chr1	23429306	23429410	MACS_peak_446	53.26
chr11	32355561	32355683	MACS_peak_2497	45.84				chr1	23470506	23470614	MACS_peak_447	48.13
chr11	33234398	33234601	MACS_peak_2510	105.77				chr1	23520934	23521027	MACS_peak_448	51.77
chr11	33753464	33753595	MACS_peak_2518	51.81				chr1	23531225	23531322	MACS_peak_449	58.14
chr11	33818431	33818550	MACS_peak_2519	44.31				chr1	23635655	23635781	MACS_peak_450	55.2
chr11	35383754	35383865	MACS_peak_2546	42.03				chr1	23683750	23683876	MACS_peak_451	49.8
chr11	35541114	35541247	MACS_peak_2552	40.86				chr1	23710869	23710985	MACS_peak_453	40.99
chr11	35856111	35856226	MACS_peak_2554	41.59				chr1	23838281	23838374	MACS_peak_454	43.56
chr11	35983090	35983448	MACS_peak_2561	102.28				chr1	23917959	23918108	MACS_peak_455	43.41
chr11	36178695	36178803	MACS_peak_2564	48.12				chr1	23928259	23928439	MACS_peak_456	40.02
chr11	36352615	36352741	MACS_peak_2567	41.12				chr1	24006545	24006656	MACS_peak_458	40.86
chr11	36439003	36439164	MACS_peak_2569	48.37				chr1	24016800	24016892	MACS_peak_459	52.03
chr11	36445367	36445486	MACS_peak_2570	42.92				chr1	24060614	24060738	MACS_peak_460	41.5
chr11	36688110	36688276	MACS_peak_2572	47.53				chr1	24109124	24109245	MACS_peak_461	41.22
chr11	37928359	37928482	MACS_peak_2607	45				chr1	24140779	24140896	MACS_peak_463	40.39
chr11	38340394	38340492	MACS_peak_2609	50.49				chr1	24368626	24368745	MACS_peak_464	42.92
chr11	38929515	38929739	MACS_peak_2621	101.55				chr1	24687915	24688024	MACS_peak_471	45.47
chr11	39393134	39393299	MACS_peak_2632	47.69				chr1	24735933	24736039	MACS_peak_474	48.58
chr11	39747992	39748098	MACS_peak_2637	42.33				chr1	24882210	24882353	MACS_peak_475	46.54
chr11	40403130	40403244	MACS_peak_2645	46.83				chr1	24966919	24967023	MACS_peak_477	42.39
chr11	42168761	42168877	MACS_peak_2665	42.65				chr1	24983345	24983453	MACS_peak_478	43.08
chr11	42663316	42663437	MACS_peak_2673	45.39				chr1	25189034	25189135	MACS_peak_481	41.25
chr11	42771836	42771990	MACS_peak_2675	430.93				chr1	25194235	25194317	MACS_peak_482	46.17
chr11	42979479	42979599	MACS_peak_2678	45.59				chr1	25240921	25241042	MACS_peak_484	47.51
chr11	43010439	43010541	MACS_peak_2680	44.86				chr1	25280605	25280723	MACS_peak_485	40.99
chr11	43397700	43397791	MACS_peak_2689	52.3				chr1	25545871	25545976	MACS_peak_487	48.81
chr11	43756583	43756725	MACS_peak_2696	65.78				chr1	25696494	25696614	MACS_peak_489	45.59
chr11	44185664	44185767	MACS_peak_2705	66.25				chr1	25714958	25715084	MACS_peak_490	51.82
chr11	44255484	44255613	MACS_peak_2707	45.13				chr1	25715484	25715603	MACS_peak_491	44.79
chr11	44276201	44276308	MACS_peak_2709	48.36				chr1	25876051	25876172	MACS_peak_494	46.06
chr11	44391605	44391676	MACS_peak_2715	76.38				chr1	26000198	26000255	MACS_peak_495	61.29
chr11	44451472	44451599	MACS_peak_2716	44.24				chr1	26011589	26011702	MACS_peak_496	40.06
chr11	44954226	44954346	MACS_peak_2723	44.59				chr1	26048799	26048900	MACS_peak_497	45.95
chr11	45069252	45069362	MACS_peak_2725	78.27				chr1	26386237	26386357	MACS_peak_500	45.59
chr11	45527184	45527310	MACS_peak_2734	73.98				chr1	26542303	26542416	MACS_peak_501	41.6
chr11	46208469	46208587	MACS_peak_2747	51.62				chr1	26614658	26614756	MACS_peak_503	50.49
chr11	46351434	46351540	MACS_peak_2751	48.58				chr1	26835850	26835967	MACS_peak_504	46.2
chr11	46365514	46365636	MACS_peak_2752	45.2				chr1	26841253	26841351	MACS_peak_506	42.32
chr11	46462154	46462277	MACS_peak_2758	45				chr1	26866772	26866897	MACS_peak_507	43.61
chr12	82542	82597	MACS_peak_2765	120.91				chr1	26895468	26895627	MACS_peak_508	41.61
chr12	636350	636465	MACS_peak_2778	46.61				chr1	26936161	26936277	MACS_peak_509	43.52
chr12	929054	929167	MACS_peak_2780	47.04				chr1	27016482	27016602	MACS_peak_510	42.72
chr12	1125330	1125449	MACS_peak_2785	42.47				chr1	27295375	27295501	MACS_peak_511	50.79
chr12	1881811	1881937	MACS_peak_2797	41.57				chr1	27408728	27408834	MACS_peak_512	55.63
chr12	2198298	2198473	MACS_peak_2805	77.33				chr1	27870203	27870297	MACS_peak_519	47.24
chr12	2443826	2443959	MACS_peak_2810	51.94				chr1	27910178	27910267	MACS_peak_521	52.84
chr12	3771076	3771202	MACS_peak_2828	55.2				chr1	27940357	27940478	MACS_peak_522	45.39
chr12	5023173	5023270	MACS_peak_2847	54.31				chr1	28037365	28037491	MACS_peak_523	47.93
chr12	5430893	5431019	MACS_peak_2859	44.42				chr1	28056560	28056676	MACS_peak_524	43.52
chr12	5573230	5573357	MACS_peak_2861	44.24				chr1	28161282	28161403	MACS_peak_525	40.4
chr12	5796659	5796769	MACS_peak_2866	41.84				chr1	28312947	28313056	MACS_peak_527	47.91
chr12	5982507	5982639	MACS_peak_2872	46.21				chr1	28370910	28371037	MACS_peak_528	53.23
chr12	6048717	6048855	MACS_peak_2879	51.41				chr1	28621836	28621930	MACS_peak_529	42.95
chr12	6862027	6862140	MACS_peak_2889	41.21				chr1	28778972	28779076	MACS_peak_534	51.06
chr12	7166620	7166730	MACS_peak_2893	46.19				chr1	28862978	28863112	MACS_peak_535	47.62
chr12	7267913	7268054	MACS_peak_2897	61.56				chr1	28872050	28872219	MACS_peak_536	49.46
chr12	7431818	7431941	MACS_peak_2901	45				chr1	28884221	28884326	MACS_peak_537	49.16
chr12	8928546	8928644	MACS_peak_2922	50.49				chr1	28926895	28927018	MACS_peak_538	40.42
chr12	9767676	9767877	MACS_peak_2946	47.71				chr1	28975762	28975885	MACS_peak_539	44.06
chr12	11373987	11374114	MACS_peak_2963	54.98				chr1	29169815	29169917	MACS_peak_541	51.6
chr12	11649677	11649799	MACS_peak_2968	51.04				chr1	29276810	29276910	MACS_peak_543	50
chr12	12159200	12159300	MACS_peak_2978	40.46				chr1	29340842	29340963	MACS_peak_545	49.5
chr12	12977060	12977171	MACS_peak_2987	58.79				chr1	29711698	29711812	MACS_peak_547	46.31
chr12	13842807	13842933	MACS_peak_2996	66.55				chr1	29748104	29748208	MACS_peak_550	41.98
chr12	14109955	14110069	MACS_peak_3001	46.82				chr1	29760598	29760702	MACS_peak_551	45.69
chr12	14653101	14653226	MACS_peak_3012	44.11				chr1	30016353	30016443	MACS_peak_552	43.63
chr12	15003379	15003496	MACS_peak_3023	53.37				chr1	30408422	30408537	MACS_peak_557	43.73
chr12	17617094	17617205	MACS_peak_3058	40.48				chr1	30415084	30415206	MACS_peak_558	45.19
chr12	19421552	19421663	MACS_peak_3080	58.79				chr1	30440493	30440613	MACS_peak_559	41
chr12	20283008	20283117	MACS_peak_3095	47.36				chr1	30477254	30477370	MACS_peak_560	42.22
chr12	20515856	20515947	MACS_peak_3104	45.19				chr1	30637279	30637382	MACS_peak_562	40.44
chr12	20742023	20742134	MACS_peak_3109	45.5				chr1	30655673	30655774	MACS_peak_563	40.22
chr12	20986533	20986614	MACS_peak_3115	44.72				chr1	30694140	30694266	MACS_peak_565	43.41
chr12	21026256	21026337	MACS_peak_3118	44.72				chr1	30734316	30734405	MACS_peak_566	46.9
chr12	22208923	22209049	MACS_peak_3134	42.02				chr1	31006329	31006465	MACS_peak_569	47.22
chr12	22217343	22217447	MACS_peak_3135	49.04				chr1	31314065	31314165	MACS_peak_571	48.49
chr12	23587569	23587674	MACS_peak_3151	45.5				chr1	31537477	31537601	MACS_peak_573	42.85
chr12	23641979	23642065	MACS_peak_3152	44.03				chr1	31867169	31867274	MACS_peak_574	41.42
chr12	24504238	24504358	MACS_peak_3167	45.59				chr1	31896769	31896889	MACS_peak_576	56.58
chr12	24747255	24747323	MACS_peak_3170	66.1				chr1	31916342	31916457	MACS_peak_577	44.19
chr12	27396928	27397102	MACS_peak_3215	46.24				chr1	31977385	31977479	MACS_peak_578	50.98
chr12	27554615	27554812	MACS_peak_3220	81.15				chr1	32141454	32141580	MACS_peak_581	55.2
chr12	27697624	27697748	MACS_peak_3222	44.81				chr1	32203488	32203623	MACS_peak_583	53.26
chr12	28507856	28507969	MACS_peak_3238	40.06				chr1	32229583	32229703	MACS_peak_585	45.59
chr12	28534298	28534418	MACS_peak_3239	53.17				chr1	32244364	32244467	MACS_peak_586	40.79
chr12	29011662	29011807	MACS_peak_3250	65.71				chr1	32277257	32277350	MACS_peak_587	63.85
chr12	30803704	30803800	MACS_peak_3284	48.53				chr1	32304779	32304875	MACS_peak_588	45.08
chr12	30896418	30896593	MACS_peak_3287	66.45				chr1	32599451	32599573	MACS_peak_590	45.2
chr12	31661996	31662107	MACS_peak_3302	47.24				chr1	32781129	32781226	MACS_peak_591	62.64
chr12	31976755	31976858	MACS_peak_3308	43.4				chr1	33071540	33071639	MACS_peak_595	44.75
chr12	32080509	32080614	MACS_peak_3310	45.46				chr1	33083476	33083597	MACS_peak_596	42.97
chr12	32360436	32360556	MACS_peak_3316	45.08				chr1	33505150	33505282	MACS_peak_598	49.5
chr12	32785848	32786066	MACS_peak_3322	64.77				chr1	33553251	33553374	MACS_peak_599	43.52
chr12	32887922	32888038	MACS_peak_3324	42.22				chr1	33613594	33613720	MACS_peak_600	40.27
chr12	32944595	32944699	MACS_peak_3327	49.04				chr1	33653368	33653481	MACS_peak_601	46.52
chr12	33735963	33736086	MACS_peak_3353	45				chr1	33720953	33721040	MACS_peak_602	46.27
chr12	34572526	34572630	MACS_peak_3358	47.54				chr1	33747495	33747604	MACS_peak_604	42.06
chr12	36323844	36323966	MACS_peak_3386	41.89				chr1	34035759	34035871	MACS_peak_609	47.25
chr12	37516049	37516151	MACS_peak_3406	45.71				chr1	34099065	34099177	MACS_peak_610	47.25
chr12	39633671	39633791	MACS_peak_3432	40.19				chr1	34232499	34232612	MACS_peak_613	46.03
chr12	39839435	39839555	MACS_peak_3438	51.16				chr1	34238590	34238683	MACS_peak_614	50.74
chr12	45134996	45135115	MACS_peak_3499	45.79				chr1	34743420	34743528	MACS_peak_616	46.63
chr12	45767391	45767469	MACS_peak_3512	53.68				chr1	34744481	34744573	MACS_peak_617	52.02
chr12	46534714	46534845	MACS_peak_3524	54.11				chr1	34871156	34871276	MACS_peak_618	41
chr12	46673279	46673386	MACS_peak_3530	48.36				chr1	35069163	35069257	MACS_peak_620	47.24
chr12	48178895	48178991	MACS_peak_3548	49				chr1	35130912	35131066	MACS_peak_621	57.47
chr12	48513861	48513984	MACS_peak_3553	45				chr1	35173179	35173326	MACS_peak_622	57.01
chr12	48551416	48551588	MACS_peak_3554	191.76				chr1	35351159	35351272	MACS_peak_626	41.6
chr12	49269506	49269595	MACS_peak_3569	49.9				chr1	35473844	35473953	MACS_peak_627	40.91
chr12	49391814	49391986	MACS_peak_3572	78.03				chr1	35479128	35479297	MACS_peak_628	49.98
chr12	49763054	49763224	MACS_peak_3579	80.6				chr1	35516143	35516246	MACS_peak_629	45.68
chr12	50038631	50038736	MACS_peak_3589	48.81				chr1	35596720	35596875	MACS_peak_631	52.44
chr12	50169666	50169800	MACS_peak_3592	43.69				chr1	35632191	35632312	MACS_peak_632	45.27
chr12	50461725	50461845	MACS_peak_3599	41				chr1	35641783	35641910	MACS_peak_633	41.83
chr13	463077	463205	MACS_peak_3610	41.18				chr1	35752648	35752749	MACS_peak_634	57.78
chr13	1889254	1889367	MACS_peak_3642	44.6				chr1	35760711	35760831	MACS_peak_635	40.19
chr13	2344271	2344387	MACS_peak_3651	41.8				chr1	35769799	35769926	MACS_peak_636	42.82
chr13	2846726	2846874	MACS_peak_3659	57.75				chr1	35792349	35792476	MACS_peak_637	53.8
chr13	2848133	2848302	MACS_peak_3660	82.1				chr1	35805765	35805864	MACS_peak_639	42.08
chr13	2858673	2858843	MACS_peak_3661	47.21				chr1	35842476	35842601	MACS_peak_640	54.24
chr13	3574717	3574830	MACS_peak_3671	40.82				chr1	35876093	35876216	MACS_peak_641	45
chr13	4149257	4149371	MACS_peak_3678	42.21				chr1	35886697	35886793	MACS_peak_642	43.92
chr13	4879575	4879691	MACS_peak_3693	51.14				chr1	36018615	36018724	MACS_peak_646	59.31
chr13	5793578	5793719	MACS_peak_3717	63.68				chr1	36031138	36031254	MACS_peak_647	57.54
chr13	6318373	6318459	MACS_peak_3724	53.68				chr1	36079648	36079762	MACS_peak_649	40.23
chr13	6690406	6690521	MACS_peak_3728	42.85				chr1	36093444	36093561	MACS_peak_651	46.19
chr13	7282921	7283018	MACS_peak_3736	42.93				chr1	36124337	36124467	MACS_peak_652	42.57
chr13	7755582	7755663	MACS_peak_3748	43.36				chr1	36151272	36151398	MACS_peak_653	40.69
chr13	8115653	8115776	MACS_peak_3754	43.05				chr1	36267164	36267330	MACS_peak_655	73.45
chr13	8329617	8329710	MACS_peak_3758	71.32				chr1	36578338	36578438	MACS_peak_657	47.08
chr13	8419651	8419776	MACS_peak_3759	44.61				chr1	36629070	36629154	MACS_peak_658	53.68
chr13	8998154	8998270	MACS_peak_3762	43.98				chr1	36645628	36645696	MACS_peak_659	58.62
chr13	9819749	9819880	MACS_peak_3771	50.74				chr1	37084248	37084352	MACS_peak_661	60.64
chr13	9954034	9954157	MACS_peak_3774	74.18				chr1	37996898	37997015	MACS_peak_666	44.24
chr13	10705374	10705537	MACS_peak_3792	45.85				chr1	38072936	38073041	MACS_peak_667	48.81
chr13	11606319	11606426	MACS_peak_3806	48.36				chr1	38103909	38104034	MACS_peak_668	55.43
chr13	12456043	12456167	MACS_peak_3820	43.81				chr1	38170191	38170316	MACS_peak_670	40.46
chr13	12629497	12629666	MACS_peak_3824	48.45				chr1	38189247	38189354	MACS_peak_671	44.14
chr13	13155302	13155389	MACS_peak_3835	50.45				chr1	38201513	38201596	MACS_peak_672	53.68
chr13	13342744	13342865	MACS_peak_3839	41.22				chr1	38241925	38242050	MACS_peak_673	44.62
chr13	13453599	13453676	MACS_peak_3843	53.68				chr1	38267065	38267184	MACS_peak_674	43.83
chr13	14659267	14659392	MACS_peak_3860	42.66				chr1	38506435	38506514	MACS_peak_676	43.03
chr13	14696180	14696304	MACS_peak_3861	44.81				chr1	38520279	38520390	MACS_peak_677	42.03
chr13	14830745	14830946	MACS_peak_3866	71.03				chr1	38547974	38548078	MACS_peak_679	49.04
chr13	14831707	14831830	MACS_peak_3867	41.28				chr1	38583119	38583227	MACS_peak_680	41.12
chr13	14833189	14833364	MACS_peak_3869	77.35				chr1	38609582	38609679	MACS_peak_681	48.01
chr13	15095360	15095575	MACS_peak_3872	78.6				chr1	38740183	38740316	MACS_peak_686	47.83
chr13	15595499	15595638	MACS_peak_3884	52.45				chr1	38749494	38749601	MACS_peak_687	45.91
chr13	15650564	15650702	MACS_peak_3885	49.83				chr1	38781701	38781823	MACS_peak_688	43.71
chr13	16794691	16794827	MACS_peak_3902	75.05				chr1	38980221	38980376	MACS_peak_690	54.31
chr13	17169878	17170024	MACS_peak_3911	57.25				chr1	39058100	39058241	MACS_peak_691	45.76
chr13	17366438	17366565	MACS_peak_3917	44.24				chr1	39178566	39178672	MACS_peak_694	46.6
chr13	17407965	17408085	MACS_peak_3918	40.27				chr1	39245464	39245573	MACS_peak_695	56.43
chr13	17423809	17423939	MACS_peak_3920	44.92				chr1	39252029	39252184	MACS_peak_696	55.45
chr13	18392050	18392177	MACS_peak_3934	42.76				chr1	39262679	39262866	MACS_peak_697	53.98
chr13	18491376	18491490	MACS_peak_3939	71.33				chr1	39418875	39418985	MACS_peak_698	46.19
chr13	19256461	19256559	MACS_peak_3961	41.96				chr1	39543156	39543290	MACS_peak_700	40.31
chr13	19281602	19281741	MACS_peak_3962	42.3				chr1	39774178	39774289	MACS_peak_703	57.6
chr13	19823362	19823497	MACS_peak_3971	49.91				chr1	39879327	39879468	MACS_peak_707	41.66
chr13	20228412	20228521	MACS_peak_3976	57.93				chr1	40007488	40007624	MACS_peak_708	57.88
chr13	20839824	20839944	MACS_peak_3987	41				chr1	40029760	40029826	MACS_peak_709	61.06
chr13	21011537	21011721	MACS_peak_3992	72.53				chr1	40251186	40251291	MACS_peak_711	43.34
chr13	21105620	21105741	MACS_peak_3995	42.97				chr1	40284906	40285030	MACS_peak_714	55.69
chr13	21675253	21675378	MACS_peak_4009	44.61				chr1	40301390	40301478	MACS_peak_715	44.17
chr13	22195139	22195294	MACS_peak_4020	41.87				chr1	40329553	40329669	MACS_peak_716	41.39
chr13	22388009	22388120	MACS_peak_4024	46.46				chr1	40426609	40426723	MACS_peak_717	46.13
chr13	22668893	22669035	MACS_peak_4033	47.99				chr1	40440196	40440328	MACS_peak_719	41.42
chr13	22827818	22827958	MACS_peak_4039	42.11				chr1	40634995	40635119	MACS_peak_723	44.81
chr13	23124917	23125022	MACS_peak_4048	42.17				chr1	40719852	40719987	MACS_peak_725	43.49
chr13	23653418	23653514	MACS_peak_4058	55.97				chr1	40874419	40874560	MACS_peak_732	41.15
chr13	23782977	23783180	MACS_peak_4061	78.35				chr1	40946389	40946518	MACS_peak_734	43.92
chr13	24575438	24575601	MACS_peak_4077	76.11				chr1	41112412	41112512	MACS_peak_738	40.12
chr13	24678669	24678755	MACS_peak_4079	42.7				chr1	41146367	41146551	MACS_peak_741	57.81
chr13	24738159	24738284	MACS_peak_4080	52.58				chr1	41204230	41204309	MACS_peak_743	50.74
chr13	25184466	25184574	MACS_peak_4087	43.49				chr1	41413435	41413523	MACS_peak_746	49.28
chr13	25377549	25377667	MACS_peak_4094	41.81				chr1	41564671	41564770	MACS_peak_749	44.75
chr13	25627001	25627119	MACS_peak_4099	40.19				chr1	41645071	41645141	MACS_peak_751	55.55
chr13	25724542	25724660	MACS_peak_4101	40.99				chr1	41708236	41708401	MACS_peak_752	42.61
chr13	25863170	25863282	MACS_peak_4105	44.82				chr1	41792001	41792119	MACS_peak_754	40.58
chr13	25868859	25868951	MACS_peak_4106	52.02				chr1	41883527	41883664	MACS_peak_758	63.15
chr13	27980157	27980273	MACS_peak_4145	42.22				chr1	42002746	42002834	MACS_peak_762	40.32
chr13	28683030	28683610	MACS_peak_4162	317.29				chr1	42028496	42028579	MACS_peak_763	48.97
chr13	29585260	29585423	MACS_peak_4179	64.01				chr1	42095897	42096028	MACS_peak_764	54.11
chr13	31028476	31028617	MACS_peak_4211	40.39				chr1	42134130	42134267	MACS_peak_767	45.19
chr13	31236965	31237068	MACS_peak_4215	51.75				chr1	42174181	42174297	MACS_peak_768	43.83
chr13	31688441	31688612	MACS_peak_4220	41.93				chr1	42209744	42209851	MACS_peak_769	53.88
chr13	31845858	31846046	MACS_peak_4227	42.86				chr1	42398241	42398330	MACS_peak_773	42.54
chr13	31913828	31913958	MACS_peak_4230	42.94				chr1	42472496	42472615	MACS_peak_774	43.37
chr13	32356070	32356202	MACS_peak_4238	43.3				chr1	42653466	42653591	MACS_peak_777	44.62
chr13	32417870	32417999	MACS_peak_4240	42.04				chr1	42831074	42831222	MACS_peak_778	63.11
chr13	32448213	32448720	MACS_peak_4241	128.2				chr1	42868255	42868401	MACS_peak_780	60.8
chr13	33168274	33168423	MACS_peak_4256	40.45				chr1	42975446	42975561	MACS_peak_781	53.34
chr13	34049535	34049903	MACS_peak_4280	105.89				chr1	43022583	43022694	MACS_peak_782	45.97
chr13	34335262	34335391	MACS_peak_4290	50.14				chr1	43445653	43445733	MACS_peak_787	53.68
chr13	34594148	34594253	MACS_peak_4292	41.42				chr1	43639932	43640029	MACS_peak_790	49.23
chr13	36315612	36315778	MACS_peak_4321	85				chr1	43681218	43681345	MACS_peak_791	54.98
chr13	36891254	36891424	MACS_peak_4332	45.9				chr1	43834843	43834961	MACS_peak_792	46
chr13	37503131	37503243	MACS_peak_4343	42.22				chr1	43878802	43878918	MACS_peak_793	46.41
chr13	37692921	37693030	MACS_peak_4346	44.56				chr1	44004608	44004727	MACS_peak_796	43.37
chr13	37818536	37818608	MACS_peak_4349	48.55				chr1	44043636	44043700	MACS_peak_797	66.1
chr13	38505239	38505388	MACS_peak_4362	45.68				chr1	44141013	44141182	MACS_peak_799	57.12
chr13	38522119	38522233	MACS_peak_4363	45.33				chr1	44161966	44162101	MACS_peak_800	53.26
chr13	38748836	38748950	MACS_peak_4365	46.83				chr1	44190903	44190989	MACS_peak_801	53.68
chr13	40200696	40200796	MACS_peak_4384	47.54				chr1	44248352	44248441	MACS_peak_803	52.84
chr13	41122908	41123021	MACS_peak_4394	43.27				chr1	44361391	44361513	MACS_peak_804	44.28
chr13	41492160	41492312	MACS_peak_4400	48.8				chr1	44370441	44370563	MACS_peak_805	45.19
chr13	42325761	42325873	MACS_peak_4412	47.25				chr1	44415228	44415316	MACS_peak_806	47.99
chr13	42647614	42647739	MACS_peak_4417	43.13				chr1	44433445	44433558	MACS_peak_807	44.6
chr13	42913653	42913760	MACS_peak_4420	46.85				chr1	44607279	44607368	MACS_peak_809	52.84
chr13	43210485	43210593	MACS_peak_4428	47.12				chr1	44897140	44897339	MACS_peak_813	57.78
chr13	44783380	44783507	MACS_peak_4457	44.24				chr1	45033423	45033498	MACS_peak_815	52.65
chr13	45328980	45329126	MACS_peak_4468	42.61				chr1	45190942	45191072	MACS_peak_817	47.99
chr13	46090369	46090500	MACS_peak_4486	47.32				chr1	45381263	45381368	MACS_peak_825	45.02
chr13	46534428	46534637	MACS_peak_4492	55.26				chr1	45422090	45422202	MACS_peak_826	43.41
chr13	47443006	47443138	MACS_peak_4509	53.89				chr1	45436281	45436391	MACS_peak_827	45.71
chr13	49426832	49426956	MACS_peak_4537	43.32				chr1	45476164	45476264	MACS_peak_828	42.57
chr13	49432008	49432124	MACS_peak_4538	43.52				chr1	45493379	45493470	MACS_peak_830	41.05
chr13	49496577	49496681	MACS_peak_4541	49.04				chr1	45562556	45562641	MACS_peak_831	53.68
chr13	50183600	50183718	MACS_peak_4550	44.03				chr1	45917110	45917176	MACS_peak_835	59.09
chr13	50189428	50189553	MACS_peak_4551	42.2				chr1	46116007	46116096	MACS_peak_837	43.39
chr13	51920631	51920793	MACS_peak_4574	69.23				chr1	46127949	46128039	MACS_peak_839	41.31
chr13	51954405	51954529	MACS_peak_4576	42.85				chr1	46152807	46152926	MACS_peak_840	48.62
chr13	52893000	52893104	MACS_peak_4584	49.04				chr1	46346614	46346709	MACS_peak_843	52.34
chr13	53049985	53050087	MACS_peak_4588	162.13				chr1	46437601	46437710	MACS_peak_845	59.31
chr13	53899766	53899890	MACS_peak_4605	41.94				chr1	46494087	46494202	MACS_peak_846	42
chr13	53972192	53972421	MACS_peak_4607	121.15				chr1	46547800	46547927	MACS_peak_848	44.23
chr13	54056073	54056192	MACS_peak_4611	55.16				chr1	46577898	46577993	MACS_peak_849	51.25
chr13	54056225	54056621	MACS_peak_4612	140.58				chr1	46784530	46784612	MACS_peak_850	40.57
chr13	54064948	54065045	MACS_peak_4613	50.74				chr1	46822864	46822951	MACS_peak_851	41.49
chr14	301	387	MACS_peak_4614	53.68				chr1	46839605	46839691	MACS_peak_853	52.16
chr14	507776	507846	MACS_peak_4626	56.82				chr1	46970225	46970319	MACS_peak_855	49.51
chr14	577526	577652	MACS_peak_4627	44.42				chr1	47001638	47001716	MACS_peak_856	58.16
chr14	649096	649223	MACS_peak_4629	50.57				chr1	47031082	47031193	MACS_peak_857	42.84
chr14	944672	944812	MACS_peak_4637	47.98				chr1	47041941	47042075	MACS_peak_859	52.33
chr14	1250205	1250321	MACS_peak_4643	57.54				chr1	47063453	47063538	MACS_peak_860	52.06
chr14	1329824	1329950	MACS_peak_4644	42.02				chr1	47077379	47077498	MACS_peak_861	49.96
chr14	1535462	1535581	MACS_peak_4649	67.02				chr1	47213327	47213434	MACS_peak_863	43.3
chr14	1610189	1610314	MACS_peak_4652	78.44				chr1	47268319	47268456	MACS_peak_867	56.02
chr14	5617881	5618060	MACS_peak_4714	50.38				chr1	47270837	47270970	MACS_peak_868	50.85
chr14	5789355	5789483	MACS_peak_4720	49.37				chr1	47303167	47303250	MACS_peak_869	40.28
chr14	6428056	6428254	MACS_peak_4729	84.18				chr1	47306804	47306866	MACS_peak_870	48.99
chr14	6466243	6466326	MACS_peak_4732	53.68				chr1	47323111	47323206	MACS_peak_871	40.36
chr14	6748680	6748786	MACS_peak_4735	46.6				chr1	47544238	47544349	MACS_peak_873	41.24
chr14	6996994	6997131	MACS_peak_4745	43.5				chr1	47554571	47554711	MACS_peak_874	50.97
chr14	7496036	7496164	MACS_peak_4751	47.5				chr1	47607453	47607543	MACS_peak_876	45.46
chr14	7725923	7726076	MACS_peak_4756	46.46				chr1	47962238	47962427	MACS_peak_882	50.28
chr14	7730338	7730475	MACS_peak_4757	45.95				chr1	47964425	47964542	MACS_peak_883	48.22
chr14	9697115	9697241	MACS_peak_4783	55.2				chr1	48020364	48020490	MACS_peak_884	44.42
chr14	10438787	10438898	MACS_peak_4794	50.99				chr1	48059939	48060067	MACS_peak_885	55.64
chr14	10668238	10668411	MACS_peak_4800	68.15				chr1	48128387	48128512	MACS_peak_887	45.58
chr14	12325680	12325795	MACS_peak_4819	46.22				chr1	48526130	48526209	MACS_peak_890	49.83
chr14	13464115	13464263	MACS_peak_4833	50.7				chr1	48527507	48527597	MACS_peak_891	47.87
chr14	13846945	13847062	MACS_peak_4840	40				chr1	48617153	48617268	MACS_peak_893	46.61
chr14	13884289	13884403	MACS_peak_4841	41.4				chr1	48643159	48643265	MACS_peak_894	48.58
chr14	17565793	17565975	MACS_peak_4887	64.36				chr1	48921990	48922122	MACS_peak_895	53.89
chr14	21061345	21061454	MACS_peak_4946	41.28				chr1	48976160	48976277	MACS_peak_896	46.2
chr14	21124370	21124488	MACS_peak_4956	40.58				chr1	49226127	49226217	MACS_peak_897	52.57
chr14	21219166	21219310	MACS_peak_4958	51.46				chr1	49299738	49299858	MACS_peak_899	45.59
chr14	22168010	22168106	MACS_peak_4973	48.07				chr1	49472627	49472722	MACS_peak_902	40.68
chr14	22179526	22179607	MACS_peak_4974	53.68				chr1	49563647	49563757	MACS_peak_904	53.59
chr14	22248827	22248983	MACS_peak_4977	59.67				chr1	49756026	49756112	MACS_peak_908	56.39
chr14	22649758	22649908	MACS_peak_4988	45.87				chr1	49759700	49759818	MACS_peak_909	47.57
chr14	23078496	23078618	MACS_peak_4994	40.61				chr1	49777775	49777917	MACS_peak_910	46.04
chr14	23948140	23948225	MACS_peak_5007	48.13				chr1	49858970	49859121	MACS_peak_914	54.03
chr14	24672519	24672621	MACS_peak_5018	40.33				chr1	49929816	49929936	MACS_peak_915	80.19
chr14	24875616	24875677	MACS_peak_5024	79.09				chr1	50119389	50119494	MACS_peak_918	42.17
chr14	25012651	25012771	MACS_peak_5026	56.58				chr1	50441583	50441652	MACS_peak_923	71.58
chr14	25514189	25514264	MACS_peak_5035	46.55				chr1	51057683	51057797	MACS_peak_926	41.8
chr14	26228799	26228888	MACS_peak_5049	44.98				chr1	51068839	51068953	MACS_peak_927	45.33
chr14	28611193	28611312	MACS_peak_5092	45.79				chr1	51291636	51291745	MACS_peak_931	47.91
chr14	28870874	28870983	MACS_peak_5095	47.91				chr1	51328905	51329009	MACS_peak_933	60.64
chr14	29514421	29514593	MACS_peak_5104	44.22				chr1	51346799	51346961	MACS_peak_934	46.47
chr14	30706888	30706991	MACS_peak_5131	44.21				chr1	51431734	51431912	MACS_peak_936	44.06
chr14	30717619	30717786	MACS_peak_5132	48.82				chr1	51511005	51511100	MACS_peak_937	44.17
chr14	30927288	30927357	MACS_peak_5133	69.43				chr1	51600984	51601124	MACS_peak_939	48.56
chr14	31969979	31970125	MACS_peak_5155	55.85				chr1	51652357	51652494	MACS_peak_941	55.5
chr14	32096529	32096655	MACS_peak_5158	41.57				chr1	51660466	51660564	MACS_peak_942	48.98
chr14	32155522	32155643	MACS_peak_5159	42.08				chr1	51734354	51734422	MACS_peak_943	66.1
chr14	32662853	32662988	MACS_peak_5175	53.49				chr1	51826045	51826164	MACS_peak_945	42.04
chr14	33258288	33258408	MACS_peak_5187	40.59				chr1	51940394	51940492	MACS_peak_948	46.24
chr14	33775742	33775839	MACS_peak_5202	45.64				chr1	52030785	52030898	MACS_peak_950	50.49
chr14	34130015	34130118	MACS_peak_5204	42.62				chr1	52181381	52181484	MACS_peak_952	49.28
chr14	34650462	34650542	MACS_peak_5212	53.55				chr1	52192690	52192835	MACS_peak_953	44.1
chr14	35201196	35201328	MACS_peak_5214	43.7				chr1	52526601	52526711	MACS_peak_957	47.69
chr14	35526479	35526605	MACS_peak_5221	40.27				chr1	52568695	52568781	MACS_peak_958	53.68
chr14	35550937	35551066	MACS_peak_5223	61.29				chr1	52639776	52639962	MACS_peak_960	75.92
chr14	35660071	35660204	MACS_peak_5225	45.57				chr1	52653720	52653845	MACS_peak_962	44.62
chr14	36496670	36496762	MACS_peak_5239	43.82				chr1	52682754	52682905	MACS_peak_963	50.14
chr14	36888727	36888849	MACS_peak_5242	41.89				chr1	52806862	52806983	MACS_peak_965	45.39
chr14	37247802	37247917	MACS_peak_5251	42.85				chr1	52868656	52868792	MACS_peak_966	97.14
chr14	37436456	37436563	MACS_peak_5255	44.31				chr1	52898345	52898430	MACS_peak_967	48.13
chr14	37448501	37448879	MACS_peak_5256	152.69				chr1	52924808	52924933	MACS_peak_968	41.75
chr14	37451259	37451586	MACS_peak_5257	185.09				chr1	52973988	52974089	MACS_peak_969	49.75
chr14	39751843	39751962	MACS_peak_5279	40.79				chr1	53017643	53017744	MACS_peak_970	45.52
chr14	39926960	39927097	MACS_peak_5281	49.89				chr1	53337085	53337177	MACS_peak_975	50.51
chr14	41118662	41118749	MACS_peak_5302	84.59				chr1	53610809	53610886	MACS_peak_977	51.2
chr14	41130979	41131069	MACS_peak_5303	41				chr1	54095834	54095939	MACS_peak_979	48.81
chr14	41645596	41645711	MACS_peak_5310	50.24				chr1	54108773	54108867	MACS_peak_980	49.51
chr14	41759075	41759201	MACS_peak_5311	44.42				chr1	54147205	54147307	MACS_peak_981	45.71
chr14	41972560	41972713	MACS_peak_5316	43.54				chr1	54160180	54160291	MACS_peak_982	47.47
chr14	42672815	42672910	MACS_peak_5320	44.94				chr1	54271347	54271427	MACS_peak_986	49.4
chr14	44038402	44038505	MACS_peak_5332	46.37				chr1	54351599	54351694	MACS_peak_989	46.14
chr14	44918134	44918264	MACS_peak_5337	72.84				chr1	54351757	54351830	MACS_peak_990	49.83
chr14	45101491	45101601	MACS_peak_5341	41.07				chr1	54636377	54636491	MACS_peak_992	58.03
chr14	45144495	45144595	MACS_peak_5342	48.01				chr1	54681206	54681330	MACS_peak_994	46.21
chr14	45415997	45416109	MACS_peak_5346	47.25				chr1	54685750	54685914	MACS_peak_995	41.23
chr14	47809126	47809239	MACS_peak_5367	58.28				chr1	54712974	54713084	MACS_peak_996	41.07
chr14	48286579	48286702	MACS_peak_5373	63.3				chr1	54741334	54741457	MACS_peak_998	40.57
chr14	49301118	49301241	MACS_peak_5399	51.98				chr1	55060968	55061094	MACS_peak_1002	44.42
chr14	51625486	51625585	MACS_peak_5438	50.24				chr1	55115235	55115335	MACS_peak_1003	47.54
chr14	52053462	52053590	MACS_peak_5446	53.01				chr1	55130121	55130304	MACS_peak_1004	54.6
chr14	52264074	52264199	MACS_peak_5449	50.02				chr1	55584957	55585059	MACS_peak_1012	42.85
chr14	52640632	52640761	MACS_peak_5454	50.65				chr1	55620281	55620395	MACS_peak_1013	58.03
chr14	52953413	52953524	MACS_peak_5457	46.95				chr1	55687680	55687844	MACS_peak_1016	43.57
chr14	53723824	53723942	MACS_peak_5475	40.58				chr1	55724242	55724327	MACS_peak_1019	50.74
chr15	130917	130992	MACS_peak_5478	41.46				chr1	55756607	55756707	MACS_peak_1020	41.49
chr15	205643	205768	MACS_peak_5482	55.43				chr1	55780951	55781072	MACS_peak_1021	41.22
chr15	310537	310647	MACS_peak_5485	42.28				chr1	55806689	55806802	MACS_peak_1022	47.04
chr15	1002370	1002538	MACS_peak_5504	89.62				chr1	55983900	55983993	MACS_peak_1024	51.77
chr15	1238658	1238806	MACS_peak_5508	60.01				chr1	56030116	56030203	MACS_peak_1025	52.88
chr15	1865782	1865916	MACS_peak_5519	52.33				chr1	56161808	56161939	MACS_peak_1026	49.71
chr15	2191002	2191096	MACS_peak_5525	51.5				chr1	56244885	56244974	MACS_peak_1027	52.84
chr15	2203110	2203235	MACS_peak_5526	44.62				chr1	56308578	56308765	MACS_peak_1029	43.7
chr15	2421648	2421766	MACS_peak_5531	57.05				chr1	56375965	56376019	MACS_peak_1030	79.09
chr15	3385972	3386078	MACS_peak_5545	44.36				chr1	56430773	56430899	MACS_peak_1031	44.42
chr15	3566583	3566700	MACS_peak_5553	41.6				chr1	56508761	56508870	MACS_peak_1032	47.91
chr15	3684428	3684593	MACS_peak_5555	49.19				chr1	56936032	56936143	MACS_peak_1034	41.24
chr15	3927610	3927699	MACS_peak_5558	52.84				chr1	56970144	56970241	MACS_peak_1035	42.56
chr15	3932365	3932459	MACS_peak_5559	51.5				chr1	57379435	57379555	MACS_peak_1038	50.2
chr15	4088249	4088392	MACS_peak_5561	59.83				chr1	57472425	57472516	MACS_peak_1039	52.3
chr15	4411745	4411858	MACS_peak_5569	64.39				chr1	58429104	58429174	MACS_peak_1043	66.1
chr15	5501552	5501666	MACS_peak_5584	54.63				chr1	58649644	58649726	MACS_peak_1046	66.1
chr15	5860873	5860988	MACS_peak_5591	45.61				chr1	58748789	58748865	MACS_peak_1047	53.68
chr15	6172748	6172843	MACS_peak_5596	51.25				chr1	59460322	59460414	MACS_peak_1052	41.11
chr15	6797432	6797534	MACS_peak_5606	48.5				chr1	59500703	59500803	MACS_peak_1054	42.2
chr15	8789615	8789761	MACS_peak_5634	51.08				chr1	59519425	59519546	MACS_peak_1055	48.6
chr15	9839830	9839973	MACS_peak_5643	51.65				chr1	59537956	59538066	MACS_peak_1056	44.35
chr15	10643466	10643588	MACS_peak_5651	45.2				chr1	59572189	59572313	MACS_peak_1057	44.81
chr15	11277093	11277211	MACS_peak_5654	46				chr1	59789048	59789254	MACS_peak_1059	86.06
chr15	13876180	13876295	MACS_peak_5678	46.61				chr1	59819594	59819701	MACS_peak_1060	53.4
chr15	14085779	14085960	MACS_peak_5679	85.28				chr1	59842323	59842464	MACS_peak_1061	59.66
chr15	14337918	14338033	MACS_peak_5683	42				chr1	59862205	59862297	MACS_peak_1062	43.46
chr15	14364215	14364330	MACS_peak_5687	40.41				chr1	59871831	59871933	MACS_peak_1063	54.27
chr15	14733805	14733917	MACS_peak_5693	47.25				chr1	59879977	59880030	MACS_peak_1064	63.79
chr15	14778880	14779010	MACS_peak_5694	54.32				chr1	59880130	59880215	MACS_peak_1065	43.79
chr15	16069642	16069767	MACS_peak_5721	44.11				chr1	59886577	59886725	MACS_peak_1066	45.88
chr15	16316189	16316316	MACS_peak_5732	56.88				chr1	59991886	59992004	MACS_peak_1069	46
chr15	16384076	16384192	MACS_peak_5734	46.41				chr1	60094028	60094101	MACS_peak_1072	48.13
chr15	16525367	16525478	MACS_peak_5738	42.03				chr1	60106794	60106940	MACS_peak_1073	42.2
chr15	17455816	17455922	MACS_peak_5755	43.94				chr1	60120964	60121339	MACS_peak_1074	102.02
chr15	17638600	17638725	MACS_peak_5758	55.43				chr1	60121351	60121467	MACS_peak_1075	41.41
chr15	18622396	18622523	MACS_peak_5776	44.24				chr1	60143976	60144139	MACS_peak_1079	52.5
chr15	19959699	19959819	MACS_peak_5802	42.72				chr1	60162277	60162352	MACS_peak_1080	45.8
chr15	20738684	20738764	MACS_peak_5820	40.57				chr1	60178199	60178321	MACS_peak_1081	67.59
chr15	22217740	22217865	MACS_peak_5841	50.02				chr1	60238640	60238755	MACS_peak_1082	52.34
chr15	23953467	23953592	MACS_peak_5867	41.31				chr1	60287324	60287431	MACS_peak_1083	102.14
chr15	23967733	23967872	MACS_peak_5868	50.74				chr1	60311724	60311877	MACS_peak_1084	50.78
chr15	24031824	24031939	MACS_peak_5870	45.12				chr10	68609	68735	MACS_peak_1086	46.61
chr15	24067728	24067859	MACS_peak_5872	42.74				chr10	78010	78187	MACS_peak_1087	48.04
chr15	24533570	24533826	MACS_peak_5884	118.3				chr10	154274	154389	MACS_peak_1090	45.89
chr15	25084032	25084144	MACS_peak_5898	41.42				chr10	174681	174788	MACS_peak_1091	40.25
chr15	25405260	25405387	MACS_peak_5904	44.24				chr10	250880	250987	MACS_peak_1092	40.61
chr15	25426244	25426435	MACS_peak_5905	56.12				chr10	620791	620932	MACS_peak_1098	63.12
chr15	25734138	25734234	MACS_peak_5909	52.87				chr10	684042	684156	MACS_peak_1099	58.03
chr15	26476651	26476749	MACS_peak_5922	41.96				chr10	713568	713653	MACS_peak_1100	53.68
chr15	26709576	26709693	MACS_peak_5930	44.67				chr10	765025	765139	MACS_peak_1101	43.94
chr15	27058070	27058264	MACS_peak_5933	61.82				chr10	770017	770118	MACS_peak_1102	42.71
chr15	27388768	27388908	MACS_peak_5940	45.5				chr10	771773	771899	MACS_peak_1103	48.38
chr15	27576670	27576774	MACS_peak_5946	44.82				chr10	1019548	1019683	MACS_peak_1105	53.26
chr15	27909276	27909415	MACS_peak_5951	42.3				chr10	1160653	1160754	MACS_peak_1111	49.75
chr15	28489143	28489263	MACS_peak_5957	42.72				chr10	1373032	1373157	MACS_peak_1113	55.43
chr15	29572686	29572894	MACS_peak_5978	46.09				chr10	1534683	1534756	MACS_peak_1114	53.68
chr15	30690724	30690799	MACS_peak_5999	53.68				chr10	1714511	1714610	MACS_peak_1117	58.09
chr15	30715131	30715271	MACS_peak_6002	47.38				chr10	1863996	1864119	MACS_peak_1120	45
chr15	31141958	31142081	MACS_peak_6006	40.84				chr10	1937373	1937484	MACS_peak_1121	56.46
chr15	32558898	32559019	MACS_peak_6026	44.89				chr10	1987237	1987339	MACS_peak_1123	41.38
chr15	32763561	32763636	MACS_peak_6033	48.97				chr10	2025327	2025443	MACS_peak_1124	43.98
chr15	32778302	32778423	MACS_peak_6034	45.39				chr10	2098538	2098633	MACS_peak_1125	60.89
chr15	32893116	32893222	MACS_peak_6039	47.08				chr10	2415954	2416072	MACS_peak_1128	43.57
chr15	33796372	33796459	MACS_peak_6049	53.4				chr10	2487741	2487811	MACS_peak_1129	66.1
chr15	34466211	34466332	MACS_peak_6059	45.39				chr10	2562951	2563075	MACS_peak_1130	42.39
chr15	35177232	35177347	MACS_peak_6075	45.12				chr10	2730384	2730483	MACS_peak_1131	47.32
chr15	38275429	38275522	MACS_peak_6125	42.85				chr10	2838242	2838370	MACS_peak_1132	41.53
chr15	39092628	39092765	MACS_peak_6136	43.09				chr10	2852644	2852771	MACS_peak_1133	44.24
chr15	39115583	39115697	MACS_peak_6138	42.63				chr10	3046016	3046128	MACS_peak_1138	45.28
chr15	39255056	39255150	MACS_peak_6143	45.99				chr10	3092100	3092223	MACS_peak_1141	44
chr15	39491283	39491431	MACS_peak_6149	55.83				chr10	3115293	3115404	MACS_peak_1143	42.84
chr15	39491458	39491546	MACS_peak_6150	41.84				chr10	3117949	3118112	MACS_peak_1144	47.18
chr15	40197406	40197550	MACS_peak_6166	45.19				chr10	3177779	3177875	MACS_peak_1145	41.08
chr15	40435311	40435479	MACS_peak_6175	51.92				chr10	3302168	3302287	MACS_peak_1147	44.31
chr15	40663936	40664054	MACS_peak_6178	46				chr10	3354437	3354547	MACS_peak_1148	43.06
chr15	41684401	41684566	MACS_peak_6187	77.6				chr10	3424191	3424292	MACS_peak_1149	40.9
chr15	42235469	42235574	MACS_peak_6197	44.17				chr10	3439387	3439505	MACS_peak_1150	41.4
chr15	43706268	43706371	MACS_peak_6214	60.92				chr10	3540054	3540160	MACS_peak_1151	41.19
chr15	43964219	43964344	MACS_peak_6218	42.2				chr10	3610723	3610848	MACS_peak_1152	44.62
chr15	43992065	43992234	MACS_peak_6220	94.33				chr10	3649197	3649314	MACS_peak_1153	45.69
chr15	44446537	44446706	MACS_peak_6227	57.85				chr10	3730392	3730507	MACS_peak_1155	43.29
chr15	44786783	44786926	MACS_peak_6230	68.71				chr10	3766820	3766923	MACS_peak_1156	49.28
chr15	44868388	44868551	MACS_peak_6231	48.03				chr10	3803015	3803170	MACS_peak_1157	56.04
chr15	44937039	44937161	MACS_peak_6235	75.86				chr10	3828376	3828450	MACS_peak_1158	51.2
chr15	45399642	45399718	MACS_peak_6243	48.97				chr10	3834855	3834983	MACS_peak_1159	50.87
chr15	45812629	45812719	MACS_peak_6251	52.57				chr10	3987433	3987557	MACS_peak_1161	44.81
chr15	46180242	46180693	MACS_peak_6257	292.75				chr10	3995305	3995401	MACS_peak_1162	50.99
chr15	46213579	46213703	MACS_peak_6258	44.81				chr10	4032760	4032873	MACS_peak_1164	47.04
chr15	46854843	46855006	MACS_peak_6272	65.48				chr10	4078985	4079091	MACS_peak_1165	57.22
chr15	47029212	47029340	MACS_peak_6280	53.01				chr10	4214166	4214253	MACS_peak_1167	52.88
chr15	47041235	47041361	MACS_peak_6281	42.47				chr10	4632368	4632495	MACS_peak_1169	41.83
chr15	47183465	47183593	MACS_peak_6286	309.25				chr10	4684198	4684327	MACS_peak_1170	52.79
chr15	47220570	47220691	MACS_peak_6288	42.52				chr10	4794255	4794363	MACS_peak_1171	48.13
chr15	47267356	47267434	MACS_peak_6290	79.09				chr10	4833956	4834056	MACS_peak_1173	50
chr15	47305020	47305128	MACS_peak_6292	56.69				chr10	4971005	4971114	MACS_peak_1177	43.7
chr16	110530	110682	MACS_peak_6298	44.8				chr10	5039859	5039953	MACS_peak_1179	42.25
chr16	682898	683018	MACS_peak_6309	44.11				chr10	5082077	5082183	MACS_peak_1180	43.94
chr16	715865	715954	MACS_peak_6311	51.32				chr10	5098529	5098640	MACS_peak_1183	44.13
chr16	853498	853614	MACS_peak_6313	42.22				chr10	5225313	5225393	MACS_peak_1185	53.68
chr16	972280	972438	MACS_peak_6318	48.89				chr10	5237879	5237986	MACS_peak_1186	48.36
chr16	1078531	1078621	MACS_peak_6323	47.03				chr10	5269480	5269598	MACS_peak_1188	46
chr16	2331956	2332091	MACS_peak_6331	50.97				chr10	5306204	5306294	MACS_peak_1189	52.56
chr16	2333747	2333825	MACS_peak_6332	47.33				chr10	5352473	5352577	MACS_peak_1190	44.82
chr16	3048134	3048252	MACS_peak_6342	41.81				chr10	5439568	5439676	MACS_peak_1192	44.78
chr16	3600741	3600814	MACS_peak_6349	106.54				chr10	5543573	5543665	MACS_peak_1195	52.03
chr16	4208375	4208485	MACS_peak_6360	47.69				chr10	5750110	5750216	MACS_peak_1199	40.83
chr16	5496358	5496477	MACS_peak_6372	40.39				chr10	5817632	5817745	MACS_peak_1200	42.84
chr16	5780943	5781065	MACS_peak_6377	50.7				chr10	5936516	5936638	MACS_peak_1203	43.24
chr16	6544421	6544545	MACS_peak_6387	40.65				chr10	6092570	6092690	MACS_peak_1204	44.11
chr16	6658077	6658179	MACS_peak_6388	42.85				chr10	6105563	6105653	MACS_peak_1205	71.22
chr16	6663052	6663172	MACS_peak_6389	54.82				chr10	6209718	6209801	MACS_peak_1206	53.68
chr16	7185870	7185995	MACS_peak_6396	44.62				chr10	6269698	6269805	MACS_peak_1207	48.36
chr16	7268843	7268952	MACS_peak_6397	45.93				chr10	6481501	6481586	MACS_peak_1208	59.57
chr16	7722493	7722668	MACS_peak_6408	53.42				chr10	6562452	6562563	MACS_peak_1209	45.03
chr16	8182390	8182521	MACS_peak_6418	50.74				chr10	6580238	6580371	MACS_peak_1210	44.3
chr16	8677714	8677818	MACS_peak_6430	41.28				chr10	6667679	6667816	MACS_peak_1211	58.21
chr16	8799854	8799944	MACS_peak_6436	52.57				chr10	6825825	6825918	MACS_peak_1213	51.77
chr16	8940477	8940582	MACS_peak_6441	42.55				chr10	6928344	6928455	MACS_peak_1215	49.68
chr16	11041660	11041770	MACS_peak_6476	83.41				chr10	6958484	6958588	MACS_peak_1216	48.03
chr16	11622429	11622533	MACS_peak_6485	44.82				chr10	7024534	7024675	MACS_peak_1220	52.05
chr16	12605808	12605916	MACS_peak_6500	66.44				chr10	7090039	7090159	MACS_peak_1221	44.11
chr16	15494066	15494204	MACS_peak_6550	46.35				chr10	7136742	7136897	MACS_peak_1222	59.87
chr16	16891458	16891540	MACS_peak_6576	52.16				chr10	7153267	7153400	MACS_peak_1223	43.1
chr16	17453946	17454063	MACS_peak_6583	40.63				chr10	7350528	7350641	MACS_peak_1228	46.03
chr16	18191775	18191899	MACS_peak_6595	44.81				chr10	7410529	7410663	MACS_peak_1229	45.36
chr16	18383738	18383944	MACS_peak_6602	107.59				chr10	7496350	7496512	MACS_peak_1231	55.86
chr16	19148260	19148368	MACS_peak_6615	40.75				chr10	7594193	7594281	MACS_peak_1232	49.72
chr16	19654910	19655031	MACS_peak_6623	45.39				chr10	7618321	7618455	MACS_peak_1233	40.66
chr16	19966973	19967163	MACS_peak_6628	40.61				chr10	7643167	7643277	MACS_peak_1235	46.67
chr16	20087748	20087860	MACS_peak_6629	41.03				chr10	7821219	7821382	MACS_peak_1236	69.01
chr16	20395526	20395639	MACS_peak_6630	47.04				chr10	8009917	8010029	MACS_peak_1237	45.28
chr16	20880410	20880545	MACS_peak_6638	53.25				chr10	8115425	8115548	MACS_peak_1239	40.42
chr16	21515949	21516088	MACS_peak_6650	42.3				chr10	8161777	8161867	MACS_peak_1240	45.84
chr16	23116176	23116281	MACS_peak_6672	42.55				chr10	8314356	8314453	MACS_peak_1243	62.63
chr16	23353305	23353428	MACS_peak_6677	45				chr10	8688760	8688872	MACS_peak_1246	40.27
chr16	23639623	23639735	MACS_peak_6683	41.81				chr10	8690337	8690437	MACS_peak_1247	45.33
chr16	23647046	23647183	MACS_peak_6684	40.43				chr10	8780326	8780426	MACS_peak_1249	46.19
chr16	24123451	24123552	MACS_peak_6690	61.47				chr10	8799505	8799618	MACS_peak_1250	57.68
chr16	25752032	25752124	MACS_peak_6709	44.56				chr10	8854567	8854666	MACS_peak_1251	42.81
chr16	25832132	25832273	MACS_peak_6710	44.41				chr10	8893483	8893605	MACS_peak_1252	40.61
chr16	30035324	30035436	MACS_peak_6794	43.05				chr10	8954955	8955042	MACS_peak_1253	47.45
chr16	31194411	31194512	MACS_peak_6817	45.52				chr10	9022955	9023054	MACS_peak_1254	50.24
chr16	32735670	32735799	MACS_peak_6850	48.54				chr10	9112653	9112773	MACS_peak_1255	44.11
chr16	32990454	32990550	MACS_peak_6857	45.08				chr10	9233631	9233757	MACS_peak_1256	51.65
chr16	33060816	33060936	MACS_peak_6860	45.59				chr10	9381052	9381160	MACS_peak_1260	42.28
chr16	33694469	33694656	MACS_peak_6866	66.33				chr10	9411478	9411592	MACS_peak_1262	40.61
chr16	34956813	34956911	MACS_peak_6889	40.93				chr10	9689632	9689755	MACS_peak_1263	43.52
chr16	34969069	34969224	MACS_peak_6890	47.82				chr10	9782886	9783011	MACS_peak_1265	49.54
chr16	35231944	35232053	MACS_peak_6899	42.46				chr10	9877153	9877288	MACS_peak_1267	53.26
chr16	35346362	35346494	MACS_peak_6900	62.79				chr10	9929939	9930064	MACS_peak_1268	44.62
chr16	35890441	35890562	MACS_peak_6909	42.97				chr10	10015361	10015505	MACS_peak_1269	51
chr16	37985181	37985382	MACS_peak_6932	192.32				chr10	10140551	10140677	MACS_peak_1271	44.42
chr16	37997392	37997785	MACS_peak_6939	263.46				chr10	10152064	10152164	MACS_peak_1272	42.94
chr16	38004828	38005961	MACS_peak_6941	203.84				chr10	10169820	10169915	MACS_peak_1273	51.25
chr16	38653191	38653316	MACS_peak_6954	43.13				chr10	10195751	10195888	MACS_peak_1275	56.56
chr16	39505447	39505582	MACS_peak_6961	68.52				chr10	10409317	10409422	MACS_peak_1278	47.31
chr16	39623016	39623131	MACS_peak_6962	48.7				chr10	10476696	10476802	MACS_peak_1279	41.19
chr16	40465112	40465228	MACS_peak_6970	46.4				chr10	10579985	10580100	MACS_peak_1280	46.61
chr16	40845799	40845911	MACS_peak_6977	45.28				chr10	10676255	10676355	MACS_peak_1281	44.11
chr16	40908246	40908366	MACS_peak_6979	43.63				chr10	10915697	10915800	MACS_peak_1285	48.26
chr16	40980902	40981197	MACS_peak_6981	118.46				chr10	11134798	11134890	MACS_peak_1287	46.51
chr16	41942147	41942259	MACS_peak_7008	42.22				chr10	11163170	11163268	MACS_peak_1289	41.61
chr16	42218037	42218164	MACS_peak_7016	44.24				chr10	11173768	11173897	MACS_peak_1290	52.62
chr16	44896367	44896477	MACS_peak_7066	46.36				chr10	11178427	11178494	MACS_peak_1291	55.55
chr16	46017776	46017929	MACS_peak_7084	49.78				chr10	11241253	11241389	MACS_peak_1293	44.53
chr16	46339714	46339822	MACS_peak_7093	58.96				chr10	11246128	11246374	MACS_peak_1294	70.89
chr16	46381975	46382095	MACS_peak_7096	40.19				chr10	11287098	11287243	MACS_peak_1295	43.66
chr16	47886491	47886617	MACS_peak_7117	52.9				chr10	11434428	11434538	MACS_peak_1297	47.69
chr16	49409001	49409210	MACS_peak_7126	70.25				chr10	11466004	11466095	MACS_peak_1298	49.82
chr16	51192570	51192693	MACS_peak_7159	42.59				chr10	11499422	11499533	MACS_peak_1299	47.47
chr16	51307177	51307353	MACS_peak_7161	41.18				chr10	11561395	11561482	MACS_peak_1300	43.41
chr16	52096354	52096472	MACS_peak_7170	42.24				chr10	11765137	11765263	MACS_peak_1302	44.42
chr16	52903421	52903514	MACS_peak_7183	51.77				chr10	11810438	11810537	MACS_peak_1303	48.73
chr16	52959798	52959891	MACS_peak_7185	43.93				chr10	11862316	11862452	MACS_peak_1304	53.06
chr16	53701498	53701631	MACS_peak_7192	52.51				chr10	11953824	11953913	MACS_peak_1305	43.21
chr16	54307204	54307348	MACS_peak_7199	54.45				chr10	12374443	12374570	MACS_peak_1308	41.38
chr16	54611595	54611720	MACS_peak_7203	44.62				chr10	12391197	12391350	MACS_peak_1309	49.77
chr16	55405932	55406024	MACS_peak_7218	44.56				chr10	12405487	12405591	MACS_peak_1310	43.98
chr16	55485349	55485475	MACS_peak_7220	44.42				chr10	12519078	12519179	MACS_peak_1311	46.84
chr16	56070865	56070963	MACS_peak_7233	48.98				chr10	12578592	12578702	MACS_peak_1312	43.91
chr16	56252222	56252363	MACS_peak_7240	62.22				chr10	12700208	12700312	MACS_peak_1313	60.64
chr16	57157283	57157370	MACS_peak_7255	53.4				chr10	12871392	12871517	MACS_peak_1315	44.62
chr16	57497904	57498052	MACS_peak_7263	54.66				chr10	12934299	12934418	MACS_peak_1316	40.39
chr16	57561122	57561235	MACS_peak_7264	42.01				chr10	13029606	13029654	MACS_peak_1317	120.91
chr16	57655603	57655715	MACS_peak_7269	47.25				chr10	13073670	13073744	MACS_peak_1318	49.4
chr16	57713875	57714005	MACS_peak_7270	43.72				chr10	13259373	13259493	MACS_peak_1319	45.59
chr16	57824049	57824265	MACS_peak_7272	87.11				chr10	13456773	13456887	MACS_peak_1321	46.83
chr16	58027961	58028087	MACS_peak_7281	48.38				chr10	13482286	13482382	MACS_peak_1323	48.07
chr16	58204842	58205013	MACS_peak_7288	72.82				chr10	13514869	13515001	MACS_peak_1324	40.71
chr16	58211191	58211363	MACS_peak_7290	86.56				chr10	13530104	13530231	MACS_peak_1325	42.29
chr16	58212371	58212631	MACS_peak_7291	53.67				chr10	13557717	13557801	MACS_peak_1327	44.03
chr16	58390870	58390992	MACS_peak_7294	42.33				chr10	13611872	13611950	MACS_peak_1328	47.33
chr16	58391826	58391941	MACS_peak_7295	42.85				chr10	13806923	13807053	MACS_peak_1331	46.19
chr16	58523352	58523494	MACS_peak_7298	100.8				chr10	13991208	13991305	MACS_peak_1332	47.82
chr17	121758	121870	MACS_peak_7309	47.25				chr10	14012270	14012376	MACS_peak_1333	49.3
chr17	356555	356734	MACS_peak_7317	204.18				chr10	14059680	14059789	MACS_peak_1334	47.91
chr17	430294	430424	MACS_peak_7319	50.43				chr10	14132814	14132894	MACS_peak_1335	42.7
chr17	1057032	1057141	MACS_peak_7330	47.91				chr10	14357965	14358085	MACS_peak_1336	41
chr17	1090966	1091073	MACS_peak_7332	59.83				chr10	14398144	14398238	MACS_peak_1337	51.5
chr17	1126876	1126991	MACS_peak_7333	44.19				chr10	14409392	14409510	MACS_peak_1338	40.58
chr17	1127711	1127834	MACS_peak_7334	42.59				chr10	14650457	14650574	MACS_peak_1343	42.88
chr17	1853444	1853554	MACS_peak_7342	44.79				chr10	14849657	14849866	MACS_peak_1344	80.78
chr17	3104759	3104869	MACS_peak_7358	47.69				chr10	14902492	14902612	MACS_peak_1345	42.72
chr17	3995798	3995890	MACS_peak_7363	48.2				chr10	14941752	14941866	MACS_peak_1348	42.63
chr17	7121777	7121877	MACS_peak_7406	61.76				chr10	15136365	15136488	MACS_peak_1349	45
chr17	7593356	7593471	MACS_peak_7412	42.42				chr10	15223692	15223812	MACS_peak_1350	50.67
chr17	8155007	8155344	MACS_peak_7420	195.67				chr10	15378107	15378245	MACS_peak_1352	42.5
chr17	8173926	8173983	MACS_peak_7421	69.96				chr10	15423127	15423228	MACS_peak_1354	56.49
chr17	8245643	8245773	MACS_peak_7425	40.77				chr10	15540115	15540216	MACS_peak_1355	40.56
chr17	8594346	8594473	MACS_peak_7431	41.38				chr10	15576588	15576679	MACS_peak_1358	46.77
chr17	9173895	9173996	MACS_peak_7442	42.71				chr10	15635776	15635894	MACS_peak_1360	41.03
chr17	9345893	9346012	MACS_peak_7448	45.79				chr10	15659846	15659950	MACS_peak_1361	43.98
chr17	12115969	12116128	MACS_peak_7508	47.56				chr10	15664452	15664560	MACS_peak_1362	46.15
chr17	12636973	12637078	MACS_peak_7514	42.94				chr10	15728213	15728322	MACS_peak_1365	47.91
chr17	12754883	12755017	MACS_peak_7517	46.63				chr10	15787135	15787248	MACS_peak_1366	63.26
chr17	13602314	13602418	MACS_peak_7527	48.03				chr10	15810849	15810943	MACS_peak_1367	42.95
chr17	13842065	13842177	MACS_peak_7530	47.24				chr10	15869774	15869837	MACS_peak_1368	55.14
chr17	14629591	14629705	MACS_peak_7545	56.27				chr10	15968492	15968565	MACS_peak_1369	77.03
chr17	14782428	14782553	MACS_peak_7549	44.62				chr10	16002749	16002850	MACS_peak_1370	44.68
chr17	16179107	16179187	MACS_peak_7578	71.58				chr10	16010419	16010544	MACS_peak_1371	42.66
chr17	16892957	16893078	MACS_peak_7594	42.52				chr10	16114909	16115000	MACS_peak_1372	45.19
chr17	17625714	17625857	MACS_peak_7603	44.92				chr10	16130460	16130572	MACS_peak_1373	47.25
chr17	17812090	17812214	MACS_peak_7609	41.5				chr10	16204466	16204564	MACS_peak_1374	40.27
chr17	17816730	17816839	MACS_peak_7610	44.13				chr10	16523425	16523576	MACS_peak_1376	49.53
chr17	19237485	19237620	MACS_peak_7634	58.13				chr10	16703292	16703417	MACS_peak_1377	44.62
chr17	19630927	19631054	MACS_peak_7645	40.94				chr10	16736685	16736826	MACS_peak_1379	51.29
chr17	20827885	20827971	MACS_peak_7669	41.76				chr10	16738434	16738535	MACS_peak_1380	43.03
chr17	20929199	20929308	MACS_peak_7672	40.91				chr10	16745475	16745710	MACS_peak_1381	458.49
chr17	21728723	21728838	MACS_peak_7687	45.12				chr10	16749154	16749245	MACS_peak_1383	86.64
chr17	22301778	22301896	MACS_peak_7697	47.15				chr10	16751994	16752254	MACS_peak_1385	493.11
chr17	22550002	22550129	MACS_peak_7702	49.58				chr10	16752294	16752460	MACS_peak_1386	47.72
chr17	22620085	22620181	MACS_peak_7703	50.98				chr10	16774603	16774746	MACS_peak_1387	172.95
chr17	22790302	22790420	MACS_peak_7704	44.51				chr10	16774894	16775009	MACS_peak_1388	221.43
chr17	22848717	22848830	MACS_peak_7706	43.7				chr10	16777840	16777945	MACS_peak_1389	87.98
chr17	23691699	23691809	MACS_peak_7724	43.06				chr10	16788420	16788653	MACS_peak_1390	83.24
chr17	24112023	24112170	MACS_peak_7737	66.04				chr10	16796281	16796396	MACS_peak_1391	58.28
chr17	24147677	24147930	MACS_peak_7741	120.08				chr10	16796597	16796696	MACS_peak_1392	99.16
chr17	25327356	25327475	MACS_peak_7759	42.47				chr10	16797259	16797340	MACS_peak_1393	71.56
chr17	25648773	25648882	MACS_peak_7769	40.91				chr10	16797419	16797569	MACS_peak_1394	71.53
chr17	26085047	26085147	MACS_peak_7777	47.54				chr10	16802153	16802206	MACS_peak_1395	97.77
chr17	27127686	27127819	MACS_peak_7804	53.02				chr10	16803269	16803324	MACS_peak_1396	113.11
chr17	27300065	27300175	MACS_peak_7811	43.91				chr10	16804238	16804316	MACS_peak_1397	59.86
chr17	27905106	27905233	MACS_peak_7817	41.38				chr10	16806880	16807056	MACS_peak_1398	89.93
chr17	29197047	29197132	MACS_peak_7844	41.16				chr10	16812390	16812467	MACS_peak_1399	147.86
chr17	29753566	29753665	MACS_peak_7853	47.32				chr10	16812796	16812861	MACS_peak_1400	48.36
chr17	29841787	29841958	MACS_peak_7855	42.93				chr10	16877280	16877369	MACS_peak_1401	49.9
chr17	29938959	29939058	MACS_peak_7858	48.16				chr10	16991605	16991720	MACS_peak_1403	41.59
chr17	32964663	32964808	MACS_peak_7919	51.26				chr10	17158864	17159008	MACS_peak_1404	47.11
chr17	33086365	33086501	MACS_peak_7921	42.5				chr10	17213144	17213212	MACS_peak_1406	60.55
chr17	33299584	33299726	MACS_peak_7928	64.58				chr10	17297938	17298048	MACS_peak_1412	40.69
chr17	33718894	33719011	MACS_peak_7934	65.04				chr10	17714541	17714645	MACS_peak_1419	43.57
chr17	33872188	33872300	MACS_peak_7938	46.24				chr10	17854372	17854487	MACS_peak_1420	47.05
chr17	33950757	33950846	MACS_peak_7941	57.19				chr10	17901204	17901317	MACS_peak_1421	42.84
chr17	35325602	35325719	MACS_peak_7965	44.67				chr10	18054151	18054261	MACS_peak_1425	41.97
chr17	35444100	35444239	MACS_peak_7968	71.81				chr10	18137768	18137887	MACS_peak_1426	45.79
chr17	37293955	37294077	MACS_peak_8006	45.2				chr10	18229342	18229419	MACS_peak_1428	43.36
chr17	37853213	37853339	MACS_peak_8016	43.42				chr10	18249434	18249530	MACS_peak_1429	41.42
chr17	38495258	38495539	MACS_peak_8027	122.92				chr10	18306330	18306407	MACS_peak_1430	44.03
chr17	38675512	38675627	MACS_peak_8032	56.02				chr10	18415582	18415672	MACS_peak_1431	48.29
chr17	39341492	39341606	MACS_peak_8042	47.69				chr10	18487651	18487781	MACS_peak_1432	40.43
chr17	41136011	41136138	MACS_peak_8073	41.83				chr10	18621401	18621521	MACS_peak_1433	41.84
chr17	41608275	41608402	MACS_peak_8082	40.94				chr10	18635992	18636142	MACS_peak_1434	48.6
chr17	42095846	42095952	MACS_peak_8090	52.27				chr10	18664020	18664141	MACS_peak_1435	49.97
chr17	42379855	42379973	MACS_peak_8092	40.58				chr10	18800160	18800279	MACS_peak_1437	42.92
chr17	42397888	42397986	MACS_peak_8093	43.81				chr10	18805633	18805769	MACS_peak_1438	47.69
chr17	42417790	42418148	MACS_peak_8094	139.02				chr10	18826889	18827015	MACS_peak_1439	43.42
chr17	42768833	42768994	MACS_peak_8099	42.17				chr10	19284443	19284557	MACS_peak_1444	46.13
chr17	42777427	42777536	MACS_peak_8100	43.27				chr10	19360297	19360408	MACS_peak_1445	45.97
chr17	42873974	42874079	MACS_peak_8103	44.59				chr10	19386922	19387009	MACS_peak_1447	65.77
chr17	43079750	43079870	MACS_peak_8107	42.28				chr10	19413944	19414070	MACS_peak_1448	41.57
chr17	43448934	43449085	MACS_peak_8111	50.13				chr10	19427017	19427115	MACS_peak_1449	44.59
chr17	44232863	44232959	MACS_peak_8131	47.17				chr10	19609652	19609741	MACS_peak_1450	43.9
chr17	44501522	44501706	MACS_peak_8133	44.71				chr10	19618955	19619052	MACS_peak_1451	44.83
chr17	48162102	48162263	MACS_peak_8203	227.36				chr10	19688334	19688437	MACS_peak_1452	49.28
chr17	48820005	48820113	MACS_peak_8212	48.13				chr10	19814821	19814946	MACS_peak_1453	40.04
chr17	49072578	49072737	MACS_peak_8218	89.86				chr10	19923163	19923263	MACS_peak_1454	49.48
chr17	49073537	49073662	MACS_peak_8219	63.63				chr10	19962763	19962889	MACS_peak_1455	49.32
chr17	49709633	49709749	MACS_peak_8228	41.8				chr10	19971396	19971507	MACS_peak_1456	48.43
chr17	50077738	50077872	MACS_peak_8236	51.44				chr10	20224235	20224369	MACS_peak_1459	48.1
chr17	50385809	50385937	MACS_peak_8242	53.58				chr10	20289696	20289804	MACS_peak_1462	42.67
chr17	50575554	50575667	MACS_peak_8245	47.03				chr10	20344178	20344285	MACS_peak_1464	42.11
chr17	51400597	51400701	MACS_peak_8259	49.04				chr10	20387938	20388016	MACS_peak_1465	45.07
chr17	51813670	51813786	MACS_peak_8263	45.4				chr10	20394452	20394576	MACS_peak_1466	45.39
chr17	52269153	52269305	MACS_peak_8270	70.76				chr10	20426993	20427078	MACS_peak_1467	50.74
chr17	52391406	52391524	MACS_peak_8272	57.05				chr10	20680255	20680380	MACS_peak_1470	41.31
chr17	53446001	53446105	MACS_peak_8291	43.17				chr10	20901884	20902003	MACS_peak_1471	48.18
chr17	53722776	53722949	MACS_peak_8298	42.38				chr10	21008775	21008874	MACS_peak_1472	49.72
chr17	53953442	53953575	MACS_peak_8308	78.54				chr10	21070048	21070186	MACS_peak_1473	59.73
chr18	388448	388562	MACS_peak_8317	44.86				chr10	21155116	21155229	MACS_peak_1474	47.04
chr18	513853	513981	MACS_peak_8320	54.76				chr10	21174750	21174866	MACS_peak_1476	42.65
chr18	886418	886531	MACS_peak_8326	47.03				chr10	21242476	21242596	MACS_peak_1477	41.42
chr18	1022209	1022307	MACS_peak_8328	50.49				chr10	21258541	21258653	MACS_peak_1478	40.27
chr18	1240594	1240712	MACS_peak_8332	44.99				chr10	21364035	21364163	MACS_peak_1479	44.13
chr18	1662878	1663049	MACS_peak_8337	45.02				chr10	21425925	21426097	MACS_peak_1480	56.12
chr18	1700801	1700954	MACS_peak_8338	49.78				chr10	21467442	21467541	MACS_peak_1482	50.24
chr18	1717469	1717634	MACS_peak_8339	60.43				chr10	21662869	21662974	MACS_peak_1484	48.81
chr18	2382295	2382413	MACS_peak_8352	41.81				chr10	22046416	22046534	MACS_peak_1485	53.14
chr18	2658126	2658243	MACS_peak_8357	45.69				chr10	22581518	22581639	MACS_peak_1495	59.97
chr18	3564659	3564739	MACS_peak_8367	53.68				chr10	22614158	22614240	MACS_peak_1496	45.07
chr18	3953367	3953488	MACS_peak_8370	45.39				chr10	22672181	22672307	MACS_peak_1498	42.67
chr18	3973508	3973601	MACS_peak_8371	50.25				chr10	22767539	22767706	MACS_peak_1499	48.63
chr18	4356622	4356763	MACS_peak_8379	110.91				chr10	22847325	22847454	MACS_peak_1500	46.84
chr18	6568191	6568280	MACS_peak_8420	43.9				chr10	22900171	22900298	MACS_peak_1502	47.27
chr18	6736751	6736912	MACS_peak_8423	361.95				chr10	22944281	22944382	MACS_peak_1504	67.08
chr18	6941112	6941197	MACS_peak_8425	50.74				chr10	23047904	23048007	MACS_peak_1505	50.09
chr18	7097386	7097544	MACS_peak_8427	54.85				chr10	23048492	23048597	MACS_peak_1506	40.69
chr18	7193177	7193298	MACS_peak_8430	45.39				chr10	23071913	23072032	MACS_peak_1507	80.5
chr18	7234694	7234811	MACS_peak_8432	57.29				chr10	23078788	23078846	MACS_peak_1509	230.56
chr18	8271378	8271491	MACS_peak_8452	58.28				chr10	23084888	23084949	MACS_peak_1510	92.59
chr18	9433911	9434022	MACS_peak_8464	47.47				chr10	23085010	23085076	MACS_peak_1511	79.09
chr18	9826403	9826505	MACS_peak_8470	46.15				chr10	23254794	23254863	MACS_peak_1512	56.39
chr18	10810676	10810762	MACS_peak_8484	43.03				chr10	23663381	23663510	MACS_peak_1516	47.74
chr18	11285882	11285996	MACS_peak_8492	42.63				chr10	24231308	24231397	MACS_peak_1520	49.45
chr18	11317227	11317327	MACS_peak_8494	48.98				chr10	24233856	24233970	MACS_peak_1521	44.39
chr18	11393799	11393911	MACS_peak_8496	44.36				chr10	24271471	24271570	MACS_peak_1522	47.32
chr18	12246959	12247063	MACS_peak_8516	49.04				chr10	24367816	24367932	MACS_peak_1523	46.4
chr18	12431428	12431532	MACS_peak_8517	57.76				chr10	24378964	24379112	MACS_peak_1524	50.69
chr18	12458847	12458962	MACS_peak_8518	53.34				chr10	24430356	24430453	MACS_peak_1525	42.93
chr18	12542913	12543033	MACS_peak_8521	45.59				chr10	24564759	24564877	MACS_peak_1526	43.12
chr18	14552611	14552727	MACS_peak_8548	40.59				chr10	24658390	24658500	MACS_peak_1527	41.45
chr18	14831932	14832047	MACS_peak_8553	40.41				chr10	24662039	24662115	MACS_peak_1528	45.8
chr18	14928756	14929160	MACS_peak_8557	279.33				chr10	24714916	24715031	MACS_peak_1530	40.41
chr18	15529113	15529225	MACS_peak_8576	51.65				chr10	24741535	24741629	MACS_peak_1532	51.5
chr18	16550585	16550955	MACS_peak_8599	232.5				chr10	24847461	24847579	MACS_peak_1534	45.99
chr18	17150268	17150385	MACS_peak_8610	41.19				chr10	24861323	24861420	MACS_peak_1535	46.49
chr18	17319774	17319882	MACS_peak_8613	54.1				chr10	25032939	25033090	MACS_peak_1537	55.14
chr18	17468214	17468307	MACS_peak_8621	41.18				chr10	25093738	25093803	MACS_peak_1538	54.33
chr18	17829775	17829895	MACS_peak_8630	105.63				chr10	25145627	25145739	MACS_peak_1539	47.25
chr18	18955453	18955574	MACS_peak_8645	49.05				chr10	25152782	25152895	MACS_peak_1540	47.04
chr18	20347509	20347625	MACS_peak_8680	55.52				chr10	25162490	25162604	MACS_peak_1541	46.82
chr18	21616047	21616171	MACS_peak_8704	41.07				chr10	25831285	25831389	MACS_peak_1545	40.92
chr18	21945664	21945810	MACS_peak_8708	47.23				chr10	26266407	26266508	MACS_peak_1546	43.09
chr18	22083229	22083364	MACS_peak_8713	50.43				chr10	26386121	26386217	MACS_peak_1548	45.48
chr18	22505019	22505111	MACS_peak_8718	52.03				chr10	26572101	26572210	MACS_peak_1549	45.93
chr18	23486276	23486380	MACS_peak_8737	43.17				chr10	26643780	26643887	MACS_peak_1550	45.01
chr18	23514648	23514762	MACS_peak_8738	42.63				chr10	26716665	26716764	MACS_peak_1551	40.69
chr18	23637347	23637430	MACS_peak_8741	40.86				chr10	26718949	26719109	MACS_peak_1552	52.68
chr18	23898149	23898234	MACS_peak_8748	53.16				chr10	26782317	26782497	MACS_peak_1553	50.03
chr18	24228716	24228856	MACS_peak_8752	50.51				chr10	26855905	26856009	MACS_peak_1554	47.06
chr18	24409622	24409768	MACS_peak_8757	44.36				chr10	26864943	26865062	MACS_peak_1555	44.79
chr18	25022836	25022950	MACS_peak_8771	46.82				chr10	27406673	27406754	MACS_peak_1560	65.49
chr18	25117427	25117514	MACS_peak_8772	50				chr10	27642245	27642347	MACS_peak_1561	49.52
chr18	25306019	25306133	MACS_peak_8773	46.83				chr10	27654787	27654889	MACS_peak_1562	46.63
chr18	25689247	25689414	MACS_peak_8781	45.99				chr10	27661259	27661380	MACS_peak_1563	48.6
chr18	25792639	25792766	MACS_peak_8784	54.97				chr10	27788396	27788468	MACS_peak_1565	42.39
chr18	26424023	26424173	MACS_peak_8796	52.15				chr10	27966488	27966608	MACS_peak_1567	41
chr18	26545791	26545953	MACS_peak_8803	42.46				chr10	27980361	27980470	MACS_peak_1568	53.36
chr18	26667509	26667672	MACS_peak_8806	50.58				chr10	28017995	28018109	MACS_peak_1570	58.03
chr18	27460752	27460868	MACS_peak_8819	44.92				chr10	28062950	28063052	MACS_peak_1571	40.67
chr18	27689701	27689812	MACS_peak_8823	40.48				chr10	28212482	28212606	MACS_peak_1573	43.32
chr18	29895220	29895361	MACS_peak_8848	66.03				chr10	28373055	28373175	MACS_peak_1578	41
chr18	30262148	30262271	MACS_peak_8859	45				chr10	28458788	28458893	MACS_peak_1579	48.81
chr18	30480852	30480977	MACS_peak_8865	44.62				chr10	28561212	28561312	MACS_peak_1581	49.99
chr18	31728197	31728323	MACS_peak_8886	55.2				chr10	28577877	28577960	MACS_peak_1583	47.73
chr18	31988874	31989019	MACS_peak_8890	73.25				chr10	28591710	28591798	MACS_peak_1584	43.14
chr18	31989097	31989332	MACS_peak_8891	96.79				chr10	28631811	28631936	MACS_peak_1585	44.11
chr18	32560810	32560935	MACS_peak_8898	43.13				chr10	28642006	28642087	MACS_peak_1586	42.39
chr18	33000166	33000276	MACS_peak_8905	50.36				chr10	28866464	28866674	MACS_peak_1590	70.66
chr18	34400212	34400382	MACS_peak_8931	67.49				chr10	29062524	29062649	MACS_peak_1594	41.31
chr18	34712080	34712194	MACS_peak_8936	46.31				chr10	29115773	29115890	MACS_peak_1595	62.69
chr18	34849389	34849479	MACS_peak_8938	52.56				chr10	29128898	29129025	MACS_peak_1596	62.65
chr18	35526381	35526505	MACS_peak_8958	44.8				chr10	29274307	29274425	MACS_peak_1599	46
chr18	35645014	35645127	MACS_peak_8961	49.61				chr10	29457066	29457160	MACS_peak_1600	42.95
chr18	36451916	36452069	MACS_peak_8972	45.95				chr10	29588984	29589116	MACS_peak_1602	51.06
chr18	40063825	40063944	MACS_peak_9045	42.92				chr10	29874980	29875106	MACS_peak_1603	41.12
chr18	40762609	40762731	MACS_peak_9048	45.2				chr10	29957964	29958081	MACS_peak_1607	40.78
chr18	41461532	41461615	MACS_peak_9064	43.03				chr10	29971382	29971497	MACS_peak_1608	54.92
chr18	43078983	43079147	MACS_peak_9099	46.1				chr10	30045882	30045989	MACS_peak_1610	43.3
chr18	44486590	44486771	MACS_peak_9128	52.77				chr10	30088935	30089040	MACS_peak_1611	40.34
chr18	44486929	44487085	MACS_peak_9129	48.07				chr10	30154317	30154423	MACS_peak_1613	46.14
chr18	44656926	44657050	MACS_peak_9133	49.29				chr10	30198998	30199119	MACS_peak_1614	43.44
chr18	44666992	44667111	MACS_peak_9135	43.83				chr10	30631557	30631651	MACS_peak_1615	50.48
chr18	44764060	44764443	MACS_peak_9137	172.93				chr10	30762454	30762546	MACS_peak_1617	43.11
chr18	44764468	44764945	MACS_peak_9138	240.92				chr10	30800544	30800711	MACS_peak_1619	50.88
chr18	44815235	44815344	MACS_peak_9140	41.67				chr10	30857333	30857447	MACS_peak_1620	43.94
chr18	45628961	45629081	MACS_peak_9148	45.59				chr10	30878403	30878542	MACS_peak_1621	52.45
chr18	45972275	45972422	MACS_peak_9159	60.22				chr10	30971603	30971715	MACS_peak_1623	57.34
chr18	46265326	46265428	MACS_peak_9163	49.52				chr10	31024116	31024220	MACS_peak_1624	45.69
chr18	46512061	46512158	MACS_peak_9171	50.74				chr10	31104122	31104240	MACS_peak_1625	46
chr18	46952388	46952502	MACS_peak_9178	40.61				chr10	31491883	31491999	MACS_peak_1628	66.57
chr18	46963441	46963612	MACS_peak_9179	65.05				chr10	31596425	31596550	MACS_peak_1630	42.2
chr18	46968641	46968728	MACS_peak_9180	51.88				chr10	31714748	31714827	MACS_peak_1632	49.4
chr18	47535151	47535268	MACS_peak_9191	40.78				chr10	31790854	31790957	MACS_peak_1633	66.82
chr18	48523273	48523332	MACS_peak_9206	79.09				chr10	32252716	32252830	MACS_peak_1634	45.33
chr19	599347	599439	MACS_peak_9240	52.03				chr10	32260651	32260720	MACS_peak_1635	60.06
chr19	698172	698354	MACS_peak_9242	84.52				chr10	32263268	32263385	MACS_peak_1636	47.8
chr19	1076216	1076350	MACS_peak_9252	76.13				chr10	32294447	32294537	MACS_peak_1638	47.03
chr19	1178977	1179094	MACS_peak_9256	57.29				chr10	32327238	32327351	MACS_peak_1640	44.15
chr19	1797014	1797160	MACS_peak_9269	51.08				chr10	32513500	32513611	MACS_peak_1643	45.97
chr19	2065376	2065488	MACS_peak_9275	51.65				chr10	32541855	32541964	MACS_peak_1644	42.06
chr19	2189544	2189756	MACS_peak_9279	60.15				chr10	32738570	32738693	MACS_peak_1645	40.01
chr19	2265032	2265171	MACS_peak_9283	49.1				chr10	32801882	32802076	MACS_peak_1646	54.77
chr19	2444896	2445012	MACS_peak_9287	40.59				chr10	32836405	32836529	MACS_peak_1647	44.81
chr19	2607050	2607133	MACS_peak_9290	57.26				chr10	32952049	32952142	MACS_peak_1648	45.84
chr19	4374619	4374734	MACS_peak_9312	46.61				chr10	33103982	33104101	MACS_peak_1650	51.88
chr19	6822780	6822883	MACS_peak_9354	48.16				chr10	33107826	33107947	MACS_peak_1651	42.97
chr19	6828016	6828121	MACS_peak_9355	40.34				chr10	33117271	33117365	MACS_peak_1652	46.82
chr19	7023714	7023839	MACS_peak_9362	42.2				chr10	33148759	33148870	MACS_peak_1653	42.84
chr19	7169031	7169188	MACS_peak_9367	46.28				chr10	33386188	33386285	MACS_peak_1655	49.23
chr19	7407927	7408099	MACS_peak_9370	89.4				chr10	33412014	33412134	MACS_peak_1656	42.72
chr19	8213666	8213778	MACS_peak_9384	44.78				chr10	33423438	33423538	MACS_peak_1657	40.79
chr19	8247650	8247751	MACS_peak_9385	57.52				chr10	33445738	33445860	MACS_peak_1659	40.2
chr19	9387905	9388045	MACS_peak_9396	62.83				chr10	33506101	33506220	MACS_peak_1661	46.92
chr19	9492756	9492933	MACS_peak_9397	49.23				chr10	33671813	33671936	MACS_peak_1664	67.46
chr19	9589112	9589257	MACS_peak_9399	48.56				chr10	33838284	33838374	MACS_peak_1665	51.05
chr19	9970573	9970691	MACS_peak_9410	48.85				chr10	33864536	33864644	MACS_peak_1667	47.23
chr19	10253087	10253209	MACS_peak_9412	45.2				chr10	34519577	34519675	MACS_peak_1675	41.27
chr19	10448867	10449048	MACS_peak_9415	51.63				chr10	34574442	34574552	MACS_peak_1676	42.65
chr19	10835360	10835457	MACS_peak_9427	50.22				chr10	34682996	34683105	MACS_peak_1678	42.86
chr19	10959015	10959138	MACS_peak_9432	43.32				chr10	34683949	34684091	MACS_peak_1679	49.57
chr19	11560749	11560923	MACS_peak_9444	51.26				chr10	34788809	34788883	MACS_peak_1680	63.18
chr19	11956994	11957090	MACS_peak_9453	48.3				chr10	34918597	34918721	MACS_peak_1682	44.81
chr19	12032942	12033054	MACS_peak_9457	42.63				chr10	34941595	34941714	MACS_peak_1683	56.21
chr19	12452512	12452629	MACS_peak_9462	45.69				chr10	35002731	35002853	MACS_peak_1686	42.78
chr19	12703067	12703446	MACS_peak_9467	162.98				chr10	35059778	35059896	MACS_peak_1688	57.05
chr19	12730047	12730125	MACS_peak_9468	52.16				chr10	35312830	35312951	MACS_peak_1690	43.44
chr19	13684948	13685057	MACS_peak_9492	47.91				chr10	35732204	35732328	MACS_peak_1694	44.81
chr19	13887940	13888063	MACS_peak_9494	44				chr10	35836351	35836461	MACS_peak_1695	41.45
chr19	14633318	14633434	MACS_peak_9510	46.41				chr10	35852990	35853104	MACS_peak_1696	46.83
chr19	14873806	14873920	MACS_peak_9513	50.7				chr10	35855673	35855782	MACS_peak_1697	47.91
chr19	14915914	14916050	MACS_peak_9516	44.53				chr10	35871082	35871167	MACS_peak_1698	52.42
chr19	15058600	15058723	MACS_peak_9520	41.69				chr10	35954821	35954935	MACS_peak_1699	58.03
chr19	15402590	15402713	MACS_peak_9528	45				chr10	36008243	36008418	MACS_peak_1701	44.13
chr19	15475539	15475630	MACS_peak_9530	49.82				chr10	36025546	36025661	MACS_peak_1702	40.79
chr19	15720377	15720533	MACS_peak_9535	45.42				chr10	36159391	36159502	MACS_peak_1705	43.26
chr19	16759263	16759422	MACS_peak_9552	70.64				chr10	36313399	36313505	MACS_peak_1707	43.52
chr19	17405754	17405896	MACS_peak_9568	60.21				chr10	36406830	36406962	MACS_peak_1709	48.6
chr19	17910116	17910290	MACS_peak_9574	77.56				chr10	36471842	36471932	MACS_peak_1712	43.63
chr19	18131595	18131721	MACS_peak_9576	45.36				chr10	36616345	36616472	MACS_peak_1714	54.98
chr19	18442144	18442372	MACS_peak_9580	132.3				chr10	36968389	36968463	MACS_peak_1715	52.16
chr19	18982631	18982762	MACS_peak_9590	40.57				chr10	37071724	37071850	MACS_peak_1716	52.36
chr19	21571195	21571306	MACS_peak_9635	46.95				chr10	37233157	37233245	MACS_peak_1719	52.09
chr19	22550456	22550545	MACS_peak_9646	40.96				chr10	37327080	37327204	MACS_peak_1721	44.81
chr19	24886601	24886668	MACS_peak_9664	66.1				chr10	37342060	37342167	MACS_peak_1722	48.36
chr19	24911063	24911168	MACS_peak_9666	60.37				chr10	37359007	37359134	MACS_peak_1724	43.57
chr19	25560535	25560670	MACS_peak_9675	50.97				chr10	37506859	37506955	MACS_peak_1726	63.38
chr19	25575781	25575897	MACS_peak_9676	57.54				chr10	37535931	37536059	MACS_peak_1728	51.39
chr19	25881586	25881707	MACS_peak_9689	45.39				chr10	37773435	37773567	MACS_peak_1730	43.7
chr19	26626512	26626626	MACS_peak_9704	41.33				chr10	37822149	37822279	MACS_peak_1731	53.72
chr19	26808055	26808140	MACS_peak_9707	44.37				chr10	38182079	38182222	MACS_peak_1733	58.6
chr19	28262305	28262488	MACS_peak_9733	55.26				chr10	38220373	38220497	MACS_peak_1734	40.23
chr19	28702306	28702406	MACS_peak_9740	42.57				chr10	38436566	38436675	MACS_peak_1735	45.88
chr19	29542591	29542691	MACS_peak_9752	85.02				chr10	38570108	38570225	MACS_peak_1738	42.88
chr19	29692507	29692606	MACS_peak_9756	51.6				chr10	38730621	38730708	MACS_peak_1739	49.12
chr19	30341366	30341476	MACS_peak_9768	49.09				chr10	38935798	38935898	MACS_peak_1741	44.11
chr19	30638489	30638691	MACS_peak_9774	48.42				chr10	38989044	38989164	MACS_peak_1742	40.59
chr19	30643184	30643353	MACS_peak_9775	116.97				chr10	39398634	39398742	MACS_peak_1744	40.03
chr19	30866814	30866911	MACS_peak_9778	42.56				chr10	39416329	39416453	MACS_peak_1745	41.5
chr19	31540297	31540399	MACS_peak_9789	43.63				chr10	39436944	39437067	MACS_peak_1746	40.01
chr19	31579919	31580042	MACS_peak_9790	44.83				chr10	39482819	39482895	MACS_peak_1747	46.55
chr19	31910079	31910192	MACS_peak_9802	42.42				chr10	39490751	39490875	MACS_peak_1748	41.07
chr19	32210606	32210757	MACS_peak_9806	49.65				chr10	39499797	39499910	MACS_peak_1749	44.6
chr19	32446571	32446695	MACS_peak_9812	40.23				chr10	39640406	39640534	MACS_peak_1750	48.78
chr19	32493637	32493759	MACS_peak_9814	45.2				chr10	39675176	39675291	MACS_peak_1751	48.7
chr19	33135701	33135799	MACS_peak_9829	48.44				chr10	39685964	39686067	MACS_peak_1752	57.49
chr19	33822795	33822911	MACS_peak_9840	43.52				chr10	39790431	39790527	MACS_peak_1753	42.81
chr19	34114675	34114783	MACS_peak_9847	42.67				chr10	39908130	39908249	MACS_peak_1755	45.73
chr19	34192172	34192315	MACS_peak_9848	44.47				chr10	39924036	39924163	MACS_peak_1756	44.24
chr19	34231180	34231292	MACS_peak_9849	42.22				chr10	39996389	39996514	MACS_peak_1758	44.62
chr19	34737988	34738072	MACS_peak_9860	46.55				chr10	40055035	40055217	MACS_peak_1760	58.2
chr19	35351588	35351713	MACS_peak_9871	53.68				chr10	40065176	40065291	MACS_peak_1761	56.02
chr19	35357134	35357259	MACS_peak_9872	42.2				chr10	40096498	40096618	MACS_peak_1763	41.84
chr19	36341646	36341721	MACS_peak_9890	44.03				chr10	40340512	40340603	MACS_peak_1766	43.37
chr19	36456249	36456322	MACS_peak_9893	50.28				chr10	40685158	40685280	MACS_peak_1770	41.03
chr19	36581229	36581338	MACS_peak_9894	48.93				chr10	40891601	40891689	MACS_peak_1774	53.12
chr19	37443470	37443596	MACS_peak_9913	47.04				chr10	41043364	41043490	MACS_peak_1775	52.36
chr19	37467492	37467598	MACS_peak_9914	41.94				chr10	41436601	41436725	MACS_peak_1778	55.65
chr19	38770747	38770871	MACS_peak_9940	45.8				chr10	41451308	41451409	MACS_peak_1779	49.75
chr19	39270727	39270875	MACS_peak_9946	46.36				chr10	41498320	41498433	MACS_peak_1780	47.04
chr19	40931978	40932109	MACS_peak_9971	55.32				chr10	41512502	41512649	MACS_peak_1781	141.77
chr19	40963603	40963711	MACS_peak_9973	56.49				chr10	41638682	41638790	MACS_peak_1784	67.03
chr19	41214290	41214422	MACS_peak_9980	46.21				chr10	41654492	41654600	MACS_peak_1785	44.35
chr19	41425675	41425793	MACS_peak_9985	46				chr10	41778938	41779038	MACS_peak_1786	42.2
chr19	41893583	41893675	MACS_peak_9998	57.65				chr10	41799784	41799898	MACS_peak_1787	46.83
chr19	42408952	42409038	MACS_peak_10009	44.03				chr10	41966568	41966706	MACS_peak_1789	52.05
chr19	43398820	43398947	MACS_peak_10025	54.98				chr10	41993745	41993862	MACS_peak_1790	42.02
chr19	43707494	43707590	MACS_peak_10032	49				chr10	42051954	42052036	MACS_peak_1791	53.68
chr19	44586350	44586497	MACS_peak_10045	62.77				chr10	42245728	42245797	MACS_peak_1793	79.09
chr19	44747268	44747400	MACS_peak_10049	70.29				chr10	42450072	42450175	MACS_peak_1794	49.28
chr19	44806516	44806698	MACS_peak_10051	64.79				chr10	42460281	42460385	MACS_peak_1795	48.03
chr19	46527228	46527376	MACS_peak_10080	52.07				chr10	42544633	42544759	MACS_peak_1797	44.42
chr19	46850582	46850658	MACS_peak_10084	53.68				chr10	42581893	42582000	MACS_peak_1798	43.3
chr19	47813790	47813899	MACS_peak_10096	43.27				chr10	42603759	42603861	MACS_peak_1799	49.52
chr19	48202183	48202293	MACS_peak_10103	44.79				chr10	42621082	42621208	MACS_peak_1800	55.2
chr19	48947944	48948043	MACS_peak_10116	50.24				chr10	42642355	42642475	MACS_peak_1801	45.59
chr19	49282883	49282973	MACS_peak_10120	47.87				chr10	42669901	42669981	MACS_peak_1803	49.83
chr19	49287626	49287716	MACS_peak_10122	52.56				chr10	42762982	42763098	MACS_peak_1805	54.67
chr19	49962375	49962494	MACS_peak_10143	46.52				chr10	42767729	42767813	MACS_peak_1806	45.43
chr19	50146649	50146709	MACS_peak_10147	140.17				chr10	42826123	42826314	MACS_peak_1807	65.08
chr2	451605	451704	MACS_peak_10162	50.24				chr10	42842245	42842370	MACS_peak_1808	44.11
chr2	778529	778656	MACS_peak_10172	44.24				chr10	43056942	43057049	MACS_peak_1809	59.23
chr2	867938	868080	MACS_peak_10173	40.58				chr10	43339279	43339385	MACS_peak_1810	40.83
chr2	1659340	1659450	MACS_peak_10187	42.65				chr10	43344370	43344487	MACS_peak_1811	66.93
chr2	3533153	3533280	MACS_peak_10222	44.24				chr10	43558336	43558463	MACS_peak_1812	41.38
chr2	3654071	3654211	MACS_peak_10225	86.37				chr10	43618035	43618135	MACS_peak_1814	41.49
chr2	3959490	3959591	MACS_peak_10231	47.3				chr10	43623528	43623676	MACS_peak_1816	49.7
chr2	4571807	4571978	MACS_peak_10241	72.17				chr10	43634109	43634238	MACS_peak_1817	50.14
chr2	4873845	4873966	MACS_peak_10247	45.39				chr10	43713496	43713633	MACS_peak_1819	47.49
chr2	4910051	4910177	MACS_peak_10249	51.3				chr10	43780443	43780549	MACS_peak_1821	42.33
chr2	7142959	7143128	MACS_peak_10272	55.15				chr10	43913051	43913148	MACS_peak_1822	47.82
chr2	7957697	7957825	MACS_peak_10285	47.5				chr10	44002311	44002434	MACS_peak_1825	44.99
chr2	8436816	8436939	MACS_peak_10290	42.25				chr10	44002460	44002570	MACS_peak_1826	46.19
chr2	8535183	8535307	MACS_peak_10294	49.76				chr10	44173601	44173706	MACS_peak_1828	46.36
chr2	8789544	8789652	MACS_peak_10298	40.03				chr10	44177646	44177754	MACS_peak_1829	44.78
chr2	9643077	9643209	MACS_peak_10311	46.65				chr10	44540415	44540531	MACS_peak_1831	42.65
chr2	10293521	10293615	MACS_peak_10323	49.04				chr10	44546791	44546883	MACS_peak_1833	51.01
chr2	10803928	10804048	MACS_peak_10331	49.28				chr10	44569667	44569789	MACS_peak_1834	59.18
chr2	11548122	11548255	MACS_peak_10342	50.81				chr10	44629309	44629398	MACS_peak_1837	52.84
chr2	11637116	11637297	MACS_peak_10343	41.91				chr10	44736317	44736441	MACS_peak_1839	44.81
chr2	13547209	13547332	MACS_peak_10368	44.49				chr10	44763902	44764006	MACS_peak_1840	49.04
chr2	14431751	14431843	MACS_peak_10383	48.64				chr10	44817664	44817772	MACS_peak_1841	47.61
chr2	14872091	14872258	MACS_peak_10396	44.59				chr10	44864312	44864425	MACS_peak_1842	42.01
chr2	14956975	14957157	MACS_peak_10398	60.08				chr10	45297348	45297474	MACS_peak_1845	41.57
chr2	15770405	15770557	MACS_peak_10414	44.18				chr10	45330953	45331070	MACS_peak_1846	43.77
chr2	15969940	15970080	MACS_peak_10415	54.82				chr10	45438280	45438399	MACS_peak_1848	45.79
chr2	16056781	16056869	MACS_peak_10417	43.82				chr10	45563693	45563789	MACS_peak_1851	55.05
chr2	16118987	16119071	MACS_peak_10418	53.16				chr10	45582560	45582649	MACS_peak_1852	48.14
chr2	16896451	16896639	MACS_peak_10434	66.13				chr10	45604641	45604825	MACS_peak_1853	61.93
chr2	17259990	17260198	MACS_peak_10436	83.51				chr10	45631498	45631585	MACS_peak_1854	53.39
chr2	17355686	17355786	MACS_peak_10437	41.14				chr10	45655768	45655885	MACS_peak_1855	40.78
chr2	19306503	19306614	MACS_peak_10472	43.26				chr10	45704407	45704493	MACS_peak_1856	41.76
chr2	20450126	20450252	MACS_peak_10485	44.42				chr10	45733784	45733889	MACS_peak_1857	46.83
chr2	20574713	20574870	MACS_peak_10487	42.6				chr10	45882033	45882209	MACS_peak_1859	66.24
chr2	20581889	20582141	MACS_peak_10488	58.73				chr10	45995007	45995134	MACS_peak_1861	44.24
chr2	22414065	22414175	MACS_peak_10526	40.69				chr10	46000425	46000565	MACS_peak_1862	54.31
chr2	23637170	23637260	MACS_peak_10543	43.9				chr10	46048360	46048473	MACS_peak_1865	43.27
chr2	24022843	24022955	MACS_peak_10550	47.24				chr10	46061136	46061228	MACS_peak_1866	42.76
chr2	24076088	24076209	MACS_peak_10551	50.52				chr10	46078116	46078192	MACS_peak_1867	55.55
chr2	25192315	25192437	MACS_peak_10567	51.19				chr10	46228464	46228560	MACS_peak_1870	40.75
chr2	25192684	25192798	MACS_peak_10568	54.1				chr10	46269454	46269606	MACS_peak_1873	45.14
chr2	25195479	25195607	MACS_peak_10569	50.87				chr10	46425207	46425322	MACS_peak_1878	77.04
chr2	26167239	26167533	MACS_peak_10584	107.17				chr10	46450005	46450068	MACS_peak_1879	83.47
chr2	26816103	26816207	MACS_peak_10605	42.78				chr10	46565584	46565681	MACS_peak_1886	47.67
chr2	27629405	27629741	MACS_peak_10621	154.85				chr10	46589486	46589575	MACS_peak_1887	57.19
chr2	27798590	27798680	MACS_peak_10627	49.39				chr10	46590417	46590511	MACS_peak_1888	48.58
chr2	29134951	29135023	MACS_peak_10650	53.68				chr11	70599	70715	MACS_peak_1891	46.4
chr2	29804088	29804178	MACS_peak_10669	43.99				chr11	151129	151233	MACS_peak_1897	54.19
chr2	30410354	30410584	MACS_peak_10677	60.84				chr11	308921	309042	MACS_peak_1901	41.65
chr2	30548385	30548474	MACS_peak_10681	41.26				chr11	316180	316267	MACS_peak_1902	45.16
chr2	31405025	31405160	MACS_peak_10696	40.82				chr11	349254	349370	MACS_peak_1903	44.91
chr2	31851712	31851889	MACS_peak_10707	70.69				chr11	448314	448376	MACS_peak_1904	63.74
chr2	32725691	32725847	MACS_peak_10721	40.84				chr11	524015	524142	MACS_peak_1906	50.19
chr2	32758058	32758163	MACS_peak_10722	45.84				chr11	545846	545962	MACS_peak_1907	40.59
chr2	33522256	33522381	MACS_peak_10738	55.43				chr11	558732	558816	MACS_peak_1908	44.03
chr2	33543366	33543493	MACS_peak_10739	40.94				chr11	686159	686289	MACS_peak_1909	68.35
chr2	35114835	35114960	MACS_peak_10760	44.62				chr11	692129	692244	MACS_peak_1910	44.78
chr2	35711772	35711898	MACS_peak_10771	44.42				chr11	706039	706177	MACS_peak_1911	47.78
chr2	35951985	35952102	MACS_peak_10776	42.88				chr11	732740	732850	MACS_peak_1912	45.99
chr2	36496161	36496267	MACS_peak_10782	42.33				chr11	843615	843749	MACS_peak_1914	51.73
chr2	36763060	36763140	MACS_peak_10786	43.69				chr11	1132127	1132250	MACS_peak_1916	45
chr2	36830914	36831019	MACS_peak_10788	41.72				chr11	1215521	1215608	MACS_peak_1917	53.4
chr2	37195897	37196007	MACS_peak_10799	42.65				chr11	1285585	1285663	MACS_peak_1920	46.17
chr2	37435679	37435781	MACS_peak_10805	51.18				chr11	1290969	1291075	MACS_peak_1921	55.63
chr2	39433322	39433445	MACS_peak_10847	50.96				chr11	1319489	1319643	MACS_peak_1923	43.83
chr2	39574217	39574306	MACS_peak_10852	52.84				chr11	1418486	1418607	MACS_peak_1926	42.97
chr2	39816151	39816284	MACS_peak_10855	40.16				chr11	1439187	1439362	MACS_peak_1927	51.94
chr2	39841325	39841656	MACS_peak_10858	181.98				chr11	1605016	1605129	MACS_peak_1929	51.87
chr2	41419570	41419741	MACS_peak_10871	92.04				chr11	1919441	1919539	MACS_peak_1932	40.6
chr2	41910071	41910297	MACS_peak_10883	74.07				chr11	2068647	2068793	MACS_peak_1935	43.47
chr2	42083450	42083565	MACS_peak_10887	46.61				chr11	2382827	2382933	MACS_peak_1942	43.12
chr2	42153668	42153756	MACS_peak_10889	49.72				chr11	2496510	2496679	MACS_peak_1943	64.76
chr2	42223818	42223883	MACS_peak_10891	47.13				chr11	2499141	2499239	MACS_peak_1944	50.48
chr2	42424870	42424998	MACS_peak_10894	51.92				chr11	2579218	2579281	MACS_peak_1947	57.26
chr2	42468269	42468343	MACS_peak_10896	53.17				chr11	2641349	2641420	MACS_peak_1948	63.18
chr2	42516189	42516298	MACS_peak_10898	44.13				chr11	2808532	2808614	MACS_peak_1951	51.2
chr2	44880550	44880676	MACS_peak_10942	55.18				chr11	2857878	2857991	MACS_peak_1952	47.04
chr2	46406246	46406358	MACS_peak_10971	47.24				chr11	2970552	2970659	MACS_peak_1956	44.57
chr2	46778311	46778482	MACS_peak_10977	59.83				chr11	3005872	3006128	MACS_peak_1957	134.21
chr2	47385304	47385475	MACS_peak_10986	56.75				chr11	3006214	3006281	MACS_peak_1958	157.19
chr2	48090827	48091130	MACS_peak_11002	320.3				chr11	3014364	3014478	MACS_peak_1959	46.83
chr2	48264810	48264953	MACS_peak_11006	60.47				chr11	3054495	3054630	MACS_peak_1960	50.97
chr2	49290150	49290236	MACS_peak_11018	46.55				chr11	3062735	3062787	MACS_peak_1961	92.59
chr2	49535045	49535229	MACS_peak_11025	52.72				chr11	3070817	3070965	MACS_peak_1962	44.44
chr2	52264599	52264718	MACS_peak_11066	44.31				chr11	3171032	3171113	MACS_peak_1963	48.97
chr2	52667167	52667289	MACS_peak_11071	43.71				chr11	3226820	3226916	MACS_peak_1965	54.16
chr2	53060444	53060570	MACS_peak_11079	44.42				chr11	3380892	3380994	MACS_peak_1971	46.6
chr2	53517842	53517962	MACS_peak_11089	45.59				chr11	3478858	3478963	MACS_peak_1975	46.83
chr2	53889960	53890077	MACS_peak_11092	46.2				chr11	3790843	3790969	MACS_peak_1978	44.42
chr2	54261286	54261418	MACS_peak_11095	43.7				chr11	3794172	3794270	MACS_peak_1979	50.49
chr2	55610314	55610421	MACS_peak_11114	44.14				chr11	3873549	3873659	MACS_peak_1980	41.84
chr2	55678287	55678365	MACS_peak_11116	53.68				chr11	3898801	3898909	MACS_peak_1982	63.62
chr2	56321728	56321888	MACS_peak_11121	56.88				chr11	3923433	3923606	MACS_peak_1984	44.05
chr2	56349313	56349412	MACS_peak_11122	57.57				chr11	4001268	4001386	MACS_peak_1985	50.67
chr2	56539960	56540079	MACS_peak_11133	42.04				chr11	4107967	4108076	MACS_peak_1986	58.7
chr2	56608682	56608791	MACS_peak_11134	47.91				chr11	4146375	4146481	MACS_peak_1987	47.57
chr2	58117714	58117838	MACS_peak_11151	42.85				chr11	4301831	4301955	MACS_peak_1988	42.39
chr2	59212006	59212171	MACS_peak_11159	65.01				chr11	4410567	4410687	MACS_peak_1989	42.72
chr2	59688503	59688593	MACS_peak_11170	43.29				chr11	4464501	4464601	MACS_peak_1991	50
chr2	59830722	59830836	MACS_peak_11172	40.23				chr11	4577583	4577684	MACS_peak_1992	42.34
chr2	60058199	60058492	MACS_peak_11179	47.19				chr11	4579344	4579494	MACS_peak_1993	43.18
chr2	60131826	60131892	MACS_peak_11183	66.1				chr11	4630506	4630629	MACS_peak_1994	44
chr20	17236	17336	MACS_peak_11192	47.54				chr11	4708526	4708647	MACS_peak_1995	41.22
chr20	342889	343074	MACS_peak_11202	50.82				chr11	4737702	4737829	MACS_peak_1996	44.24
chr20	697354	697455	MACS_peak_11211	52.3				chr11	4773579	4773683	MACS_peak_1997	46.14
chr20	956357	956478	MACS_peak_11216	45.39				chr11	4774842	4774945	MACS_peak_1998	45.92
chr20	997609	997708	MACS_peak_11220	50.24				chr11	4952843	4952932	MACS_peak_1999	77.96
chr20	1246907	1247009	MACS_peak_11227	46.15				chr11	4988796	4988904	MACS_peak_2001	48.13
chr20	1462595	1462721	MACS_peak_11233	44.42				chr11	4994706	4994806	MACS_peak_2002	48.49
chr20	1814193	1814309	MACS_peak_11243	40.2				chr11	5271500	5271596	MACS_peak_2005	75.35
chr20	1928893	1929011	MACS_peak_11249	44.99				chr11	5450241	5450373	MACS_peak_2007	65.04
chr20	2009948	2010075	MACS_peak_11251	40.51				chr11	5576723	5576820	MACS_peak_2008	50.97
chr20	2045496	2045745	MACS_peak_11252	158.57				chr11	5579622	5579734	MACS_peak_2009	40.65
chr20	2801117	2801212	MACS_peak_11270	44.55				chr11	5588030	5588143	MACS_peak_2011	46.03
chr20	2848456	2848585	MACS_peak_11271	42.4				chr11	5611161	5611265	MACS_peak_2012	49.04
chr20	4356614	4356730	MACS_peak_11290	42.65				chr11	5710674	5710780	MACS_peak_2016	41.19
chr20	4566722	4566849	MACS_peak_11297	44.24				chr11	5782438	5782546	MACS_peak_2017	47.12
chr20	5171110	5171215	MACS_peak_11305	53.45				chr11	5899077	5899167	MACS_peak_2019	57.8
chr20	6157405	6157523	MACS_peak_11322	44.51				chr11	6035879	6036024	MACS_peak_2022	51.27
chr20	6465443	6465562	MACS_peak_11328	45.79				chr11	6166905	6167027	MACS_peak_2024	45.2
chr20	7403165	7403285	MACS_peak_11339	41				chr11	6256473	6256567	MACS_peak_2025	42.95
chr20	7479779	7479956	MACS_peak_11342	55.65				chr11	6290527	6290602	MACS_peak_2026	43.69
chr20	7996869	7996975	MACS_peak_11350	48.58				chr11	6397550	6397680	MACS_peak_2028	49.93
chr20	8213825	8213943	MACS_peak_11355	46				chr11	6435298	6435399	MACS_peak_2029	53.17
chr20	9974972	9975053	MACS_peak_11386	42.7				chr11	6451183	6451310	MACS_peak_2031	43.73
chr20	10333133	10333248	MACS_peak_11393	41.19				chr11	6520397	6520514	MACS_peak_2032	40
chr20	10976664	10976838	MACS_peak_11398	41.97				chr11	6541875	6541952	MACS_peak_2034	52.16
chr20	11040076	11040187	MACS_peak_11399	47.47				chr11	6624222	6624341	MACS_peak_2035	45.79
chr20	11096923	11097053	MACS_peak_11400	54.32				chr11	6646003	6646132	MACS_peak_2036	50.14
chr20	11971963	11972087	MACS_peak_11411	44.81				chr11	6693250	6693380	MACS_peak_2037	45.34
chr20	12015111	12015191	MACS_peak_11412	45.07				chr11	6695916	6696063	MACS_peak_2038	48.14
chr20	12420667	12420760	MACS_peak_11419	45.45				chr11	6708726	6708812	MACS_peak_2040	46.55
chr20	13364045	13364147	MACS_peak_11432	48.01				chr11	6712608	6712691	MACS_peak_2041	46.55
chr20	15479845	15479956	MACS_peak_11459	40.86				chr11	7006913	7006978	MACS_peak_2042	59.57
chr20	16076307	16076398	MACS_peak_11470	50.3				chr11	7027206	7027326	MACS_peak_2043	41
chr20	16153200	16153331	MACS_peak_11472	51.81				chr11	7033077	7033152	MACS_peak_2044	45.8
chr20	16534543	16534692	MACS_peak_11481	62.17				chr11	7039973	7040102	MACS_peak_2045	46.4
chr20	17452192	17452314	MACS_peak_11495	55.51				chr11	7143679	7143789	MACS_peak_2046	51.24
chr20	17695703	17695811	MACS_peak_11496	42.28				chr11	7159322	7159394	MACS_peak_2047	47.33
chr20	17804402	17804528	MACS_peak_11498	40.69				chr11	7362789	7362929	MACS_peak_2051	49.96
chr20	18046571	18046687	MACS_peak_11502	41.8				chr11	7562150	7562255	MACS_peak_2056	45.46
chr20	19993429	19993560	MACS_peak_11548	200.47				chr11	7562459	7562569	MACS_peak_2057	43.06
chr20	20399869	20399988	MACS_peak_11553	51.81				chr11	7622577	7622675	MACS_peak_2058	48.03
chr20	20452750	20452912	MACS_peak_11554	44.76				chr11	7734158	7734283	MACS_peak_2059	40.88
chr20	20775514	20775602	MACS_peak_11569	46.77				chr11	7765447	7765569	MACS_peak_2060	61.35
chr20	21512548	21512697	MACS_peak_11579	73.44				chr11	7990594	7990723	MACS_peak_2063	54.54
chr20	21531344	21531598	MACS_peak_11580	168.96				chr11	8111492	8111612	MACS_peak_2065	45.59
chr20	21670819	21670939	MACS_peak_11583	41.84				chr11	8190141	8190258	MACS_peak_2066	40.39
chr20	21989791	21989887	MACS_peak_11591	46.74				chr11	8343718	8343838	MACS_peak_2067	60.24
chr20	22460305	22460389	MACS_peak_11599	47.33				chr11	8343884	8344121	MACS_peak_2068	105
chr20	22608098	22608188	MACS_peak_11605	43.29				chr11	8352819	8352948	MACS_peak_2069	44.51
chr20	22878574	22878696	MACS_peak_11611	56.1				chr11	8362651	8362835	MACS_peak_2070	49.26
chr20	23397285	23397410	MACS_peak_11621	42.89				chr11	8368161	8368317	MACS_peak_2071	97.23
chr20	24597054	24597165	MACS_peak_11653	45.03				chr11	8370565	8370822	MACS_peak_2072	77.6
chr20	24662210	24662281	MACS_peak_11655	47.13				chr11	8371226	8371340	MACS_peak_2073	42.59
chr20	24996051	24996240	MACS_peak_11663	79.56				chr11	8458505	8458624	MACS_peak_2074	42.04
chr20	25866806	25866943	MACS_peak_11690	61.99				chr11	8474296	8474407	MACS_peak_2075	43.26
chr20	25867683	25867835	MACS_peak_11691	57.31				chr11	8570869	8570993	MACS_peak_2077	41.5
chr20	26256808	26256918	MACS_peak_11697	40.69				chr11	8612514	8612610	MACS_peak_2078	44.69
chr20	26582621	26582696	MACS_peak_11703	52.65				chr11	8667542	8667622	MACS_peak_2079	47.73
chr20	27142236	27142365	MACS_peak_11717	48.67				chr11	8683513	8683615	MACS_peak_2080	42.1
chr20	27928782	27928927	MACS_peak_11727	44.1				chr11	8735637	8735736	MACS_peak_2081	44.35
chr20	28277627	28277745	MACS_peak_11731	41.68				chr11	8750770	8750857	MACS_peak_2082	53.4
chr20	28792436	28792791	MACS_peak_11738	90.66				chr11	8888717	8888830	MACS_peak_2084	47.03
chr20	29558656	29558783	MACS_peak_11750	40.51				chr11	8915424	8915601	MACS_peak_2086	42.51
chr20	29565235	29565340	MACS_peak_11751	60.36				chr11	8944352	8944494	MACS_peak_2087	51.85
chr20	31549453	31549576	MACS_peak_11789	44.44				chr11	9006621	9006745	MACS_peak_2088	67.07
chr20	31589157	31589266	MACS_peak_11793	55.89				chr11	9018435	9018556	MACS_peak_2089	45.39
chr20	31671260	31671395	MACS_peak_11797	43.49				chr11	9033040	9033140	MACS_peak_2090	50
chr20	32198035	32198179	MACS_peak_11802	42.68				chr11	9072314	9072444	MACS_peak_2091	62.26
chr20	33397282	33397380	MACS_peak_11824	48.5				chr11	9284057	9284167	MACS_peak_2094	46.19
chr20	33806929	33807052	MACS_peak_11838	46.43				chr11	9291461	9291578	MACS_peak_2095	46.2
chr20	35272331	35272502	MACS_peak_11866	41.02				chr11	9578831	9578947	MACS_peak_2099	40.2
chr20	35316462	35316622	MACS_peak_11867	50.92				chr11	9602483	9602606	MACS_peak_2100	42.13
chr20	35461513	35461629	MACS_peak_11870	57.54				chr11	9787574	9787692	MACS_peak_2101	46
chr20	36290444	36290546	MACS_peak_11878	54.74				chr11	9875211	9875310	MACS_peak_2102	47.78
chr20	36688189	36688331	MACS_peak_11883	72.1				chr11	9876850	9876976	MACS_peak_2103	44.42
chr20	36702545	36702659	MACS_peak_11884	41				chr11	9898413	9898536	MACS_peak_2104	45
chr20	37314842	37314943	MACS_peak_11901	40.22				chr11	9935855	9935971	MACS_peak_2105	41.8
chr20	37315173	37315241	MACS_peak_11902	53.94				chr11	10076260	10076403	MACS_peak_2106	56.85
chr20	37389156	37389358	MACS_peak_11904	56.44				chr11	10086400	10086518	MACS_peak_2107	46
chr20	37732956	37733136	MACS_peak_11907	57.36				chr11	10108660	10108776	MACS_peak_2108	45.89
chr20	37827765	37827959	MACS_peak_11909	50.4				chr11	10188638	10188784	MACS_peak_2109	51.08
chr20	39723019	39723131	MACS_peak_11938	47.25				chr11	10233737	10233816	MACS_peak_2110	43.69
chr20	41581772	41581881	MACS_peak_11972	46.41				chr11	10325070	10325140	MACS_peak_2111	63.18
chr20	42158747	42158873	MACS_peak_11985	52.36				chr11	10406858	10406965	MACS_peak_2114	42.9
chr20	42370624	42370761	MACS_peak_11988	49.5				chr11	10560020	10560124	MACS_peak_2116	46.59
chr20	42413098	42413203	MACS_peak_11989	48.81				chr11	10567251	10567368	MACS_peak_2117	42.02
chr20	43820061	43820162	MACS_peak_12007	42.34				chr11	10582012	10582131	MACS_peak_2118	50.91
chr20	43821420	43821513	MACS_peak_12008	43.21				chr11	10624030	10624142	MACS_peak_2120	41.81
chr20	44044553	44044631	MACS_peak_12012	50.28				chr11	10668983	10669073	MACS_peak_2121	41
chr20	45596063	45596188	MACS_peak_12034	75.68				chr11	10684935	10685060	MACS_peak_2122	46.41
chr20	48343877	48344012	MACS_peak_12079	46.04				chr11	10693769	10693908	MACS_peak_2123	40.05
chr20	48839570	48839690	MACS_peak_12090	54.27				chr11	10705030	10705153	MACS_peak_2124	43.05
chr20	48839743	48839921	MACS_peak_12091	114.65				chr11	10778488	10778602	MACS_peak_2125	40.23
chr20	48839958	48840023	MACS_peak_12092	60.06				chr11	10932168	10932280	MACS_peak_2127	50.74
chr20	48957214	48957319	MACS_peak_12096	45.02				chr11	10974249	10974385	MACS_peak_2128	50.12
chr20	49522834	49523030	MACS_peak_12107	83.6				chr11	11007570	11007673	MACS_peak_2129	49.28
chr20	49683706	49683860	MACS_peak_12109	60.08				chr11	11088604	11088716	MACS_peak_2131	42.22
chr20	50321314	50321474	MACS_peak_12114	64.02				chr11	11236897	11237034	MACS_peak_2133	44.87
chr20	50660614	50660731	MACS_peak_12120	46.2				chr11	11268302	11268423	MACS_peak_2134	44.88
chr20	51203494	51203676	MACS_peak_12129	53.46				chr11	11411635	11411747	MACS_peak_2137	52.12
chr20	51220817	51220928	MACS_peak_12130	47.47				chr11	11445663	11445780	MACS_peak_2138	43.77
chr20	51979502	51979595	MACS_peak_12146	51.77				chr11	11675061	11675168	MACS_peak_2140	48.36
chr20	52215706	52215787	MACS_peak_12150	42.7				chr11	11704940	11705043	MACS_peak_2141	48.26
chr20	52448881	52449027	MACS_peak_12152	263.17				chr11	11754797	11754866	MACS_peak_2143	66.09
chr20	52856775	52856893	MACS_peak_12155	46				chr11	11961206	11961320	MACS_peak_2146	41.64
chr20	53094201	53094274	MACS_peak_12160	51.2				chr11	11970680	11970796	MACS_peak_2147	46.41
chr20	53569030	53569145	MACS_peak_12172	43.73				chr11	12350775	12350886	MACS_peak_2152	41.63
chr20	53678513	53678644	MACS_peak_12175	54.11				chr11	12505585	12505701	MACS_peak_2153	49.32
chr20	53704193	53704284	MACS_peak_12176	52.3				chr11	12604681	12604787	MACS_peak_2154	48.58
chr20	54463375	54463479	MACS_peak_12193	41.28				chr11	12786051	12786145	MACS_peak_2157	40.6
chr20	54601543	54601664	MACS_peak_12197	50.93				chr11	12976604	12976737	MACS_peak_2161	45.14
chr20	55450993	55451055	MACS_peak_12210	92.59				chr11	13403011	13403134	MACS_peak_2162	43.05
chr21	136240	136425	MACS_peak_12228	335.72				chr11	13440118	13440216	MACS_peak_2163	50.48
chr21	228743	229055	MACS_peak_12230	224.57				chr11	13815045	13815170	MACS_peak_2165	43.13
chr21	286280	286399	MACS_peak_12231	46.12				chr11	14171629	14171745	MACS_peak_2166	45.65
chr21	408504	408615	MACS_peak_12234	46.46				chr11	14173230	14173305	MACS_peak_2167	46.17
chr21	439057	439181	MACS_peak_12236	44.81				chr11	14173538	14173650	MACS_peak_2168	51.19
chr21	440832	440949	MACS_peak_12237	52.36				chr11	14312763	14312867	MACS_peak_2169	45.25
chr21	612291	612417	MACS_peak_12242	40.69				chr11	14384420	14384527	MACS_peak_2170	44.57
chr21	747475	747601	MACS_peak_12245	48.85				chr11	14415309	14415413	MACS_peak_2172	50.23
chr21	863352	863481	MACS_peak_12247	54.54				chr11	14505921	14506050	MACS_peak_2173	44.32
chr21	1145327	1145441	MACS_peak_12253	43.06				chr11	14518698	14518807	MACS_peak_2174	41.28
chr21	1800888	1800987	MACS_peak_12266	54.64				chr11	14530812	14530995	MACS_peak_2175	46.38
chr21	1862379	1862457	MACS_peak_12267	53.68				chr11	14688197	14688319	MACS_peak_2177	43.71
chr21	1966384	1966495	MACS_peak_12270	47.47				chr11	15185469	15185567	MACS_peak_2179	44.19
chr21	2166613	2166730	MACS_peak_12278	41.19				chr11	15265063	15265209	MACS_peak_2180	52.99
chr21	2181556	2181665	MACS_peak_12279	44.56				chr11	15688058	15688168	MACS_peak_2181	62.69
chr21	2997190	2997292	MACS_peak_12304	49.52				chr11	15689623	15689680	MACS_peak_2182	44.01
chr21	3898484	3898599	MACS_peak_12326	43.29				chr11	15698105	15698225	MACS_peak_2185	71.85
chr21	4143561	4143716	MACS_peak_12332	56.13				chr11	15701499	15701600	MACS_peak_2186	42.34
chr21	4257902	4258012	MACS_peak_12334	55.63				chr11	15748862	15748917	MACS_peak_2188	67.43
chr21	5087419	5087522	MACS_peak_12348	43.01				chr11	15822197	15822286	MACS_peak_2189	56.29
chr21	5109722	5109837	MACS_peak_12350	45.89				chr11	15836300	15836439	MACS_peak_2190	52.45
chr21	5465559	5465660	MACS_peak_12358	43.87				chr11	15838565	15838652	MACS_peak_2191	53.4
chr21	5632113	5632273	MACS_peak_12362	45.24				chr11	15849959	15850107	MACS_peak_2192	48.56
chr21	5970339	5970525	MACS_peak_12372	72.41				chr11	15850699	15850977	MACS_peak_2193	58.62
chr21	6900145	6900269	MACS_peak_12393	44.81				chr11	15851181	15851427	MACS_peak_2194	47.07
chr21	7496411	7496544	MACS_peak_12399	45.57				chr11	16081700	16081769	MACS_peak_2195	61.06
chr21	8568195	8568335	MACS_peak_12425	47.38				chr11	16738428	16738533	MACS_peak_2197	42.55
chr21	8691341	8691436	MACS_peak_12429	46.14				chr11	16850954	16851085	MACS_peak_2199	54.11
chr21	8964841	8964967	MACS_peak_12432	48.38				chr11	17044670	17044765	MACS_peak_2203	54.89
chr21	11501347	11501444	MACS_peak_12480	45.64				chr11	17180884	17181014	MACS_peak_2204	51.48
chr21	12054222	12054339	MACS_peak_12490	46.2				chr11	17202374	17202507	MACS_peak_2206	41.22
chr21	13021044	13021171	MACS_peak_12507	51.08				chr11	17202642	17202743	MACS_peak_2207	40.22
chr21	13544844	13544939	MACS_peak_12514	51.25				chr11	17291881	17292004	MACS_peak_2208	65.97
chr21	14085814	14085954	MACS_peak_12528	49.65				chr11	17379311	17379428	MACS_peak_2209	49.53
chr21	15693850	15693983	MACS_peak_12547	41.22				chr11	17463605	17463691	MACS_peak_2210	51.2
chr21	15832255	15832417	MACS_peak_12550	47.37				chr11	17513529	17513622	MACS_peak_2211	219.83
chr21	16507398	16507524	MACS_peak_12562	44.42				chr11	17884468	17884592	MACS_peak_2212	44.81
chr21	18287094	18287217	MACS_peak_12579	42.59				chr11	17984981	17985111	MACS_peak_2213	54.32
chr21	19190244	19190387	MACS_peak_12592	44.92				chr11	18064831	18065242	MACS_peak_2214	187.68
chr21	19739766	19740127	MACS_peak_12602	115.72				chr11	18065265	18065433	MACS_peak_2215	157.09
chr21	19838454	19838594	MACS_peak_12604	61.22				chr11	18065726	18065940	MACS_peak_2216	68.49
chr21	19839436	19839549	MACS_peak_12605	46.75				chr11	18067171	18067519	MACS_peak_2217	204.57
chr21	20888662	20888775	MACS_peak_12621	40.82				chr11	18151488	18151614	MACS_peak_2219	44.42
chr21	21010985	21011088	MACS_peak_12625	46.37				chr11	18419206	18419307	MACS_peak_2223	43.47
chr21	21147197	21147324	MACS_peak_12626	40.94				chr11	18643427	18643548	MACS_peak_2225	43.91
chr21	22346208	22346326	MACS_peak_12641	42.24				chr11	18749077	18749224	MACS_peak_2231	40.77
chr21	24425712	24425893	MACS_peak_12676	61.99				chr11	18904057	18904158	MACS_peak_2234	42.71
chr21	25638145	25638284	MACS_peak_12705	43.94				chr11	18912024	18912125	MACS_peak_2235	42.34
chr21	26544822	26544950	MACS_peak_12721	40.84				chr11	18912184	18912280	MACS_peak_2236	44.69
chr21	28348778	28348932	MACS_peak_12748	49.39				chr11	19018863	19019094	MACS_peak_2237	59.99
chr21	29611901	29612019	MACS_peak_12784	40.19				chr11	19041367	19041492	MACS_peak_2238	40.46
chr21	30476540	30476662	MACS_peak_12804	43.71				chr11	19096580	19096718	MACS_peak_2239	46.85
chr21	30798310	30798395	MACS_peak_12808	58.62				chr11	19133508	19133606	MACS_peak_2241	43.81
chr21	31947664	31947727	MACS_peak_12820	66.1				chr11	19182932	19183045	MACS_peak_2245	47.04
chr21	34384664	34384767	MACS_peak_12863	45.48				chr11	19242556	19242676	MACS_peak_2247	47.11
chr21	34918430	34918552	MACS_peak_12871	45.2				chr11	19366574	19366712	MACS_peak_2248	47.78
chr21	35070365	35070480	MACS_peak_12876	46.61				chr11	19397673	19397750	MACS_peak_2249	51.34
chr21	35514488	35514579	MACS_peak_12880	63.27				chr11	19480627	19480741	MACS_peak_2250	47.69
chr21	36074714	36074827	MACS_peak_12893	47.04				chr11	19496296	19496376	MACS_peak_2251	42.7
chr21	36273064	36273225	MACS_peak_12895	40.4				chr11	19530699	19530831	MACS_peak_2252	45.34
chr21	36351370	36351477	MACS_peak_12897	59.83				chr11	19897007	19897094	MACS_peak_2257	44.09
chr21	36516902	36517032	MACS_peak_12899	42.52				chr11	19924849	19924973	MACS_peak_2258	44.81
chr21	36517070	36517238	MACS_peak_12900	43.17				chr11	19954383	19954560	MACS_peak_2260	63.82
chr21	38121945	38122056	MACS_peak_12929	46.46				chr11	20049846	20049972	MACS_peak_2262	47.04
chr21	38331495	38331622	MACS_peak_12932	50.57				chr11	20113206	20113328	MACS_peak_2263	40.2
chr21	38522294	38522420	MACS_peak_12937	40.69				chr11	20283092	20283190	MACS_peak_2265	46.24
chr21	41060883	41060983	MACS_peak_12971	41.14				chr11	20326277	20326393	MACS_peak_2268	46.41
chr21	41540744	41540860	MACS_peak_12980	50.21				chr11	20512531	20512630	MACS_peak_2270	45.16
chr21	41588675	41588798	MACS_peak_12981	43.05				chr11	20714586	20714738	MACS_peak_2272	60.5
chr21	41677621	41677720	MACS_peak_12984	43.95				chr11	20747449	20747579	MACS_peak_2273	47.07
chr21	42335032	42335198	MACS_peak_13003	68.35				chr11	20759163	20759260	MACS_peak_2274	40.51
chr21	43279838	43279980	MACS_peak_13017	49.57				chr11	20806765	20806876	MACS_peak_2275	46.95
chr21	43464395	43464552	MACS_peak_13025	49.06				chr11	20842157	20842265	MACS_peak_2276	41.12
chr21	43960761	43960854	MACS_peak_13037	95.4				chr11	21101673	21101770	MACS_peak_2279	50.74
chr22	167261	167355	MACS_peak_13055	44.42				chr11	21126898	21126968	MACS_peak_2280	64.89
chr22	280067	280176	MACS_peak_13060	43.7				chr11	21550110	21550232	MACS_peak_2286	45.2
chr22	556728	556833	MACS_peak_13065	40.34				chr11	21956231	21956350	MACS_peak_2288	45.28
chr22	714133	714229	MACS_peak_13070	62.32				chr11	22079421	22079520	MACS_peak_2289	47.78
chr22	1056065	1056167	MACS_peak_13077	45.71				chr11	22093925	22093986	MACS_peak_2290	66.94
chr22	1621053	1621123	MACS_peak_13091	52.06				chr11	22213754	22213867	MACS_peak_2293	50.05
chr22	1869716	1869841	MACS_peak_13103	40.46				chr11	22346568	22346696	MACS_peak_2295	44.53
chr22	2428093	2428211	MACS_peak_13112	44.51				chr11	22376211	22376308	MACS_peak_2296	49.82
chr22	2452518	2452641	MACS_peak_13114	40.42				chr11	22387647	22387773	MACS_peak_2297	55.2
chr22	4299425	4299561	MACS_peak_13162	49.7				chr11	22450210	22450302	MACS_peak_2298	44.19
chr22	5732607	5732690	MACS_peak_13177	53.68				chr11	22535773	22535899	MACS_peak_2299	41.12
chr22	6534202	6534328	MACS_peak_13189	49.32				chr11	22740682	22740808	MACS_peak_2302	43.92
chr22	8171417	8171577	MACS_peak_13205	47.38				chr11	22901680	22901823	MACS_peak_2306	58.6
chr22	8668890	8669001	MACS_peak_13210	58.79				chr11	23040952	23041073	MACS_peak_2308	42.52
chr22	9927728	9927910	MACS_peak_13221	46.68				chr11	23272883	23272981	MACS_peak_2309	41.96
chr22	10467310	10467431	MACS_peak_13233	49.05				chr11	23440266	23440385	MACS_peak_2311	42.79
chr22	13599972	13600093	MACS_peak_13299	41.22				chr11	23446561	23446688	MACS_peak_2312	42.76
chr22	14541240	14541340	MACS_peak_13312	45.33				chr11	23502039	23502140	MACS_peak_2313	47.3
chr22	14626573	14626683	MACS_peak_13314	53.59				chr11	23666383	23666472	MACS_peak_2315	48.14
chr22	15335549	15335700	MACS_peak_13325	47.88				chr11	23846331	23846446	MACS_peak_2316	45.61
chr22	15696759	15696853	MACS_peak_13332	48.58				chr11	23984494	23984594	MACS_peak_2318	48.98
chr22	15843874	15844013	MACS_peak_13337	41.77				chr11	23990737	23990820	MACS_peak_2319	48.97
chr22	15878975	15879101	MACS_peak_13338	43.92				chr11	24042524	24042647	MACS_peak_2320	40.01
chr22	17107437	17107577	MACS_peak_13359	43.33				chr11	24063721	24063789	MACS_peak_2321	62.64
chr22	18442789	18442907	MACS_peak_13383	46				chr11	24106622	24106703	MACS_peak_2322	53.68
chr22	18822210	18822361	MACS_peak_13391	41.3				chr11	24109969	24110076	MACS_peak_2323	48.36
chr22	18906156	18906326	MACS_peak_13392	53.42				chr11	24148214	24148288	MACS_peak_2324	52.65
chr22	19008822	19008937	MACS_peak_13396	41.59				chr11	24339709	24339824	MACS_peak_2327	44.19
chr22	20114665	20114776	MACS_peak_13416	58.18				chr11	24427877	24428090	MACS_peak_2330	62.83
chr22	20517141	20517275	MACS_peak_13421	41.02				chr11	24461034	24461143	MACS_peak_2331	47.91
chr22	20931388	20931528	MACS_peak_13431	46.42				chr11	24504921	24505012	MACS_peak_2332	41.05
chr22	22197505	22197584	MACS_peak_13461	46.94				chr11	24610498	24610608	MACS_peak_2333	43.48
chr22	22929115	22929231	MACS_peak_13475	42.65				chr11	24621974	24622093	MACS_peak_2334	45.79
chr22	23754979	23755120	MACS_peak_13490	43.98				chr11	24876637	24876746	MACS_peak_2336	41.28
chr22	24040114	24040246	MACS_peak_13495	68.4				chr11	24885193	24885298	MACS_peak_2337	41.05
chr22	24395308	24395377	MACS_peak_13497	75.11				chr11	24941946	24942046	MACS_peak_2338	50
chr22	24754600	24754704	MACS_peak_13501	49.04				chr11	24976946	24977047	MACS_peak_2339	47.77
chr22	24867202	24867344	MACS_peak_13503	50.12				chr11	25114958	25115062	MACS_peak_2341	46.59
chr22	25130988	25131056	MACS_peak_13512	66.1				chr11	25278387	25278466	MACS_peak_2343	41.16
chr22	25554266	25554368	MACS_peak_13516	58.31				chr11	25339063	25339161	MACS_peak_2345	41.27
chr22	26069046	26069168	MACS_peak_13527	56.11				chr11	25361889	25362020	MACS_peak_2346	54.11
chr22	32118402	32118506	MACS_peak_13575	43.17				chr11	25481214	25481334	MACS_peak_2348	43.63
chr22	32805267	32805382	MACS_peak_13586	46.61				chr11	25537960	25538063	MACS_peak_2349	48.26
chr22	32841596	32841709	MACS_peak_13587	42.42				chr11	25715619	25715707	MACS_peak_2352	49.72
chr22	34343157	34343294	MACS_peak_13601	47.02				chr11	25913095	25913211	MACS_peak_2354	51.14
chr22	34362443	34362570	MACS_peak_13602	40.51				chr11	25935993	25936103	MACS_peak_2356	50.79
chr22	34503578	34503701	MACS_peak_13603	45				chr11	25936488	25936603	MACS_peak_2357	42
chr22	38777776	38777893	MACS_peak_13646	42.44				chr11	25984878	25984995	MACS_peak_2359	48.65
chr22	38785014	38785110	MACS_peak_13647	99.65				chr11	25989488	25989611	MACS_peak_2360	47.11
chr22	39234573	39234688	MACS_peak_13656	44.65				chr11	26015865	26015932	MACS_peak_2361	57.71
chr22	39428907	39429033	MACS_peak_13662	55.2				chr11	26023732	26023880	MACS_peak_2362	56.33
chr22	39635046	39635155	MACS_peak_13665	40.17				chr11	26112269	26112441	MACS_peak_2363	47.42
chr22	40372539	40372643	MACS_peak_13677	41.64				chr11	26127176	26127339	MACS_peak_2364	59.12
chr22	40612878	40612973	MACS_peak_13686	46.99				chr11	26166477	26166595	MACS_peak_2365	40.99
chr22	41363484	41363697	MACS_peak_13701	113.4				chr11	26246922	26246992	MACS_peak_2367	45.97
chr23	122097	122297	MACS_peak_13719	119.5				chr11	26469039	26469140	MACS_peak_2371	41.97
chr23	447164	447222	MACS_peak_13729	79.08				chr11	26503095	26503230	MACS_peak_2373	42.7
chr23	757638	757776	MACS_peak_13732	42.5				chr11	26526088	26526214	MACS_peak_2375	41.57
chr23	807549	807652	MACS_peak_13733	43.4				chr11	26575754	26575822	MACS_peak_2379	53.94
chr23	1045772	1045988	MACS_peak_13743	139.6				chr11	26650403	26650518	MACS_peak_2380	50
chr23	1182615	1182737	MACS_peak_13746	55.73				chr11	26664139	26664272	MACS_peak_2381	51.24
chr23	1251274	1251410	MACS_peak_13748	59.6				chr11	26696011	26696116	MACS_peak_2382	45.91
chr23	1928284	1928393	MACS_peak_13761	47.91				chr11	26817045	26817118	MACS_peak_2385	48.13
chr23	2498990	2499145	MACS_peak_13778	44.13				chr11	26824295	26824433	MACS_peak_2386	52.8
chr23	2594418	2594563	MACS_peak_13779	48.46				chr11	26889426	26889567	MACS_peak_2387	50.3
chr23	2895240	2895338	MACS_peak_13785	229.65				chr11	26899097	26899206	MACS_peak_2388	47.91
chr23	3034295	3034415	MACS_peak_13790	56.72				chr11	26943674	26943746	MACS_peak_2389	49.4
chr23	3292964	3293136	MACS_peak_13795	62.1				chr11	27140128	27140255	MACS_peak_2390	41.05
chr23	3887177	3887316	MACS_peak_13811	52.45				chr11	27207037	27207102	MACS_peak_2393	52.42
chr23	4042631	4042728	MACS_peak_13812	50.74				chr11	27367461	27367584	MACS_peak_2395	40.42
chr23	4792926	4793028	MACS_peak_13826	54.27				chr11	27410663	27410917	MACS_peak_2396	92.74
chr23	5482887	5483094	MACS_peak_13837	46.73				chr11	27433079	27433183	MACS_peak_2397	57.22
chr23	6028273	6028504	MACS_peak_13845	104.55				chr11	27488230	27488352	MACS_peak_2398	41.45
chr23	7330641	7330757	MACS_peak_13869	65.94				chr11	27587698	27587839	MACS_peak_2401	41.15
chr23	8512949	8513068	MACS_peak_13886	44.79				chr11	27742703	27742773	MACS_peak_2402	64.31
chr23	8739654	8739772	MACS_peak_13889	42.67				chr11	27922839	27922936	MACS_peak_2404	46.06
chr23	10108083	10108165	MACS_peak_13906	53.68				chr11	27948516	27948630	MACS_peak_2405	46.83
chr23	10139676	10139780	MACS_peak_13908	60.64				chr11	28023141	28023251	MACS_peak_2406	47.69
chr23	10768117	10768235	MACS_peak_13918	43.72				chr11	28049438	28049569	MACS_peak_2407	47.31
chr23	12076564	12076680	MACS_peak_13928	44.92				chr11	28065917	28066073	MACS_peak_2408	61.24
chr23	12458746	12458859	MACS_peak_13933	47.03				chr11	28117997	28118121	MACS_peak_2409	44.81
chr23	12546623	12546751	MACS_peak_13938	54.76				chr11	28145748	28145837	MACS_peak_2410	52.84
chr23	12658720	12658833	MACS_peak_13941	40.82				chr11	28400609	28400722	MACS_peak_2411	40.44
chr23	16369785	16369912	MACS_peak_13994	54.98				chr11	28415638	28415717	MACS_peak_2412	45.43
chr23	18519488	18519601	MACS_peak_14034	40.82				chr11	28509189	28509290	MACS_peak_2413	59.92
chr23	19023629	19023735	MACS_peak_14046	41.94				chr11	28512839	28512934	MACS_peak_2414	52.34
chr23	19088387	19088514	MACS_peak_14048	44.24				chr11	28594939	28595050	MACS_peak_2416	42.43
chr23	22845833	22846008	MACS_peak_14125	56.01				chr11	28763222	28763319	MACS_peak_2417	42.93
chr23	23042732	23042938	MACS_peak_14129	40.59				chr11	28882614	28882736	MACS_peak_2419	45.2
chr23	23161195	23161308	MACS_peak_14131	42.84				chr11	28904042	28904168	MACS_peak_2421	40.27
chr23	23240506	23240628	MACS_peak_14133	41.45				chr11	28929839	28929933	MACS_peak_2423	48.58
chr23	23471068	23471211	MACS_peak_14135	73.75				chr11	28993419	28993542	MACS_peak_2424	43.52
chr23	24044492	24044637	MACS_peak_14148	48.99				chr11	29367909	29367990	MACS_peak_2428	44.37
chr23	24282357	24282477	MACS_peak_14157	46.69				chr11	29427114	29427242	MACS_peak_2429	44.13
chr23	24921805	24921900	MACS_peak_14173	46.57				chr11	29461107	29461205	MACS_peak_2430	41.61
chr23	25108955	25109080	MACS_peak_14176	70.53				chr11	29488862	29488967	MACS_peak_2431	41.05
chr23	25232669	25232794	MACS_peak_14180	51.01				chr11	29500984	29501116	MACS_peak_2432	52.72
chr23	25396914	25397017	MACS_peak_14184	41.15				chr11	29705675	29705787	MACS_peak_2436	41.42
chr23	25912237	25912358	MACS_peak_14201	42.52				chr11	29967674	29967799	MACS_peak_2440	42.2
chr23	26016060	26016164	MACS_peak_14203	41.64				chr11	30092401	30092539	MACS_peak_2442	48.28
chr23	26926839	26926963	MACS_peak_14215	43.47				chr11	30172056	30172166	MACS_peak_2443	53.1
chr23	27082236	27082344	MACS_peak_14217	56.69				chr11	30187727	30187825	MACS_peak_2444	47.12
chr23	27338744	27338826	MACS_peak_14223	48.13				chr11	30206620	30206731	MACS_peak_2445	47.63
chr23	27420334	27420476	MACS_peak_14225	43.79				chr11	30297286	30297414	MACS_peak_2447	42.98
chr23	27767309	27767428	MACS_peak_14235	45.79				chr11	30385471	30385613	MACS_peak_2448	43.36
chr23	28009334	28009465	MACS_peak_14242	44.71				chr11	30449470	30449562	MACS_peak_2449	44.19
chr23	28063555	28063696	MACS_peak_14243	51.99				chr11	30484432	30484535	MACS_peak_2450	53.99
chr23	28270410	28270536	MACS_peak_14247	50.83				chr11	30486805	30486902	MACS_peak_2451	45.64
chr23	29119271	29119390	MACS_peak_14266	47.34				chr11	30651598	30651687	MACS_peak_2453	45.35
chr23	29574864	29574945	MACS_peak_14274	43.36				chr11	30681885	30682003	MACS_peak_2454	41.81
chr23	29891740	29891859	MACS_peak_14283	45.79				chr11	30823883	30824017	MACS_peak_2457	112.2
chr23	29900109	29900231	MACS_peak_14285	43.18				chr11	30825177	30825421	MACS_peak_2458	86.24
chr23	29980146	29980395	MACS_peak_14288	72.18				chr11	30826943	30827156	MACS_peak_2460	75.28
chr23	29984233	29984356	MACS_peak_14289	43.32				chr11	31250202	31250336	MACS_peak_2469	47.15
chr23	30013590	30013722	MACS_peak_14290	49.5				chr11	31357847	31357938	MACS_peak_2471	70.86
chr23	30028609	30028726	MACS_peak_14292	60				chr11	31365876	31365979	MACS_peak_2472	46.83
chr23	30094924	30095066	MACS_peak_14295	47				chr11	31401554	31401710	MACS_peak_2473	55.91
chr23	30374510	30374624	MACS_peak_14302	45.82				chr11	31619970	31620060	MACS_peak_2477	46.23
chr23	30424101	30424230	MACS_peak_14304	44.72				chr11	31697909	31698018	MACS_peak_2479	40.54
chr23	30746900	30747024	MACS_peak_14312	53.35				chr11	31902199	31902364	MACS_peak_2484	59.21
chr23	30920992	30921117	MACS_peak_14316	45.58				chr11	32003281	32003348	MACS_peak_2485	66.1
chr23	31045609	31045718	MACS_peak_14321	41.28				chr11	32012143	32012221	MACS_peak_2486	53.68
chr23	31964524	31964682	MACS_peak_14337	44.57				chr11	32107192	32107305	MACS_peak_2490	42.42
chr23	31996335	31996436	MACS_peak_14338	42.71				chr11	32145085	32145231	MACS_peak_2491	44.36
chr23	32684634	32684746	MACS_peak_14361	51.19				chr11	32196718	32196826	MACS_peak_2492	42.67
chr23	33410809	33410943	MACS_peak_14368	46.24				chr11	32278164	32278304	MACS_peak_2494	45.5
chr23	34505672	34505756	MACS_peak_14380	48.97				chr11	32310176	32310242	MACS_peak_2496	55.14
chr23	34602824	34602965	MACS_peak_14382	59.66				chr11	32362694	32362789	MACS_peak_2498	46.56
chr23	34975124	34975231	MACS_peak_14386	42.5				chr11	32418041	32418165	MACS_peak_2499	40.23
chr23	35846369	35846447	MACS_peak_14397	48.97				chr11	32470288	32470379	MACS_peak_2501	47.18
chr23	36017745	36017854	MACS_peak_14400	40.54				chr11	32706102	32706211	MACS_peak_2503	40.54
chr23	36197907	36198022	MACS_peak_14407	44.42				chr11	32726696	32726812	MACS_peak_2504	48.46
chr23	36653265	36653425	MACS_peak_14415	48.68				chr11	32757211	32757349	MACS_peak_2505	45
chr23	37734713	37734884	MACS_peak_14432	43.95				chr11	33059890	33059985	MACS_peak_2508	40.68
chr23	38313556	38313670	MACS_peak_14447	46.9				chr11	33270188	33270325	MACS_peak_2511	51.12
chr23	38378758	38378839	MACS_peak_14450	48.55				chr11	33286401	33286528	MACS_peak_2512	44.24
chr23	41405243	41405362	MACS_peak_14502	44.79				chr11	33396447	33396574	MACS_peak_2513	40.51
chr23	44525475	44525585	MACS_peak_14539	46.36				chr11	33421950	33422065	MACS_peak_2514	40.79
chr23	44697712	44697844	MACS_peak_14540	53.26				chr11	33457606	33457710	MACS_peak_2515	55.16
chr23	44717314	44717447	MACS_peak_14541	49.29				chr11	33508815	33508890	MACS_peak_2516	46.55
chr23	45065242	45065359	MACS_peak_14551	45.04				chr11	33679056	33679134	MACS_peak_2517	48.97
chr23	45626056	45626196	MACS_peak_14559	52.25				chr11	33900314	33900435	MACS_peak_2520	45.39
chr23	45751780	45751876	MACS_peak_14560	43.17				chr11	34015748	34015844	MACS_peak_2521	46.31
chr24	69914	70011	MACS_peak_14582	45.24				chr11	34037425	34037580	MACS_peak_2522	47.7
chr24	1231741	1231828	MACS_peak_14598	49.32				chr11	34045936	34046016	MACS_peak_2523	49.4
chr24	1349621	1349790	MACS_peak_14599	55.14				chr11	34083366	34083475	MACS_peak_2524	40.91
chr24	3278786	3278901	MACS_peak_14631	45.12				chr11	34221162	34221260	MACS_peak_2525	43.81
chr24	3342505	3342610	MACS_peak_14633	41.79				chr11	34228890	34229021	MACS_peak_2526	65.2
chr24	3630945	3631035	MACS_peak_14640	45.84				chr11	34244379	34244504	MACS_peak_2527	44.62
chr24	3864122	3864238	MACS_peak_14646	52.1				chr11	34310958	34311085	MACS_peak_2529	43.24
chr24	4052793	4052938	MACS_peak_14648	48.56				chr11	34391450	34391620	MACS_peak_2530	52.93
chr24	4293650	4293800	MACS_peak_14654	45.48				chr11	34409941	34410061	MACS_peak_2531	40.19
chr24	4509317	4509567	MACS_peak_14660	58.65				chr11	34545077	34545252	MACS_peak_2532	45.48
chr24	4651078	4651205	MACS_peak_14665	43.2				chr11	34590798	34590893	MACS_peak_2533	48.32
chr24	5171264	5171351	MACS_peak_14673	44.09				chr11	34675317	34675402	MACS_peak_2535	49.83
chr24	5174116	5174208	MACS_peak_14674	41.76				chr11	34685769	34685843	MACS_peak_2536	44.37
chr24	5241313	5241455	MACS_peak_14677	45.57				chr11	34713187	34713277	MACS_peak_2538	43.63
chr24	5266303	5266427	MACS_peak_14678	41.5				chr11	34893949	34894010	MACS_peak_2539	72.14
chr24	5333987	5334105	MACS_peak_14679	44.08				chr11	35175415	35175539	MACS_peak_2540	43.81
chr24	5776438	5776571	MACS_peak_14683	48.8				chr11	35212651	35212755	MACS_peak_2542	40.22
chr24	6490530	6490707	MACS_peak_14698	56.23				chr11	35242611	35242737	MACS_peak_2543	42.31
chr24	6937840	6937914	MACS_peak_14708	51.2				chr11	35264934	35265051	MACS_peak_2544	41.19
chr24	7117832	7117951	MACS_peak_14710	45.79				chr11	35423393	35423531	MACS_peak_2547	99.28
chr24	7173318	7173443	MACS_peak_14712	42.2				chr11	35523719	35523832	MACS_peak_2550	42.01
chr24	8517495	8517643	MACS_peak_14735	47.1				chr11	35540852	35540981	MACS_peak_2551	165.62
chr24	8631111	8631236	MACS_peak_14736	42.52				chr11	35649826	35649937	MACS_peak_2553	43.69
chr24	9091176	9091380	MACS_peak_14741	80.76				chr11	35891514	35891597	MACS_peak_2556	66.1
chr24	9223959	9224068	MACS_peak_14744	41.67				chr11	35982442	35982668	MACS_peak_2559	438.95
chr24	10105182	10105296	MACS_peak_14761	46.83				chr11	35982744	35982919	MACS_peak_2560	85.82
chr24	10618405	10618512	MACS_peak_14763	48.36				chr11	36111682	36111796	MACS_peak_2562	58.03
chr24	10806232	10806347	MACS_peak_14767	44.19				chr11	36309523	36309627	MACS_peak_2565	62.26
chr24	11721675	11721796	MACS_peak_14789	55.16				chr11	36381441	36381534	MACS_peak_2568	41.18
chr24	13281294	13281455	MACS_peak_14808	40.05				chr11	36624944	36625036	MACS_peak_2571	44.19
chr24	14481518	14481670	MACS_peak_14830	58.33				chr11	36760856	36760945	MACS_peak_2575	49
chr24	14538878	14538978	MACS_peak_14832	50				chr11	36831966	36832072	MACS_peak_2576	45.68
chr24	14691757	14691871	MACS_peak_14834	46.83				chr11	36835772	36835893	MACS_peak_2577	42.08
chr24	14936317	14936433	MACS_peak_14837	51.62				chr11	36901067	36901167	MACS_peak_2579	49.99
chr24	15808577	15808660	MACS_peak_14847	52.16				chr11	36909623	36909718	MACS_peak_2581	41
chr24	16545660	16545787	MACS_peak_14866	44.24				chr11	36919064	36919172	MACS_peak_2582	42.28
chr24	17104731	17104850	MACS_peak_14877	44.79				chr11	36938212	36938295	MACS_peak_2583	46.17
chr24	18857816	18857939	MACS_peak_14912	55.28				chr11	36946818	36946936	MACS_peak_2584	44.99
chr24	19913125	19913247	MACS_peak_14926	45.2				chr11	37065695	37065853	MACS_peak_2585	57.49
chr24	21106934	21107059	MACS_peak_14940	41.75				chr11	37088492	37088597	MACS_peak_2586	52.54
chr24	21133084	21133187	MACS_peak_14942	45.92				chr11	37316218	37316318	MACS_peak_2594	41.49
chr24	21245390	21245522	MACS_peak_14947	47.11				chr11	37359140	37359266	MACS_peak_2596	55.2
chr24	21479679	21479798	MACS_peak_14953	57.47				chr11	37383310	37383463	MACS_peak_2597	44.91
chr24	21488716	21488819	MACS_peak_14954	42.24				chr11	37559907	37560028	MACS_peak_2598	45.39
chr24	21540339	21540466	MACS_peak_14955	52.68				chr11	37717593	37717694	MACS_peak_2600	47.3
chr24	21966744	21966855	MACS_peak_14967	43.69				chr11	37728644	37728708	MACS_peak_2601	63.18
chr24	22186321	22186441	MACS_peak_14973	40.27				chr11	37761245	37761362	MACS_peak_2602	54.43
chr24	22518730	22518875	MACS_peak_14980	63.84				chr11	37831521	37831647	MACS_peak_2603	44.42
chr24	23731296	23731421	MACS_peak_14997	49.07				chr11	37911038	37911138	MACS_peak_2606	50
chr24	24500221	24500321	MACS_peak_15013	48.98				chr11	38321160	38321247	MACS_peak_2608	49.12
chr24	25379746	25379888	MACS_peak_15029	42.53				chr11	38356108	38356220	MACS_peak_2610	48.59
chr24	26161647	26161765	MACS_peak_15045	40.58				chr11	38393639	38393805	MACS_peak_2611	47.53
chr24	26180901	26181037	MACS_peak_15046	46.29				chr11	38583317	38583486	MACS_peak_2616	63.39
chr24	26209410	26209579	MACS_peak_15047	62.07				chr11	38701064	38701193	MACS_peak_2618	50.65
chr24	27048343	27048482	MACS_peak_15054	41.53				chr11	38917509	38917619	MACS_peak_2620	49.5
chr24	27678601	27678761	MACS_peak_15068	58.65				chr11	38961221	38961350	MACS_peak_2622	44.72
chr24	27822371	27822542	MACS_peak_15072	61.4				chr11	38994671	38994768	MACS_peak_2623	46.06
chr24	28315164	28315267	MACS_peak_15088	45.92				chr11	39059060	39059183	MACS_peak_2625	45
chr24	30733813	30733924	MACS_peak_15115	46.46				chr11	39066195	39066349	MACS_peak_2626	61.7
chr24	30981826	30981982	MACS_peak_15118	49.24				chr11	39069204	39069324	MACS_peak_2627	44.11
chr24	31241759	31241871	MACS_peak_15121	51.65				chr11	39155710	39155794	MACS_peak_2628	48.55
chr24	31297516	31297634	MACS_peak_15122	50.2				chr11	39201331	39201428	MACS_peak_2629	50.74
chr24	32739572	32739690	MACS_peak_15138	46				chr11	39371988	39372122	MACS_peak_2631	53.46
chr24	32834478	32834602	MACS_peak_15140	41.07				chr11	39683883	39684002	MACS_peak_2633	40.39
chr24	32978360	32978472	MACS_peak_15143	47.25				chr11	39684736	39684869	MACS_peak_2634	43.49
chr24	33111642	33111781	MACS_peak_15144	48.58				chr11	39729861	39729980	MACS_peak_2635	45.79
chr24	33170219	33170434	MACS_peak_15145	82.71				chr11	39746177	39746247	MACS_peak_2636	56.39
chr24	33417945	33418107	MACS_peak_15152	42.46				chr11	39929891	39930004	MACS_peak_2638	47.03
chr24	34230666	34230765	MACS_peak_15171	57.57				chr11	39989230	39989356	MACS_peak_2639	44.42
chr24	34508953	34509049	MACS_peak_15172	50.99				chr11	40114660	40114722	MACS_peak_2640	66.1
chr24	34817337	34817645	MACS_peak_15177	74.29				chr11	40193568	40193653	MACS_peak_2641	53.68
chr24	35050862	35050989	MACS_peak_15181	41.83				chr11	40313190	40313313	MACS_peak_2642	54.13
chr24	35551464	35551542	MACS_peak_15187	68.41				chr11	40401778	40401911	MACS_peak_2644	53.68
chr24	35894487	35894605	MACS_peak_15193	41.81				chr11	40767307	40767440	MACS_peak_2650	51.94
chr24	36912943	36913068	MACS_peak_15212	44.62				chr11	40834818	40834918	MACS_peak_2651	50
chr24	36959823	36959943	MACS_peak_15213	44.11				chr11	40846813	40846937	MACS_peak_2652	55.65
chr24	36967126	36967240	MACS_peak_15214	42.63				chr11	40918321	40918418	MACS_peak_2653	50.74
chr24	37944054	37944161	MACS_peak_15227	41.72				chr11	41425549	41425723	MACS_peak_2655	49.61
chr24	38447846	38448001	MACS_peak_15233	49.42				chr11	41467095	41467233	MACS_peak_2656	62.25
chr24	39409787	39410035	MACS_peak_15249	179.03				chr11	41511293	41511473	MACS_peak_2658	78.86
chr24	39530197	39530390	MACS_peak_15252	42.23				chr11	41571224	41571335	MACS_peak_2659	45.97
chr24	40233723	40233870	MACS_peak_15266	56.55				chr11	42001256	42001394	MACS_peak_2661	52.65
chr24	40347757	40347875	MACS_peak_15272	52.12				chr11	42157114	42157232	MACS_peak_2664	41.81
chr24	40451596	40451707	MACS_peak_15273	47.47				chr11	42168886	42169036	MACS_peak_2666	56.49
chr24	40615105	40615225	MACS_peak_15277	40.19				chr11	42218581	42218705	MACS_peak_2667	48.37
chr24	40717058	40717201	MACS_peak_15283	43.17				chr11	42400046	42400136	MACS_peak_2669	51.05
chr24	40799294	40799421	MACS_peak_15284	40.51				chr11	42473752	42473873	MACS_peak_2671	45.39
chr24	41740359	41740483	MACS_peak_15302	46.63				chr11	42767345	42767444	MACS_peak_2674	67.8
chr24	41872752	41872871	MACS_peak_15304	42.92				chr11	43002795	43002914	MACS_peak_2679	45.79
chr24	42190715	42190835	MACS_peak_15306	40.59				chr11	43188851	43188974	MACS_peak_2682	44
chr24	43327950	43328081	MACS_peak_15321	42.36				chr11	43222745	43222883	MACS_peak_2683	51.87
chr24	43507439	43507560	MACS_peak_15323	45.39				chr11	43225462	43225568	MACS_peak_2684	53.19
chr24	43685968	43686076	MACS_peak_15327	40.39				chr11	43263215	43263325	MACS_peak_2686	42.24
chr24	43686301	43686360	MACS_peak_15328	66.94				chr11	43264849	43264969	MACS_peak_2687	41
chr25	45799	45912	MACS_peak_15342	47.04				chr11	43466467	43466576	MACS_peak_2690	47.91
chr25	432317	432408	MACS_peak_15358	51.27				chr11	43515623	43515743	MACS_peak_2691	41.84
chr25	936828	937002	MACS_peak_15368	49.37				chr11	43614336	43614421	MACS_peak_2692	46.17
chr25	1201442	1201542	MACS_peak_15373	50				chr11	43735267	43735353	MACS_peak_2694	44.37
chr25	1534195	1534284	MACS_peak_15377	52.84				chr11	43750673	43750790	MACS_peak_2695	41.19
chr25	2521500	2521603	MACS_peak_15389	49.28				chr11	44011546	44011662	MACS_peak_2700	41.39
chr25	4450134	4450309	MACS_peak_15424	62.44				chr11	44053823	44053918	MACS_peak_2701	50.22
chr25	4457737	4457840	MACS_peak_15425	46.83				chr11	44104749	44104869	MACS_peak_2702	40.19
chr25	4784932	4785107	MACS_peak_15431	66.45				chr11	44170166	44170254	MACS_peak_2704	44.88
chr25	4942959	4943137	MACS_peak_15436	55.48				chr11	44211137	44211228	MACS_peak_2706	45.97
chr25	5177679	5177787	MACS_peak_15437	52.2				chr11	44297141	44297248	MACS_peak_2710	48.36
chr25	7324576	7325017	MACS_peak_15470	196.42				chr11	44351668	44351748	MACS_peak_2713	53.68
chr25	7428647	7428739	MACS_peak_15471	44.19				chr11	44360289	44360408	MACS_peak_2714	45.79
chr25	7485870	7485968	MACS_peak_15473	57.85				chr11	44578505	44578629	MACS_peak_2717	44.81
chr25	8047957	8048070	MACS_peak_15481	45.62				chr11	44710164	44710284	MACS_peak_2718	41.42
chr25	8490819	8490956	MACS_peak_15499	46.69				chr11	44863493	44863623	MACS_peak_2720	52.58
chr25	9642516	9642638	MACS_peak_15519	43.71				chr11	44926305	44926453	MACS_peak_2721	50.7
chr25	9986506	9986671	MACS_peak_15525	67.38				chr11	44927023	44927124	MACS_peak_2722	61.48
chr25	10369656	10369794	MACS_peak_15534	41.72				chr11	44964346	44964466	MACS_peak_2724	45.59
chr25	10977437	10977603	MACS_peak_15542	55.25				chr11	45120306	45120427	MACS_peak_2726	45.39
chr25	12042571	12042698	MACS_peak_15551	44.24				chr11	45178510	45178634	MACS_peak_2727	43.32
chr25	12306153	12306352	MACS_peak_15555	85.61				chr11	45371108	45371232	MACS_peak_2732	44.81
chr25	13321244	13321345	MACS_peak_15568	52.3				chr11	45494839	45494955	MACS_peak_2733	46.41
chr25	14482698	14482820	MACS_peak_15587	45.2				chr11	45582423	45582535	MACS_peak_2736	47.25
chr25	14515880	14516029	MACS_peak_15589	49.04				chr11	45614199	45614328	MACS_peak_2737	53.07
chr25	14613827	14613923	MACS_peak_15592	46.31				chr11	45778570	45778714	MACS_peak_2738	52.92
chr25	14796869	14797057	MACS_peak_15598	45.07				chr11	45979114	45979219	MACS_peak_2739	40.69
chr25	15074467	15074616	MACS_peak_15602	99.02				chr11	46120022	46120142	MACS_peak_2742	45.08
chr25	15277464	15277571	MACS_peak_15609	40.25				chr11	46133133	46133267	MACS_peak_2743	44.51
chr25	16715049	16715251	MACS_peak_15626	53.37				chr11	46139887	46140008	MACS_peak_2744	40.8
chr25	16760918	16761073	MACS_peak_15628	44.61				chr11	46159667	46159791	MACS_peak_2746	41.94
chr25	16837791	16837909	MACS_peak_15630	42.67				chr11	46314307	46314382	MACS_peak_2748	92.59
chr25	17514745	17514818	MACS_peak_15640	46.55				chr11	46344822	46344943	MACS_peak_2750	67.86
chr25	17842511	17842634	MACS_peak_15648	42.13				chr11	46369008	46369106	MACS_peak_2753	49.97
chr25	17898351	17898470	MACS_peak_15650	41.61				chr11	46371285	46371382	MACS_peak_2754	59.74
chr25	17994095	17994201	MACS_peak_15653	48.58				chr11	46401129	46401229	MACS_peak_2756	55.78
chr25	18807105	18807276	MACS_peak_15665	43.13				chr11	46428223	46428332	MACS_peak_2757	47.9
chr25	19563550	19563710	MACS_peak_15674	55.04				chr11	46573000	46573104	MACS_peak_2761	46.59
chr25	20628710	20628814	MACS_peak_15699	42.02				chr12	17788	17903	MACS_peak_2762	40.79
chr25	21463278	21463397	MACS_peak_15710	54.5				chr12	52410	52556	MACS_peak_2763	49.91
chr25	22344262	22344360	MACS_peak_15725	50.49				chr12	76067	76186	MACS_peak_2764	41.2
chr25	23159382	23159480	MACS_peak_15738	41.61				chr12	112383	112486	MACS_peak_2767	43.8
chr25	24976058	24976237	MACS_peak_15767	72.37				chr12	118115	118247	MACS_peak_2768	53.89
chr25	25016983	25017089	MACS_peak_15770	43.12				chr12	262575	262663	MACS_peak_2770	47.58
chr25	25387293	25387395	MACS_peak_15773	48.5				chr12	271602	271659	MACS_peak_2771	71.03
chr25	25722082	25722161	MACS_peak_15775	45.07				chr12	276995	277118	MACS_peak_2772	44.83
chr25	27625297	27625485	MACS_peak_15793	47.64				chr12	310450	310569	MACS_peak_2773	45.79
chr25	28428573	28428690	MACS_peak_15804	40				chr12	346508	346598	MACS_peak_2776	45.46
chr25	29000156	29000254	MACS_peak_15811	44.59				chr12	972329	972456	MACS_peak_2781	42.76
chr25	29117661	29117771	MACS_peak_15814	43.48				chr12	996634	996719	MACS_peak_2782	53.68
chr25	29852005	29852088	MACS_peak_15821	48.04				chr12	1003541	1003646	MACS_peak_2783	41.42
chr25	31785656	31785776	MACS_peak_15848	45.59				chr12	1068760	1068873	MACS_peak_2784	47.04
chr25	32594465	32594574	MACS_peak_15859	41.67				chr12	1126638	1126755	MACS_peak_2786	40.39
chr25	32888094	32888214	MACS_peak_15863	43.63				chr12	1138616	1138713	MACS_peak_2787	46.92
chr25	32980830	32980973	MACS_peak_15866	51.65				chr12	1178851	1178953	MACS_peak_2788	47.06
chr25	33570945	33571069	MACS_peak_15879	42.85				chr12	1209697	1209824	MACS_peak_2790	45.97
chr25	34064181	34064308	MACS_peak_15886	44.24				chr12	1296968	1297057	MACS_peak_2791	42.54
chr25	35068946	35069063	MACS_peak_15902	56.69				chr12	1297061	1297147	MACS_peak_2792	44.03
chr25	35192239	35192460	MACS_peak_15906	107.18				chr12	1461633	1461828	MACS_peak_2793	62.57
chr25	35458474	35458595	MACS_peak_15908	40.8				chr12	1670612	1670733	MACS_peak_2794	45.39
chr25	35621714	35621821	MACS_peak_15911	55.37				chr12	1782691	1782846	MACS_peak_2795	59.87
chr25	35922089	35922259	MACS_peak_15917	42.9				chr12	1798767	1798884	MACS_peak_2796	42.44
chr25	36340595	36340754	MACS_peak_15927	54.76				chr12	1882119	1882274	MACS_peak_2798	45.1
chr25	36755479	36755581	MACS_peak_15935	42.47				chr12	1923016	1923109	MACS_peak_2799	45.06
chr25	37151317	37151426	MACS_peak_15941	40.17				chr12	2032285	2032405	MACS_peak_2802	45.59
chr25	37580056	37580185	MACS_peak_15947	54.54				chr12	2048179	2048279	MACS_peak_2803	50
chr25	38302188	38302299	MACS_peak_15964	41.24				chr12	2257634	2257703	MACS_peak_2806	65.09
chr25	38310159	38310438	MACS_peak_15965	51.18				chr12	2313484	2313584	MACS_peak_2808	47.54
chr3	4358859	4358993	MACS_peak_16012	64.54				chr12	2346313	2346380	MACS_peak_2809	66.1
chr3	4361870	4361996	MACS_peak_16013	44.42				chr12	2592664	2592790	MACS_peak_2811	42.02
chr3	6355069	6355193	MACS_peak_16034	44.81				chr12	2626219	2626333	MACS_peak_2812	46.83
chr3	6838958	6839147	MACS_peak_16046	63.7				chr12	2739165	2739345	MACS_peak_2813	45.31
chr3	7367769	7367897	MACS_peak_16052	54.76				chr12	3048009	3048093	MACS_peak_2814	53.68
chr3	7538319	7538469	MACS_peak_16061	70.49				chr12	3112957	3113031	MACS_peak_2815	53.68
chr3	7865716	7865824	MACS_peak_16076	48.13				chr12	3114862	3114931	MACS_peak_2816	79.09
chr3	8288732	8288833	MACS_peak_16081	46.84				chr12	3181562	3181664	MACS_peak_2817	61.2
chr3	8428614	8428781	MACS_peak_16084	76.4				chr12	3189485	3189620	MACS_peak_2818	52.09
chr3	9076215	9076414	MACS_peak_16095	86.89				chr12	3276925	3277061	MACS_peak_2819	53.06
chr3	9100338	9100464	MACS_peak_16096	48.38				chr12	3570584	3570710	MACS_peak_2822	42.94
chr3	10006867	10006980	MACS_peak_16101	43.7				chr12	3587904	3588027	MACS_peak_2823	55.88
chr3	10748311	10748414	MACS_peak_16109	45.92				chr12	3618144	3618228	MACS_peak_2824	66.09
chr3	10766127	10766358	MACS_peak_16110	80.27				chr12	3815951	3816073	MACS_peak_2829	56.11
chr3	11469960	11470077	MACS_peak_16127	46.2				chr12	3972919	3973025	MACS_peak_2831	51.39
chr3	11890432	11890604	MACS_peak_16132	125.38				chr12	4057477	4057584	MACS_peak_2832	48.36
chr3	11937830	11937936	MACS_peak_16134	43.12				chr12	4099362	4099458	MACS_peak_2834	50.99
chr3	14268533	14268654	MACS_peak_16169	42.08				chr12	4159226	4159353	MACS_peak_2835	44.24
chr3	14946483	14946602	MACS_peak_16180	42.47				chr12	4226945	4227049	MACS_peak_2836	48.03
chr3	16020104	16020212	MACS_peak_16208	47.12				chr12	4246343	4246459	MACS_peak_2837	46.41
chr3	16566316	16566525	MACS_peak_16217	57.63				chr12	4550635	4550758	MACS_peak_2839	45
chr3	17744255	17744388	MACS_peak_16233	53.67				chr12	4632996	4633098	MACS_peak_2842	46.29
chr3	18251363	18251473	MACS_peak_16246	47.69				chr12	4836974	4837095	MACS_peak_2845	44.88
chr3	18587186	18587311	MACS_peak_16251	40.46				chr12	4966810	4966920	MACS_peak_2846	47.68
chr3	19151708	19151829	MACS_peak_16262	45.39				chr12	5164198	5164380	MACS_peak_2851	64.22
chr3	19584991	19585166	MACS_peak_16277	65.08				chr12	5208534	5208639	MACS_peak_2853	48.81
chr3	21222370	21222484	MACS_peak_16290	41.8				chr12	5217030	5217114	MACS_peak_2854	53.68
chr3	21224465	21224557	MACS_peak_16291	49.1				chr12	5392634	5392756	MACS_peak_2857	43.24
chr3	22341254	22341358	MACS_peak_16304	42.39				chr12	5624091	5624276	MACS_peak_2862	64.46
chr3	22704540	22704643	MACS_peak_16313	43.01				chr12	5656525	5656648	MACS_peak_2863	40.01
chr3	23638258	23638369	MACS_peak_16328	48.43				chr12	5704400	5704493	MACS_peak_2864	50.74
chr3	24233025	24233148	MACS_peak_16338	77				chr12	5823664	5823750	MACS_peak_2868	49.4
chr3	25364325	25364432	MACS_peak_16360	43.3				chr12	5828064	5828187	MACS_peak_2869	50.47
chr3	25479191	25479303	MACS_peak_16363	41.42				chr12	5926418	5926544	MACS_peak_2871	47.48
chr3	25959047	25959173	MACS_peak_16367	50.29				chr12	6016968	6017111	MACS_peak_2873	47.74
chr3	26458324	26458454	MACS_peak_16381	43.77				chr12	6216025	6216120	MACS_peak_2880	45.33
chr3	27943113	27943260	MACS_peak_16409	54.27				chr12	6429076	6429204	MACS_peak_2882	66.03
chr3	27969456	27969571	MACS_peak_16410	52.1				chr12	6468726	6468870	MACS_peak_2883	62.23
chr3	29355821	29355949	MACS_peak_16433	40.84				chr12	6482017	6482129	MACS_peak_2884	43.92
chr3	29850266	29850387	MACS_peak_16444	40.4				chr12	6616240	6616355	MACS_peak_2886	46.1
chr3	32884372	32884470	MACS_peak_16519	43.05				chr12	6740283	6740438	MACS_peak_2887	42.74
chr3	35399805	35399914	MACS_peak_16571	45.47				chr12	6907561	6907643	MACS_peak_2890	50.74
chr3	35420241	35420350	MACS_peak_16572	52.41				chr12	7042967	7043073	MACS_peak_2891	40.83
chr3	35569486	35569662	MACS_peak_16579	76.99				chr12	7054201	7054296	MACS_peak_2892	63.24
chr3	37364992	37365100	MACS_peak_16617	42.28				chr12	7185361	7185472	MACS_peak_2894	41.24
chr3	37372209	37372314	MACS_peak_16618	42.94				chr12	7223319	7223413	MACS_peak_2896	42.25
chr3	37797842	37797965	MACS_peak_16631	43.05				chr12	7414377	7414456	MACS_peak_2900	49.83
chr3	38978204	38978331	MACS_peak_16648	44.24				chr12	7647540	7647651	MACS_peak_2903	45.97
chr3	39443444	39443554	MACS_peak_16656	41.45				chr12	7652579	7652700	MACS_peak_2904	43.91
chr3	39697937	39698066	MACS_peak_16660	62.6				chr12	7708029	7708132	MACS_peak_2905	48.16
chr3	40077871	40077994	MACS_peak_16666	40.84				chr12	7722473	7722599	MACS_peak_2907	42.47
chr3	40537984	40538093	MACS_peak_16680	40.91				chr12	7802841	7802971	MACS_peak_2908	49.43
chr3	40669757	40669936	MACS_peak_16683	44.79				chr12	8181650	8181739	MACS_peak_2909	44.25
chr3	42081718	42081810	MACS_peak_16716	44.56				chr12	8202776	8202887	MACS_peak_2910	46.95
chr3	42415935	42416138	MACS_peak_16723	61.21				chr12	8452500	8452622	MACS_peak_2914	40.2
chr3	42938491	42938612	MACS_peak_16732	45.39				chr12	8524632	8524734	MACS_peak_2916	49.52
chr3	43768607	43768718	MACS_peak_16744	46.95				chr12	8754879	8754978	MACS_peak_2917	47.32
chr3	44666040	44666171	MACS_peak_16761	50.22				chr12	8874678	8874797	MACS_peak_2920	43.83
chr3	44904394	44904506	MACS_peak_16764	47.25				chr12	8886383	8886460	MACS_peak_2921	51.68
chr3	45562489	45562581	MACS_peak_16775	43.11				chr12	8934055	8934167	MACS_peak_2923	47.25
chr3	45752202	45752318	MACS_peak_16778	40.59				chr12	8962170	8962297	MACS_peak_2924	40.08
chr3	45835582	45835768	MACS_peak_16780	49.86				chr12	8972223	8972337	MACS_peak_2925	52.1
chr3	47825186	47825306	MACS_peak_16813	339.25				chr12	8975373	8975499	MACS_peak_2926	44.42
chr3	48562248	48562365	MACS_peak_16826	41.58				chr12	9032887	9033001	MACS_peak_2928	45.33
chr3	50071549	50071761	MACS_peak_16846	78.57				chr12	9142761	9142890	MACS_peak_2929	54.54
chr3	51020244	51020356	MACS_peak_16851	47.25				chr12	9228739	9228839	MACS_peak_2930	50
chr3	51040894	51040995	MACS_peak_16853	41.25				chr12	9255421	9255579	MACS_peak_2931	48.3
chr3	52866224	52866326	MACS_peak_16866	43.24				chr12	9345398	9345470	MACS_peak_2932	47.33
chr3	54187677	54187796	MACS_peak_16895	43.85				chr12	9352360	9352463	MACS_peak_2933	43.8
chr3	55286624	55286734	MACS_peak_16908	46.67				chr12	9402797	9402934	MACS_peak_2934	44.33
chr3	55503426	55503659	MACS_peak_16914	79.07				chr12	9530603	9530709	MACS_peak_2936	45.23
chr3	55901448	55901598	MACS_peak_16920	50.68				chr12	9530794	9530953	MACS_peak_2937	44.9
chr3	56654284	56654336	MACS_peak_16942	90.26				chr12	9580503	9580588	MACS_peak_2938	51.68
chr3	57811382	57811481	MACS_peak_16952	43.56				chr12	9586482	9586586	MACS_peak_2939	60.64
chr3	58031831	58031985	MACS_peak_16958	49.01				chr12	9660259	9660386	MACS_peak_2940	42.29
chr3	58759153	58759386	MACS_peak_16967	113.58				chr12	9661833	9661919	MACS_peak_2941	50.74
chr3	58759431	58759582	MACS_peak_16968	58.72				chr12	9669543	9669663	MACS_peak_2942	41.89
chr3	59843612	59843726	MACS_peak_16981	46.83				chr12	9676046	9676198	MACS_peak_2943	62.75
chr3	60199274	60199395	MACS_peak_16986	49.05				chr12	9693469	9693577	MACS_peak_2944	43.08
chr3	60467948	60468075	MACS_peak_16993	44.24				chr12	9718028	9718153	MACS_peak_2945	44.62
chr3	61046445	61046541	MACS_peak_16999	50.99				chr12	9778757	9778880	MACS_peak_2947	40.84
chr3	61868075	61868193	MACS_peak_17013	46				chr12	9870174	9870290	MACS_peak_2949	41.39
chr3	62320017	62320121	MACS_peak_17025	48.53				chr12	9918494	9918634	MACS_peak_2950	52.25
chr3	62995275	62995421	MACS_peak_17038	42.61				chr12	10038444	10038557	MACS_peak_2951	45.54
chr3	63154592	63154691	MACS_peak_17041	46.43				chr12	10085593	10085700	MACS_peak_2952	48.36
chr4	5064	5187	MACS_peak_17048	47.27				chr12	10158373	10158503	MACS_peak_2953	54.31
chr4	188018	188127	MACS_peak_17053	47.91				chr12	10235261	10235355	MACS_peak_2955	51.5
chr4	320550	320772	MACS_peak_17058	47.47				chr12	10661124	10661247	MACS_peak_2956	45
chr4	424153	424508	MACS_peak_17061	126.33				chr12	10721617	10721741	MACS_peak_2957	55.65
chr4	470629	470698	MACS_peak_17063	110.3				chr12	10744255	10744377	MACS_peak_2958	43.54
chr4	1660034	1660146	MACS_peak_17083	53.08				chr12	10851284	10851406	MACS_peak_2959	49.74
chr4	1746741	1746848	MACS_peak_17085	46.38				chr12	11287273	11287356	MACS_peak_2960	53.68
chr4	2144781	2144867	MACS_peak_17096	40.28				chr12	11365839	11365956	MACS_peak_2962	46.2
chr4	2214172	2214280	MACS_peak_17098	40.03				chr12	11471751	11471806	MACS_peak_2964	72.71
chr4	4035961	4036068	MACS_peak_17126	48.36				chr12	11539829	11539926	MACS_peak_2966	50.74
chr4	4049337	4049458	MACS_peak_17127	67.86				chr12	11655716	11655791	MACS_peak_2969	86.7
chr4	4293265	4293353	MACS_peak_17135	49.72				chr12	11680304	11680397	MACS_peak_2970	48.83
chr4	4555455	4555553	MACS_peak_17140	44.99				chr12	11710035	11710127	MACS_peak_2971	40.79
chr4	4622122	4622249	MACS_peak_17144	40.94				chr12	11733156	11733282	MACS_peak_2974	44.42
chr4	4713243	4713370	MACS_peak_17148	43.2				chr12	11924483	11924578	MACS_peak_2975	60.33
chr4	5017120	5017219	MACS_peak_17154	46				chr12	11942787	11942900	MACS_peak_2976	58.28
chr4	5112698	5112818	MACS_peak_17155	40.19				chr12	12151256	12151365	MACS_peak_2977	46.89
chr4	5192619	5192730	MACS_peak_17159	46.48				chr12	12162770	12162899	MACS_peak_2979	53.94
chr4	5396854	5396984	MACS_peak_17166	40.43				chr12	12210105	12210211	MACS_peak_2981	40.12
chr4	5597139	5597252	MACS_peak_17168	42.42				chr12	12210444	12210578	MACS_peak_2982	53.25
chr4	6490883	6491057	MACS_peak_17188	44.54				chr12	12328634	12328715	MACS_peak_2983	46.94
chr4	6723340	6723459	MACS_peak_17190	45.79				chr12	12412449	12412591	MACS_peak_2984	49.03
chr4	7607749	7607863	MACS_peak_17206	45.33				chr12	12679593	12679709	MACS_peak_2985	46.41
chr4	7789976	7790074	MACS_peak_17213	40.6				chr12	13243219	13243383	MACS_peak_2988	47.86
chr4	8412084	8412185	MACS_peak_17226	48.7				chr12	13253298	13253368	MACS_peak_2989	66.1
chr4	9172407	9172499	MACS_peak_17242	41.43				chr12	13499131	13499264	MACS_peak_2990	48.8
chr4	9441234	9441337	MACS_peak_17248	43.8				chr12	13702075	13702179	MACS_peak_2991	49.04
chr4	10646036	10646214	MACS_peak_17276	62.22				chr12	13717985	13718059	MACS_peak_2992	92.59
chr4	11233298	11233398	MACS_peak_17287	45.33				chr12	13785174	13785310	MACS_peak_2993	53.06
chr4	12164339	12164523	MACS_peak_17299	40.95				chr12	13804827	13804939	MACS_peak_2994	56.77
chr4	13035142	13035359	MACS_peak_17319	70.02				chr12	13840961	13841096	MACS_peak_2995	53.26
chr4	13332021	13332149	MACS_peak_17323	50.75				chr12	13995784	13995903	MACS_peak_2997	41.61
chr4	13340906	13341075	MACS_peak_17324	49.92				chr12	14047348	14047468	MACS_peak_2998	56.58
chr4	14365384	14365490	MACS_peak_17341	55.44				chr12	14079075	14079187	MACS_peak_2999	42.22
chr4	14708175	14708293	MACS_peak_17349	45.99				chr12	14091613	14091715	MACS_peak_3000	49.52
chr4	15765948	15766086	MACS_peak_17369	60.97				chr12	14133406	14133517	MACS_peak_3002	45.5
chr4	16272487	16272592	MACS_peak_17382	45.91				chr12	14305236	14305346	MACS_peak_3003	43.06
chr4	16758776	16758885	MACS_peak_17394	40.54				chr12	14517651	14517775	MACS_peak_3008	44.81
chr4	17409692	17409819	MACS_peak_17412	44.24				chr12	14541643	14541745	MACS_peak_3009	73.45
chr4	17779841	17779990	MACS_peak_17418	55.14				chr12	14569323	14569424	MACS_peak_3010	41.97
chr4	18570082	18570176	MACS_peak_17428	40.92				chr12	14619648	14619778	MACS_peak_3011	49.46
chr4	18625837	18626004	MACS_peak_17431	57.7				chr12	14820618	14820798	MACS_peak_3015	52.26
chr4	19591408	19591511	MACS_peak_17458	40.44				chr12	14835188	14835336	MACS_peak_3018	48.54
chr4	20176430	20176583	MACS_peak_17469	42.21				chr12	14860431	14860582	MACS_peak_3019	43.38
chr4	20361848	20362142	MACS_peak_17471	142.17				chr12	14941971	14942060	MACS_peak_3020	55
chr4	20397416	20397555	MACS_peak_17473	45.24				chr12	14953864	14953988	MACS_peak_3021	52.27
chr4	20596683	20596878	MACS_peak_17478	60.28				chr12	14975712	14975832	MACS_peak_3022	45.59
chr4	20674651	20674754	MACS_peak_17480	57.49				chr12	15102315	15102392	MACS_peak_3024	57.71
chr4	22355487	22355645	MACS_peak_17506	42.68				chr12	15102526	15102659	MACS_peak_3025	46.9
chr4	22857170	22857302	MACS_peak_17515	58.28				chr12	15122713	15122868	MACS_peak_3026	70.05
chr4	26580385	26580497	MACS_peak_17562	54.51				chr12	15174171	15174297	MACS_peak_3027	44.42
chr4	27042787	27042881	MACS_peak_17569	41.91				chr12	15400326	15400446	MACS_peak_3029	45.59
chr4	27225359	27225500	MACS_peak_17571	43.98				chr12	15590107	15590171	MACS_peak_3030	92.59
chr4	27893902	27894003	MACS_peak_17592	84.06				chr12	15935586	15935712	MACS_peak_3033	40.69
chr4	27923425	27923534	MACS_peak_17599	42.46				chr12	15945444	15945528	MACS_peak_3034	45.8
chr4	27967783	27967866	MACS_peak_17601	51.68				chr12	15976984	15977075	MACS_peak_3035	41.37
chr4	28003768	28003852	MACS_peak_17607	173.39				chr12	16020438	16020536	MACS_peak_3036	50.49
chr4	28028684	28028799	MACS_peak_17612	44.19				chr12	16026251	16026367	MACS_peak_3037	46.41
chr4	28353283	28353397	MACS_peak_17619	40.61				chr12	16041808	16041905	MACS_peak_3038	46.92
chr4	28474188	28474287	MACS_peak_17623	48.25				chr12	16111180	16111258	MACS_peak_3039	48.55
chr4	28727820	28727942	MACS_peak_17631	41.03				chr12	16131470	16131567	MACS_peak_3041	44.83
chr4	28753401	28753507	MACS_peak_17634	48.58				chr12	16201187	16201295	MACS_peak_3042	41.56
chr4	30276996	30277112	MACS_peak_17652	46.41				chr12	16276089	16276210	MACS_peak_3043	44.88
chr4	30612248	30612357	MACS_peak_17659	49.34				chr12	16384931	16385037	MACS_peak_3044	40.83
chr4	31569114	31569229	MACS_peak_17667	46.61				chr12	16479491	16479588	MACS_peak_3046	44.15
chr4	31586099	31586242	MACS_peak_17668	183.18				chr12	16579849	16579969	MACS_peak_3048	45.59
chr4	32710846	32710921	MACS_peak_17673	66.1				chr12	16733822	16733944	MACS_peak_3049	51.19
chr4	32993670	32993785	MACS_peak_17678	40.41				chr12	16917283	16917363	MACS_peak_3051	53.68
chr4	33635802	33635895	MACS_peak_17686	58.33				chr12	16918803	16918872	MACS_peak_3052	150.73
chr4	34643928	34644051	MACS_peak_17698	59.98				chr12	17049376	17049527	MACS_peak_3053	40.09
chr4	35446699	35446828	MACS_peak_17703	54.54				chr12	17125107	17125233	MACS_peak_3054	40.27
chr4	36315142	36315446	MACS_peak_17710	68.75				chr12	17614526	17614621	MACS_peak_3057	45.73
chr4	36404649	36404858	MACS_peak_17714	49.57				chr12	18030819	18030900	MACS_peak_3060	48.97
chr4	36405262	36405573	MACS_peak_17716	110.98				chr12	18064010	18064078	MACS_peak_3061	54.73
chr4	41263874	41264114	MACS_peak_17767	82.1				chr12	18066224	18066357	MACS_peak_3062	42.71
chr4	41829057	41829184	MACS_peak_17773	54.98				chr12	18535952	18536032	MACS_peak_3064	53.17
chr4	42860372	42860483	MACS_peak_17781	58.79				chr12	18580979	18581089	MACS_peak_3065	59.05
chr4	42886039	42886186	MACS_peak_17783	52.78				chr12	18735542	18735669	MACS_peak_3066	45.97
chr4	43095076	43095220	MACS_peak_17789	51.46				chr12	18763812	18763900	MACS_peak_3067	53.12
chr4	43542554	43543173	MACS_peak_17793	117.78				chr12	18772416	18772500	MACS_peak_3068	61.06
chr4	49112855	49112943	MACS_peak_17846	65.44				chr12	18779959	18780100	MACS_peak_3069	52.6
chr4	50375632	50375751	MACS_peak_17851	45.79				chr12	18816438	18816546	MACS_peak_3070	40.03
chr4	53609030	53609086	MACS_peak_17894	79.09				chr12	18896654	18896744	MACS_peak_3071	60.8
chr4	53834163	53834246	MACS_peak_17897	63.77				chr12	18911833	18911958	MACS_peak_3072	44.11
chr4	55118565	55118742	MACS_peak_17906	52.04				chr12	18937976	18938106	MACS_peak_3073	46.19
chr4	55300242	55300466	MACS_peak_17911	40.32				chr12	18940177	18940284	MACS_peak_3074	43.72
chr4	56009189	56009345	MACS_peak_17925	57.69				chr12	19069226	19069326	MACS_peak_3075	41.49
chr4	56769421	56769543	MACS_peak_17932	52.2				chr12	19215397	19215513	MACS_peak_3076	44.92
chr4	58814289	58814398	MACS_peak_17959	40.17				chr12	19250891	19251033	MACS_peak_3077	44.22
chr4	60638206	60638329	MACS_peak_17977	43.52				chr12	19398365	19398474	MACS_peak_3079	41.28
chr4	60754856	60754972	MACS_peak_17978	44.92				chr12	19613206	19613310	MACS_peak_3082	43.98
chr4	60824075	60824188	MACS_peak_17980	44.6				chr12	19658021	19658130	MACS_peak_3083	43.7
chr4	61355033	61355158	MACS_peak_17989	52.05				chr12	19668047	19668185	MACS_peak_3084	46.35
chr5	173501	173628	MACS_peak_18005	44.23				chr12	19818378	19818475	MACS_peak_3086	41.17
chr5	409291	409417	MACS_peak_18012	43.41				chr12	19833882	19834012	MACS_peak_3087	62.32
chr5	1906993	1907108	MACS_peak_18046	46.61				chr12	20162885	20163084	MACS_peak_3090	63.93
chr5	2336678	2336789	MACS_peak_18048	47.47				chr12	20171461	20171588	MACS_peak_3091	40.37
chr5	2466647	2466758	MACS_peak_18049	43.69				chr12	20195804	20195922	MACS_peak_3092	43.57
chr5	2523635	2523706	MACS_peak_18050	92.59				chr12	20360866	20360956	MACS_peak_3097	51.9
chr5	2898795	2898897	MACS_peak_18054	49.52				chr12	20395939	20396052	MACS_peak_3098	48.34
chr5	3195984	3196102	MACS_peak_18060	46				chr12	20404566	20404700	MACS_peak_3099	42.51
chr5	3309902	3310015	MACS_peak_18062	47.04				chr12	20483454	20483549	MACS_peak_3102	42.7
chr5	5046645	5046761	MACS_peak_18089	45.4				chr12	20507899	20508018	MACS_peak_3103	42.92
chr5	5057974	5058097	MACS_peak_18090	79.27				chr12	20654915	20654996	MACS_peak_3105	66.1
chr5	7600397	7600517	MACS_peak_18110	45.59				chr12	20700666	20700764	MACS_peak_3107	50.49
chr5	8654543	8654690	MACS_peak_18123	40.77				chr12	20738760	20738866	MACS_peak_3108	42.72
chr5	9011890	9011994	MACS_peak_18131	60.64				chr12	20864194	20864291	MACS_peak_3111	44.05
chr5	9513569	9513684	MACS_peak_18136	46.61				chr12	20900120	20900226	MACS_peak_3112	48.58
chr5	9524233	9524356	MACS_peak_18137	45				chr12	20951862	20951953	MACS_peak_3113	48.91
chr5	9559690	9559840	MACS_peak_18138	54.78				chr12	20967942	20968055	MACS_peak_3114	52.35
chr5	11739531	11739641	MACS_peak_18151	59.05				chr12	20992093	20992252	MACS_peak_3116	66.95
chr5	14530546	14530628	MACS_peak_18178	45.8				chr12	21020035	21020139	MACS_peak_3117	40.92
chr5	14724903	14725008	MACS_peak_18181	49.56				chr12	21567295	21567424	MACS_peak_3120	47.28
chr5	16050193	16050455	MACS_peak_18199	60.9				chr12	21639462	21639567	MACS_peak_3122	43.75
chr5	16076115	16076842	MACS_peak_18200	334.38				chr12	21845896	21845984	MACS_peak_3125	53.12
chr5	16143056	16143218	MACS_peak_18201	40.25				chr12	21912405	21912481	MACS_peak_3126	61.06
chr5	16180490	16180603	MACS_peak_18202	41.25				chr12	21940624	21940719	MACS_peak_3127	51.25
chr5	19114130	19114229	MACS_peak_18239	40.69				chr12	21999823	21999918	MACS_peak_3129	46.56
chr5	19480424	19480544	MACS_peak_18248	42.72				chr12	22076012	22076154	MACS_peak_3130	45.57
chr5	19855741	19855879	MACS_peak_18257	50.36				chr12	22287646	22287762	MACS_peak_3136	57.54
chr5	20663747	20663872	MACS_peak_18276	43.63				chr12	22399487	22399570	MACS_peak_3137	53.16
chr5	21554810	21554890	MACS_peak_18291	42.7				chr12	22773507	22773595	MACS_peak_3139	50.18
chr5	22217557	22217663	MACS_peak_18301	43.12				chr12	22801337	22801463	MACS_peak_3140	44.42
chr5	23146731	23146853	MACS_peak_18311	49.28				chr12	22838280	22838402	MACS_peak_3141	40.2
chr5	23634829	23634966	MACS_peak_18319	52.85				chr12	22924992	22925076	MACS_peak_3143	53.68
chr5	23808671	23808839	MACS_peak_18323	40.2				chr12	23263867	23263974	MACS_peak_3145	45.01
chr5	23840730	23840866	MACS_peak_18324	85.02				chr12	23362654	23362745	MACS_peak_3146	46.36
chr5	24477100	24477221	MACS_peak_18339	50.52				chr12	23387997	23388100	MACS_peak_3147	46.37
chr5	24532689	24532830	MACS_peak_18341	40.39				chr12	23484616	23484714	MACS_peak_3148	41.96
chr5	24682859	24682990	MACS_peak_18343	50.74				chr12	23486364	23486462	MACS_peak_3149	41.27
chr5	24763311	24763486	MACS_peak_18347	42.85				chr12	23691856	23691937	MACS_peak_3153	47.73
chr5	26142925	26143048	MACS_peak_18372	42.59				chr12	23694826	23694892	MACS_peak_3154	52.79
chr5	26624877	26624993	MACS_peak_18380	46.41				chr12	23741993	23742109	MACS_peak_3155	43.98
chr5	27872043	27872213	MACS_peak_18407	40.27				chr12	23743857	23743978	MACS_peak_3156	56.34
chr5	28159573	28159743	MACS_peak_18415	61.22				chr12	23867118	23867245	MACS_peak_3157	45.15
chr5	28335973	28336095	MACS_peak_18417	42.33				chr12	23913763	23913852	MACS_peak_3158	51.1
chr5	28360486	28360612	MACS_peak_18420	40.69				chr12	23955052	23955160	MACS_peak_3159	40.03
chr5	29327752	29327882	MACS_peak_18434	47.07				chr12	23956779	23956871	MACS_peak_3160	43.82
chr5	29902644	29902736	MACS_peak_18441	46.92				chr12	23968947	23969062	MACS_peak_3161	46.61
chr5	30115485	30115619	MACS_peak_18444	43.29				chr12	24064081	24064251	MACS_peak_3163	68.1
chr5	30160359	30160496	MACS_peak_18446	42.69				chr12	24264797	24264902	MACS_peak_3164	41.42
chr5	33512529	33512623	MACS_peak_18520	51.5				chr12	24276638	24276712	MACS_peak_3165	49.4
chr5	34259330	34259451	MACS_peak_18533	52.43				chr12	24544573	24544695	MACS_peak_3168	44.69
chr5	34537460	34537592	MACS_peak_18541	43.7				chr12	24802252	24802353	MACS_peak_3171	49.08
chr5	35738312	35738399	MACS_peak_18565	104.8				chr12	24872855	24873001	MACS_peak_3173	47.1
chr5	35890534	35890660	MACS_peak_18568	43.42				chr12	24887370	24887459	MACS_peak_3174	43.55
chr5	36155369	36155542	MACS_peak_18572	50.92				chr12	24989277	24989382	MACS_peak_3176	42.17
chr5	36342550	36342715	MACS_peak_18578	53.01				chr12	25081910	25082002	MACS_peak_3177	47.76
chr5	36401778	36401942	MACS_peak_18581	56.19				chr12	25177755	25177853	MACS_peak_3179	44.19
chr5	36511096	36511170	MACS_peak_18583	44.03				chr12	25225674	25225773	MACS_peak_3180	56.06
chr5	37619797	37619879	MACS_peak_18606	41.46				chr12	25353463	25353574	MACS_peak_3181	44.58
chr5	37634884	37634999	MACS_peak_18607	57.78				chr12	25553836	25553950	MACS_peak_3184	49.37
chr5	38108708	38108859	MACS_peak_18619	46.58				chr12	25584787	25584839	MACS_peak_3185	79.32
chr5	38112590	38112767	MACS_peak_18621	55.01				chr12	25643953	25644098	MACS_peak_3187	59.47
chr5	38308968	38309074	MACS_peak_18629	72.19				chr12	25696458	25696565	MACS_peak_3188	46.75
chr5	38667992	38668162	MACS_peak_18640	44.57				chr12	25729859	25729954	MACS_peak_3189	53.59
chr5	38986110	38986249	MACS_peak_18643	44.8				chr12	25778963	25779084	MACS_peak_3190	45.39
chr5	39056705	39056802	MACS_peak_18647	42.56				chr12	25785228	25785330	MACS_peak_3191	58.31
chr5	39081880	39081979	MACS_peak_18650	53.29				chr12	25805798	25805911	MACS_peak_3193	41.6
chr5	39421786	39421886	MACS_peak_18655	41.49				chr12	26325258	26325364	MACS_peak_3195	51.82
chr5	39454347	39455156	MACS_peak_18657	651.8				chr12	26345360	26345499	MACS_peak_3196	49.02
chr5	40325697	40325804	MACS_peak_18671	47.84				chr12	26418131	26418257	MACS_peak_3198	45.77
chr5	40776407	40776506	MACS_peak_18679	40.69				chr12	26574260	26574373	MACS_peak_3200	40.06
chr5	40813202	40813308	MACS_peak_18681	42.33				chr12	26590099	26590208	MACS_peak_3201	41.67
chr5	40991128	40991246	MACS_peak_18685	41.4				chr12	26640580	26640691	MACS_peak_3202	40.86
chr5	41344238	41344441	MACS_peak_18690	84.55				chr12	26699364	26699443	MACS_peak_3204	46.94
chr5	42215356	42215493	MACS_peak_18703	46.09				chr12	26701572	26701664	MACS_peak_3205	52.03
chr5	42261919	42262042	MACS_peak_18704	41.69				chr12	26768740	26768894	MACS_peak_3207	55.21
chr5	43082909	43083030	MACS_peak_18725	45.66				chr12	26832501	26832594	MACS_peak_3208	41.5
chr5	43614637	43614750	MACS_peak_18733	40.82				chr12	26989610	26989737	MACS_peak_3209	41.38
chr5	43863752	43863871	MACS_peak_18735	56.99				chr12	27169327	27169452	MACS_peak_3210	45.18
chr5	43947390	43947510	MACS_peak_18739	44.11				chr12	27321310	27321437	MACS_peak_3212	40.51
chr5	43955382	43955517	MACS_peak_18742	57.02				chr12	27384704	27384831	MACS_peak_3214	44.24
chr5	45190779	45190875	MACS_peak_18757	40.43				chr12	27502722	27502852	MACS_peak_3217	42.2
chr5	46458175	46458286	MACS_peak_18775	44.13				chr12	27519036	27519164	MACS_peak_3218	45.9
chr5	47344510	47344617	MACS_peak_18788	48.36				chr12	27545252	27545349	MACS_peak_3219	60.29
chr5	48101583	48101709	MACS_peak_18799	42.47				chr12	27585297	27585386	MACS_peak_3221	44.25
chr5	48516413	48516538	MACS_peak_18807	41.75				chr12	27745058	27745176	MACS_peak_3223	49.74
chr5	48802240	48802360	MACS_peak_18817	43.17				chr12	27771150	27771242	MACS_peak_3224	46.1
chr5	49531871	49531974	MACS_peak_18820	53.07				chr12	27852001	27852084	MACS_peak_3225	46.94
chr5	49566133	49566282	MACS_peak_18822	40.06				chr12	27896431	27896547	MACS_peak_3226	46.41
chr5	50046398	50046568	MACS_peak_18833	45.9				chr12	27909837	27909927	MACS_peak_3227	64.79
chr5	50446643	50446756	MACS_peak_18840	47.04				chr12	28123410	28123522	MACS_peak_3230	41.42
chr5	51132309	51132435	MACS_peak_18848	43.42				chr12	28243726	28243844	MACS_peak_3231	41.4
chr5	51857539	51857645	MACS_peak_18867	42.72				chr12	28310815	28310909	MACS_peak_3232	49.04
chr5	51917452	51917520	MACS_peak_18869	92.58				chr12	28353754	28353882	MACS_peak_3233	46.18
chr5	53472850	53472969	MACS_peak_18888	44.31				chr12	28455791	28455934	MACS_peak_3234	44.47
chr5	53526277	53526413	MACS_peak_18889	43.7				chr12	28470868	28470968	MACS_peak_3235	45.33
chr5	55128235	55128362	MACS_peak_18895	44.24				chr12	28496706	28496824	MACS_peak_3237	44.51
chr5	58547867	58547962	MACS_peak_18946	52.34				chr12	28540362	28540456	MACS_peak_3240	44.8
chr5	60718229	60718346	MACS_peak_18978	42.02				chr12	28681626	28681751	MACS_peak_3244	40.88
chr5	61509749	61509946	MACS_peak_18987	43.31				chr12	28819907	28820022	MACS_peak_3245	40.41
chr5	62023630	62023744	MACS_peak_18994	41.4				chr12	28827806	28827923	MACS_peak_3246	43.32
chr5	62243885	62243977	MACS_peak_18997	47.76				chr12	28889432	28889528	MACS_peak_3247	52.87
chr5	62539274	62539394	MACS_peak_19002	54.89				chr12	28913059	28913163	MACS_peak_3248	46.59
chr5	62739076	62739203	MACS_peak_19006	44.23				chr12	28952077	28952216	MACS_peak_3249	50.16
chr5	63876333	63876437	MACS_peak_19020	49.04				chr12	29065864	29065988	MACS_peak_3251	41.07
chr5	64035314	64035405	MACS_peak_19021	49.36				chr12	29095945	29096049	MACS_peak_3252	40.56
chr5	64324867	64324980	MACS_peak_19029	46.03				chr12	29201911	29202022	MACS_peak_3253	41.63
chr5	64431897	64432083	MACS_peak_19031	43.44				chr12	29239871	29239948	MACS_peak_3254	41.16
chr5	65406218	65406386	MACS_peak_19045	47.2				chr12	29371868	29371991	MACS_peak_3256	41.9
chr5	66026479	66026623	MACS_peak_19052	59.6				chr12	29387386	29387467	MACS_peak_3257	50.74
chr5	66089374	66089485	MACS_peak_19054	41.63				chr12	29392605	29392718	MACS_peak_3258	42.84
chr5	68065715	68065841	MACS_peak_19079	40.69				chr12	29410434	29410531	MACS_peak_3259	46.49
chr5	68574483	68574598	MACS_peak_19084	46.61				chr12	29511816	29511934	MACS_peak_3260	40.19
chr5	68979018	68979136	MACS_peak_19097	44.03				chr12	29537992	29538097	MACS_peak_3261	52.99
chr5	69030343	69030484	MACS_peak_19098	54.6				chr12	29539765	29539882	MACS_peak_3262	40
chr5	69822609	69822724	MACS_peak_19115	42.42				chr12	29666692	29666810	MACS_peak_3263	44.08
chr5	69847555	69847671	MACS_peak_19117	40.99				chr12	29724721	29724810	MACS_peak_3264	42.21
chr5	70170712	70170836	MACS_peak_19123	44.81				chr12	29873554	29873631	MACS_peak_3265	62.1
chr5	70797844	70798236	MACS_peak_19130	227.48				chr12	30059826	30059946	MACS_peak_3266	43.63
chr5	71011481	71011594	MACS_peak_19138	44.15				chr12	30065650	30065772	MACS_peak_3267	42.78
chr5	71784982	71785326	MACS_peak_19164	216.47				chr12	30104048	30104160	MACS_peak_3268	45.28
chr5	72117522	72117649	MACS_peak_19168	42.76				chr12	30188602	30188695	MACS_peak_3271	46.25
chr5	72314477	72314606	MACS_peak_19172	65.77				chr12	30359671	30359738	MACS_peak_3275	55.55
chr5	72429946	72430088	MACS_peak_19173	64				chr12	30413864	30413970	MACS_peak_3276	42.33
chr5	73134873	73135044	MACS_peak_19183	45.02				chr12	30568504	30568637	MACS_peak_3279	47.36
chr5	73832834	73832952	MACS_peak_19196	46				chr12	30620977	30621078	MACS_peak_3280	44.68
chr5	74788565	74788738	MACS_peak_19209	43.2				chr12	30640224	30640337	MACS_peak_3281	47.94
chr5	74958964	74959090	MACS_peak_19213	43.41				chr12	30712601	30712747	MACS_peak_3282	48.27
chr5	75077253	75077356	MACS_peak_19216	41.15				chr12	30838452	30838561	MACS_peak_3285	41.67
chr5	75091457	75091600	MACS_peak_19218	60.47				chr12	30863287	30863408	MACS_peak_3286	45.39
chr5	75226883	75226979	MACS_peak_19226	61.1				chr12	30902037	30902156	MACS_peak_3288	40.79
chr5	75227218	75227348	MACS_peak_19227	41.83				chr12	30905967	30906090	MACS_peak_3289	40.84
chr5	75624249	75624350	MACS_peak_19236	46.39				chr12	30926186	30926369	MACS_peak_3290	53.97
chr6	263373	263477	MACS_peak_19250	49.04				chr12	30971220	30971308	MACS_peak_3292	47.99
chr6	899038	899160	MACS_peak_19266	45.2				chr12	31277656	31277783	MACS_peak_3294	40.94
chr6	1192387	1192496	MACS_peak_19271	47.39				chr12	31377896	31378012	MACS_peak_3295	41.8
chr6	1293517	1293640	MACS_peak_19275	41.26				chr12	31383672	31383787	MACS_peak_3296	42.85
chr6	1401037	1401201	MACS_peak_19277	59.47				chr12	31569083	31569225	MACS_peak_3298	45.11
chr6	1523873	1523991	MACS_peak_19280	51.14				chr12	31570604	31570724	MACS_peak_3299	41.84
chr6	2356047	2356162	MACS_peak_19292	46.61				chr12	31614008	31614104	MACS_peak_3300	54.16
chr6	3673696	3673797	MACS_peak_19315	49.75				chr12	32080294	32080434	MACS_peak_3309	120.9
chr6	4144050	4144161	MACS_peak_19329	46.46				chr12	32198707	32198797	MACS_peak_3311	84.34
chr6	4235379	4235447	MACS_peak_19330	63.74				chr12	32199103	32199255	MACS_peak_3312	75.23
chr6	6112298	6112434	MACS_peak_19367	62.25				chr12	32245435	32245556	MACS_peak_3313	42.52
chr6	6954177	6954294	MACS_peak_19382	46.19				chr12	32290729	32290830	MACS_peak_3314	45.52
chr6	7203769	7203864	MACS_peak_19388	44.55				chr12	32351785	32351888	MACS_peak_3315	43.8
chr6	7999235	7999348	MACS_peak_19400	40.44				chr12	32533140	32533252	MACS_peak_3317	45.76
chr6	8030430	8030540	MACS_peak_19403	46.36				chr12	32563360	32563487	MACS_peak_3318	44.24
chr6	8965491	8965609	MACS_peak_19423	53.66				chr12	32631274	32631400	MACS_peak_3319	43.42
chr6	9083106	9083223	MACS_peak_19425	43.25				chr12	32636239	32636360	MACS_peak_3320	41.22
chr6	10824826	10824959	MACS_peak_19456	46				chr12	32936116	32936240	MACS_peak_3325	40.65
chr6	11213765	11213889	MACS_peak_19463	40.35				chr12	32938326	32938494	MACS_peak_3326	52.35
chr6	11768183	11768273	MACS_peak_19469	44.35				chr12	32998040	32998202	MACS_peak_3329	50.07
chr6	12073008	12073087	MACS_peak_19476	49.4				chr12	33008939	33009058	MACS_peak_3330	40.79
chr6	12404143	12404241	MACS_peak_19482	52.3				chr12	33033084	33033209	MACS_peak_3332	44.62
chr6	12421867	12422073	MACS_peak_19483	52.27				chr12	33232520	33232647	MACS_peak_3337	40.51
chr6	13619154	13619281	MACS_peak_19511	44.24				chr12	33316544	33316658	MACS_peak_3339	42.21
chr6	13863460	13863582	MACS_peak_19515	45.2				chr12	33344842	33344933	MACS_peak_3340	45.58
chr6	14871011	14871171	MACS_peak_19535	43.75				chr12	33362556	33362666	MACS_peak_3341	42.28
chr6	14878385	14878532	MACS_peak_19537	47.72				chr12	33435873	33435993	MACS_peak_3343	52.67
chr6	14906390	14906508	MACS_peak_19539	41.81				chr12	33481677	33481767	MACS_peak_3346	53.06
chr6	15665484	15665600	MACS_peak_19548	53.01				chr12	33523325	33523474	MACS_peak_3347	56.7
[truncated: 12,489 more rows]

## Sheet: CAN-FoxH1_peaks associated
canonical Foxh1 peaks associated with genes wihin the range of -50kb - +20kb
#chr	PeakStart	PeakEnd	Peak	10*log10(pvalue)	gene	TSS	dist to TSS	gene strand
chr7	9543464	9543568	MACS_peak_20397	54.19	tex261	9518712	-24804	-
chr7	67303745	67303871	MACS_peak_21485	42.47	ctr9	67288381	15427	+
chr7	54551406	54551516	MACS_peak_21287	41.45	ccnd1	54577311	-25850	+
chr7	54647505	54647739	MACS_peak_21291	165.23	fgf3	54648492	870	-
chr7	33941666	33941786	MACS_peak_20831	43.63	fshb	33942872	-1146	+
chr7	22394648	22394771	MACS_peak_20607	45	zgc:113025	22441618	-46909	+
chr7	697665	697815	MACS_peak_20314	60.92	rela	677727	20013	+
chr7	697665	697815	MACS_peak_20314	60.92	drap1	729300	-31560	+
chr7	66974630	66974750	MACS_peak_21481	40.59	tmem41b	66975055	365	-
chr7	66974630	66974750	MACS_peak_21481	40.59	ipo7	66982904	-8214	+
chr7	25632153	25632230	MACS_peak_20658	46.17	nat8l	25640084	7893	-
chr7	16089801	16090119	MACS_peak_20502	145.79	mespaa	16098652	-8692	+
chr7	16089801	16090119	MACS_peak_20502	145.79	mespba	16082365	7595	+
chr7	36068928	36069053	MACS_peak_20895	44.78	slc9a5	36075204	-6214	+
chr7	52768006	52768099	MACS_peak_21247	40.54	rasl11a	52775945	7893	-
chr7	52768006	52768099	MACS_peak_21247	40.54	gc2	52749501	-18551	-
chr7	76832912	76833023	MACS_peak_21643	43.26	zgc:173587	76828835	4132	+
chr7	76832912	76833023	MACS_peak_21643	43.26	zgc:92594	76837769	4802	-
chr7	72554519	72554617	MACS_peak_21555	50.48	myoz2a	72561522	6954	-
chr7	8506477	8506581	MACS_peak_20384	47.06	zgc:153347	8529937	-23408	+
chr7	40780894	40781002	MACS_peak_20981	42.28	tnni2b.1	40795592	-14644	+
chr7	40780894	40781002	MACS_peak_20981	42.28	tnni2b.2	40779807	1141	+
chr7	40780894	40781002	MACS_peak_20981	42.28	tnni2b.1	40794113	-13165	+
chr7	35758793	35758919	MACS_peak_20880	44.42	nr1h3	35776310	17454	-
chr7	28075537	28075635	MACS_peak_20709	86.45	caprin1a	28124092	-48506	+
chr7	4209192	4209314	MACS_peak_20342	45.2	ndrg2	4209758	505	-
chr7	45606353	45606465	MACS_peak_21093	65.26	cmtm3	45596293	10116	+
chr7	45606353	45606465	MACS_peak_21093	65.26	tk2	45592487	-13922	-
chr7	29920718	29920914	MACS_peak_20748	61.79	slc7a6os	29948954	-28138	+
chr7	29920718	29920914	MACS_peak_20748	61.79	tmem9b	29901486	-19330	-
chr7	23455849	23456001	MACS_peak_20628	67.18	tmem256	23475621	-19696	+
chr7	69475144	69475280	MACS_peak_21514	67.33	kars	69483427	-8215	+
chr7	28916542	28916693	MACS_peak_20726	50.47	copb1	28928390	-11773	+
chr7	76432031	76432143	MACS_peak_21634	47.25	cbln8	76455488	-23401	+
chr7	11730195	11730315	MACS_peak_20435	45.59	abhd17c	11729424	831	+
chr7	16195917	16196051	MACS_peak_20505	47.62	igf1rb	16216010	-20026	+
chr7	14565607	14565713	MACS_peak_20477	44.79	pdcd7	14567132	-1472	+
chr7	14565607	14565713	MACS_peak_20477	44.79	clpxa	14563526	-2134	-
chr7	23900484	23900600	MACS_peak_20633	40.99	fxr2	23885822	14720	+
chr7	30816822	30817016	MACS_peak_20768	98.72	foxb1b	30797619	19300	+
chr7	29907482	29907836	MACS_peak_20746	239.58	slc7a6os	29948954	-41295	+
chr7	29907482	29907836	MACS_peak_20746	239.58	tmem9b	29901486	-6173	-
chr7	27764414	27764493	MACS_peak_20701	44.03	hsbp1a	27755015	9438	+
chr7	27764414	27764493	MACS_peak_20701	44.03	tp53i11a	27775194	-10741	+
chr7	27764414	27764493	MACS_peak_20701	44.03	phf23b	27753121	-11332	-
chr7	55926844	55926951	MACS_peak_21318	44.57	LOC796180	55910717	-16180	-
chr7	62675941	62676049	MACS_peak_21414	41.5	plaa	62646474	-29521	-
chr7	62675941	62676049	MACS_peak_21414	41.5	rbpjb	62723151	-47156	+
chr7	19386099	19386200	MACS_peak_20555	40.22	cd248a	19379520	6629	+
chr7	54577076	54577252	MACS_peak_21288	80.18	ccnd1	54577311	-147	+
chr7	22126582	22126679	MACS_peak_20600	43.67	efnb3b	22134900	-8270	+
chr7	19832683	19832785	MACS_peak_20561	43.24	dtx1	19815910	-16824	-
chr7	19193630	19193743	MACS_peak_20552	49.18	cth1	19193971	-285	+
chr7	72354086	72354200	MACS_peak_21551	46.83	tspan5a	72354607	464	-
chr7	54639964	54640070	MACS_peak_21290	47.57	fgf4	54637658	-2359	-
chr7	59943609	59943742	MACS_peak_21371	44.72	sdr16c5b	59944695	-1020	+
chr7	27400358	27400463	MACS_peak_20695	41.05	serpine1	27395874	-4536	-
chr7	33189017	33189156	MACS_peak_20820	50.16	mybpc3	33172830	16256	+
chr7	33189017	33189156	MACS_peak_20820	50.16	cars	33165495	-23591	-
chr7	34779550	34779647	MACS_peak_20852	42.56	paqr5b	34791723	-12125	+
chr7	47675447	47675576	MACS_peak_21139	47.42	zgc:162297	47629271	-46240	-
chr7	8269807	8269955	MACS_peak_20380	84.11	six7	8248234	-21647	-
chr7	52800002	52800143	MACS_peak_21248	43.98	rasl11a	52775945	-24127	-
chr7	22928586	22928772	MACS_peak_20615	45.57	tmem88b	22955983	-27304	+
chr7	56870387	56870505	MACS_peak_21333	47.57	trappc2l	56896745	-26299	+
chr7	40164480	40164604	MACS_peak_20972	41.94	arhgap1	40154179	10363	+
chr7	40164480	40164604	MACS_peak_20972	41.94	zgc:110699	40203901	-39359	+
chr7	40164480	40164604	MACS_peak_20972	41.94	harbi1	40200168	-35626	+
chr7	35807435	35807603	MACS_peak_20881	49.65	nr1h3	35776310	-31209	-
chr7	35807435	35807603	MACS_peak_20881	49.65	irx3a	35814390	6871	-
chr7	28399485	28399623	MACS_peak_20719	43.72	sox6	28416415	-16861	+
chr7	76272466	76272572	MACS_peak_21629	48.58	mir31	76268835	3684	+
chr7	76866232	76866347	MACS_peak_21644	50.91	zgc:163061	76849489	-16800	-
chr7	35816578	35817142	MACS_peak_20883	174.72	irx3a	35814390	-2470	-
chr7	35816242	35816329	MACS_peak_20882	42.71	irx3a	35814390	-1895	-
chr7	42136927	42137045	MACS_peak_21016	40.58	rnf32	42131631	-5355	-
chr7	39012988	39013192	MACS_peak_20947	69.4	nkd1	39014394	1304	-
chr7	41558983	41559105	MACS_peak_20999	43.71	ncapg2	41598135	-39091	+
chr7	12892486	12892597	MACS_peak_20445	42.03	mex3b	12884593	-7948	-
chr7	14849084	14849207	MACS_peak_20488	43.52	furina	14869290	-20145	+
chr7	17861578	17861716	MACS_peak_20541	40.97	htatip2	17871549	-9902	+
chr7	65344293	65344419	MACS_peak_21455	58.77	sox32	65342008	-2348	-
chr7	7237303	7237439	MACS_peak_20364	51.32	zgc:77041	7255938	-18567	+
chr7	16090193	16090339	MACS_peak_20503	79.66	mespaa	16098652	-8386	+
chr7	16090193	16090339	MACS_peak_20503	79.66	mespba	16082365	7901	+
chr7	30522787	30522905	MACS_peak_20764	41.35	aph1b	30513738	9108	+
chr7	61610188	61610314	MACS_peak_21399	41.12	zgc:194930	61655760	-45509	+
chr7	45632565	45632697	MACS_peak_21095	41.79	tk2	45592487	-40144	-
chr7	67365592	67365690	MACS_peak_21489	50.49	eif4g2a	67347861	-17780	-
chr7	21283226	21283341	MACS_peak_20592	43.29	acap1	21260928	-22355	-
chr7	21283226	21283341	MACS_peak_20592	43.29	zgc:114045	21267564	15719	+
chr7	35494427	35494543	MACS_peak_20870	40.59	smad3a	35493955	-530	-
chr23	8512949	8513068	MACS_peak_13886	44.79	oprl1	8464101	-48907	-
chr23	12458746	12458859	MACS_peak_13933	47.03	phactr3a	12451992	-6810	-
chr23	27420334	27420476	MACS_peak_14225	43.79	wu:fc13c02	27393503	-26902	-
chr23	30920992	30921117	MACS_peak_14316	45.58	dnajc11	30946415	-25361	+
chr23	28063555	28063696	MACS_peak_14243	51.99	acvr1b	28063457	-168	-
chr23	31045609	31045718	MACS_peak_14321	41.28	pcmtd2	31002898	-42765	-
chr23	31045609	31045718	MACS_peak_14321	41.28	LOC556451	31066537	-20874	+
chr23	45751780	45751876	MACS_peak_14560	43.17	vdra	45756003	-4175	+
chr23	4042631	4042728	MACS_peak_13812	50.74	slc9a8	4057524	14845	-
chr23	22845833	22846008	MACS_peak_14125	56.01	mir34	22885199	-39279	+
chr23	22845833	22846008	MACS_peak_14125	56.01	spsb1	22817445	-28475	-
chr23	30028609	30028726	MACS_peak_14292	60	ctnnbip1	29994622	-34045	-
chr23	44525475	44525585	MACS_peak_14539	46.36	eif4e2rs1	44555029	-29499	+
chr23	31996335	31996436	MACS_peak_14338	42.71	aldh8a1	32002287	5902	-
chr23	2895240	2895338	MACS_peak_13785	229.65	c20orf24	2901300	6011	-
chr23	2895240	2895338	MACS_peak_13785	229.65	zhx3	2890238	-5051	-
chr23	26926839	26926963	MACS_peak_14215	43.47	zgc:158263	26973866	-46965	+
chr23	27767309	27767428	MACS_peak_14235	45.79	asb8	27746535	-20833	-
chr23	4792926	4793028	MACS_peak_13826	54.27	cnbpa	4759779	-33198	-
chr23	4792926	4793028	MACS_peak_13826	54.27	cnbpa	4759477	-33500	-
chr23	122097	122297	MACS_peak_13719	119.5	twist3	110023	-12174	-
chr23	122097	122297	MACS_peak_13719	119.5	zgc:153351	138622	-16425	+
chr23	1182615	1182737	MACS_peak_13746	55.73	psmb11b	1156776	-25900	-
chr23	25396914	25397017	MACS_peak_14184	41.15	fam3a	25423260	-26295	+
chr23	26016060	26016164	MACS_peak_14203	41.64	rbms2b	25996143	19969	+
chr23	45626056	45626196	MACS_peak_14559	52.25	mogat3a	45615312	10814	+
chr23	45626056	45626196	MACS_peak_14559	52.25	atp1b2a	45605542	-20584	-
chr23	35846369	35846447	MACS_peak_14397	48.97	mfsd5	35841755	-4653	-
chr23	36197907	36198022	MACS_peak_14407	44.42	hoxc1a	36229647	-31683	+
chr23	36197907	36198022	MACS_peak_14407	44.42	hoxc4a	36182598	15366	+
chr23	36197907	36198022	MACS_peak_14407	44.42	mir10b-2	36181544	16420	+
chr23	807549	807652	MACS_peak_13733	43.4	rhoac	811060	-3460	+
chr23	19023629	19023735	MACS_peak_14046	41.94	nsfl1c	18976283	-47399	-
chr23	30013590	30013722	MACS_peak_14290	49.5	ctnnbip1	29994622	-19034	-
chr23	30094924	30095066	MACS_peak_14295	47	tmem201	30096465	1470	-
chr23	30094924	30095066	MACS_peak_14295	47	zgc:194189	30062628	-32367	-
chr23	29891740	29891859	MACS_peak_14283	45.79	clstn1	29910614	18815	-
chr23	45065242	45065359	MACS_peak_14551	45.04	LOC794400	45067498	2198	-
chr23	44717314	44717447	MACS_peak_14541	49.29	eno3	44727887	-10507	+
chr23	44717314	44717447	MACS_peak_14541	49.29	imp3	44669799	-47581	-
chr23	29900109	29900231	MACS_peak_14285	43.18	clstn1	29910614	10444	-
chr23	44697712	44697844	MACS_peak_14540	53.26	eno3	44727887	-30109	+
chr23	44697712	44697844	MACS_peak_14540	53.26	imp3	44669799	-27979	-
chr23	8739654	8739772	MACS_peak_13889	42.67	rgs19	8786110	-46397	+
chr23	29574864	29574945	MACS_peak_14274	43.36	tardbpl	29600843	-25939	+
chr23	29984233	29984356	MACS_peak_14289	43.32	ctnnbip1	29994622	10328	-
chr23	5482887	5483094	MACS_peak_13837	46.73	mirlet7e	5478791	-4199	-
chr23	5482887	5483094	MACS_peak_13837	46.73	mirlet7a-5	5478593	-4397	-
chr23	28270410	28270536	MACS_peak_14247	50.83	sp5l	28270265	-208	-
chr23	23471068	23471211	MACS_peak_14135	73.75	noc2l	23473559	2420	-
chr23	12546623	12546751	MACS_peak_13938	54.76	snx21	12559928	13241	-
chr23	36653265	36653425	MACS_peak_14415	48.68	pip5k2	36662915	-9570	+
chr23	36653265	36653425	MACS_peak_14415	48.68	igfbp6b	36648045	5300	+
chr23	36653265	36653425	MACS_peak_14415	48.68	spryd3	36638333	-15012	-
chr23	25232669	25232794	MACS_peak_14180	51.01	casp9	25261112	-28381	+
chr23	25232669	25232794	MACS_peak_14180	51.01	klhl21	25219360	13371	+
chr23	29980146	29980395	MACS_peak_14288	72.18	ctnnbip1	29994622	14352	-
chr20	35272331	35272502	MACS_peak_11866	41.02	fzd3a	35270768	-1648	-
chr20	35272331	35272502	MACS_peak_11866	41.02	fbxo16	35272133	283	+
chr20	342889	343074	MACS_peak_11202	50.82	fynb	349877	-6896	+
chr20	342889	343074	MACS_peak_11202	50.82	si:dkey-119m7.4	325895	17086	+
chr20	16534543	16534692	MACS_peak_11481	62.17	gtf2a1	16494036	-40581	-
chr20	16534543	16534692	MACS_peak_11481	62.17	ches1	16539455	4838	-
chr20	23397285	23397410	MACS_peak_11621	42.89	zar1	23413853	16506	-
chr20	24996051	24996240	MACS_peak_11663	79.56	epha7	24992645	-3500	-
chr20	7479779	7479956	MACS_peak_11342	55.65	dsg2	7502354	-22487	+
chr20	32198035	32198179	MACS_peak_11802	42.68	cep57l1	32187882	-10225	-
chr20	28792436	28792791	MACS_peak_11738	90.66	sipa1l1	28793965	1352	-
chr20	31549453	31549576	MACS_peak_11789	44.44	sash1a	31523208	-26306	-
chr20	53678513	53678644	MACS_peak_12175	54.11	cdc40	53718428	-39850	+
chr20	51203494	51203676	MACS_peak_12129	53.46	gphnb	51184203	19382	+
chr20	20452750	20452912	MACS_peak_11554	44.76	hif1ab	20427582	-25249	-
chr20	5171110	5171215	MACS_peak_11305	53.45	zgc:123299	5173960	-2798	+
chr20	48957214	48957319	MACS_peak_12096	45.02	xrn2	48985938	-28672	+
chr20	35316462	35316622	MACS_peak_11867	50.92	fzd3a	35270768	-45774	-
chr20	25866806	25866943	MACS_peak_11690	61.99	zgc:153896	25909944	-43070	+
chr20	54463375	54463479	MACS_peak_12193	41.28	mgat2	54430094	-33333	-
chr20	35461513	35461629	MACS_peak_11870	57.54	sf3b14	35457799	3772	+
chr20	35461513	35461629	MACS_peak_11870	57.54	mep1a.1	35497895	-36324	+
chr20	37314842	37314943	MACS_peak_11901	40.22	cx23	37319629	-4737	+
chr20	37314842	37314943	MACS_peak_11901	40.22	vta1	37325341	-10449	+
chr20	26582621	26582696	MACS_peak_11703	52.65	si:dkey-25e12.3	26580817	-1841	-
chr20	22460305	22460389	MACS_peak_11599	47.33	kita	22445418	-14929	-
chr20	22460305	22460389	MACS_peak_11599	47.33	pdgfra	22450540	-9807	-
chr20	22460305	22460389	MACS_peak_11599	47.33	gsx2	22470917	10570	-
chr20	36688189	36688331	MACS_peak_11883	72.1	si:dkey-5g7.3	36696268	8008	-
chr20	20399869	20399988	MACS_peak_11553	51.81	snapc1a	20396927	-3001	-
chr20	21670819	21670939	MACS_peak_11583	41.84	esr2a	21667403	3476	+
chr20	37315173	37315241	MACS_peak_11902	53.94	cx23	37319629	-4422	+
chr20	37315173	37315241	MACS_peak_11902	53.94	vta1	37325341	-10134	+
chr20	10333133	10333248	MACS_peak_11393	41.19	meis2b	10305814	-27376	-
chr20	52856775	52856893	MACS_peak_12155	46	pycrl	52870629	-13795	+
chr20	37827765	37827959	MACS_peak_11909	50.4	tatdn3	37845621	-17759	+
chr20	37827765	37827959	MACS_peak_11909	50.4	batf3	37838275	10413	-
chr20	37827765	37827959	MACS_peak_11909	50.4	atf3	37819285	8577	+
chr20	1246907	1247009	MACS_peak_11227	46.15	ankrd6b	1262905	15947	-
chr20	1246907	1247009	MACS_peak_11227	46.15	ube2j1	1215219	-31739	-
chr20	21989791	21989887	MACS_peak_11591	46.74	daam1b	21982203	-7636	-
chr20	9974972	9975053	MACS_peak_11386	42.7	cgrrf1	9961707	-13305	-
chr20	9974972	9975053	MACS_peak_11386	42.7	ddhd1b	9963188	11824	+
chr20	9974972	9975053	MACS_peak_11386	42.7	stxbp6l	10009797	-34785	+
chr20	53704193	53704284	MACS_peak_12176	52.3	cdc40	53718428	-14190	+
chr20	17804402	17804528	MACS_peak_11498	40.69	cdh2	17786020	18445	+
chr20	37389156	37389358	MACS_peak_11904	56.44	gpr126	37417743	-28486	+
chr20	956357	956478	MACS_peak_11216	45.39	cnr1	933202	-23215	-
chr20	53569030	53569145	MACS_peak_12172	43.73	si:ch73-107c13.2	53573520	4433	-
chr20	53569030	53569145	MACS_peak_12172	43.73	ctsbb	53536884	-32203	-
chr20	29565235	29565340	MACS_peak_11751	60.36	ywhaqa	29591827	-26540	+
chr20	29565235	29565340	MACS_peak_11751	60.36	taf1b	29558847	-6440	-
chr20	39723019	39723131	MACS_peak_11938	47.25	hddc2	39711280	11795	+
chr20	29558656	29558783	MACS_peak_11750	40.51	taf1b	29558847	128	-
chr20	20775514	20775602	MACS_peak_11569	46.77	ppp1r13bb	20803186	-27628	+
chr20	20775514	20775602	MACS_peak_11569	46.77	zgc:193541	20798343	-22785	+
chr20	36702545	36702659	MACS_peak_11884	41	rpl7l1	36703830	1228	-
chr20	36702545	36702659	MACS_peak_11884	41	si:dkey-5g7.3	36696268	-6334	-
chr20	42413098	42413203	MACS_peak_11989	48.81	dcbld1	42410596	-2554	-
chr20	50321314	50321474	MACS_peak_12114	64.02	extl3	50273847	-47547	-
chr20	50321314	50321474	MACS_peak_12114	64.02	zgc:162967	50327541	-6147	+
chr20	2801117	2801212	MACS_peak_11270	44.55	akirin2	2754954	-46210	-
chr20	43821420	43821513	MACS_peak_12008	43.21	laptm4a	43818196	-3270	-
chr20	27142236	27142365	MACS_peak_11717	48.67	si:dkeyp-55f12.3	27121903	-20397	-
chr20	27142236	27142365	MACS_peak_11717	48.67	ubr7	27122683	19617	+
chr20	22608098	22608188	MACS_peak_11605	43.29	lnx1	22652873	-44730	+
chr20	25867683	25867835	MACS_peak_11691	57.31	zgc:153896	25909944	-42185	+
chr20	33806929	33807052	MACS_peak_11838	46.43	fam102bb	33814611	7621	-
chr20	33806929	33807052	MACS_peak_11838	46.43	olfml2ba	33816763	-9773	+
chr20	28277627	28277745	MACS_peak_11731	41.68	chac1	28296541	-18855	+
chr20	28277627	28277745	MACS_peak_11731	41.68	dll4	28274901	2785	+
chr20	697354	697455	MACS_peak_11211	52.3	nrl	678992	18412	+
chr20	54601543	54601664	MACS_peak_12197	50.93	faua	54601545	-58	-
chr20	27928782	27928927	MACS_peak_11727	44.1	syndig1l	27887248	-41606	-
chr20	43820061	43820162	MACS_peak_12007	42.34	laptm4a	43818196	-1915	-
chr22	280067	280176	MACS_peak_13060	43.7	zgc:112334	237175	-42946	-
chr22	280067	280176	MACS_peak_13060	43.7	tmem43	240128	-39993	-
chr22	15878975	15879101	MACS_peak_13338	43.92	fam32al	15866771	12267	+
chr22	15878975	15879101	MACS_peak_13338	43.92	malt1a	15864057	-14981	-
chr22	24395308	24395377	MACS_peak_13497	75.11	aspm	24352382	-42960	-
chr22	15843874	15844013	MACS_peak_13337	41.77	safb	15850864	6921	-
chr22	39428907	39429033	MACS_peak_13662	55.2	zgc:110289	39414485	-14485	-
chr22	25554266	25554368	MACS_peak_13516	58.31	pet117	25551188	-3129	-
chr22	25554266	25554368	MACS_peak_13516	58.31	csrp2bp	25551175	-3142	-
chr22	1869716	1869841	MACS_peak_13103	40.46	zgc:113418	1903174	-33396	+
chr22	34362443	34362570	MACS_peak_13602	40.51	slc6a6b	34315835	-46671	-
chr22	23754979	23755120	MACS_peak_13490	43.98	b3galt2	23740892	-14157	-
chr22	20931388	20931528	MACS_peak_13431	46.42	lingo3a	20896025	-35433	-
chr22	2428093	2428211	MACS_peak_13112	44.51	si:ch73-138e16.2	2446933	-18781	+
chr22	714133	714229	MACS_peak_13070	62.32	cry2b	748901	-34720	+
chr22	714133	714229	MACS_peak_13070	62.32	zgc:153635	696344	17837	+
chr22	5732607	5732690	MACS_peak_13177	53.68	cers5	5745820	13172	-
chr22	41363484	41363697	MACS_peak_13701	113.4	ptk7a	41368897	5307	-
chr22	22197505	22197584	MACS_peak_13461	46.94	aes	22167234	-30310	-
chr22	6534202	6534328	MACS_peak_13189	49.32	zgc:171490	6486705	-47560	-
chr22	40612878	40612973	MACS_peak_13686	46.99	psmd1	40616327	-3402	+
chr22	4299425	4299561	MACS_peak_13162	49.7	cers4a	4284474	15019	+
chr22	2452518	2452641	MACS_peak_13114	40.42	si:ch73-138e16.2	2446933	5646	+
chr22	556728	556833	MACS_peak_13065	40.34	tmcc2	575185	18405	-
chr22	556728	556833	MACS_peak_13065	40.34	usp49	544733	12047	+
chr22	1621053	1621123	MACS_peak_13091	52.06	zgc:110821	1633211	-12123	+
chr22	1621053	1621123	MACS_peak_13091	52.06	si:dkey-4c15.14	1611553	9535	+
chr22	1056065	1056167	MACS_peak_13077	45.71	impact	1083824	-27708	+
chr22	34343157	34343294	MACS_peak_13601	47.02	slc6a6b	34315835	-27390	-
chr22	40372539	40372643	MACS_peak_13677	41.64	sox2	40335684	-36907	-
chr22	167261	167355	MACS_peak_13055	44.42	zgc:154176	148596	18712	+
chr22	20517141	20517275	MACS_peak_13421	41.02	si:dkey-110c1.7	20513608	3600	+
chr22	9927728	9927910	MACS_peak_13221	46.68	zgc:171897	9973182	-45363	+
chr22	9927728	9927910	MACS_peak_13221	46.68	si:dkey-253d23.3	9972392	-44573	+
chr22	10467310	10467431	MACS_peak_13233	49.05	stab1	10463936	-3434	-
chr22	19008822	19008937	MACS_peak_13396	41.59	atp5d	19002992	-5887	-
chr14	23078496	23078618	MACS_peak_4994	40.61	slc43a1a	23079892	-1335	+
chr14	37448501	37448879	MACS_peak_5256	152.69	elovl6	37467084	-18394	+
chr14	37448501	37448879	MACS_peak_5256	152.69	pitx2	37446604	2086	+
chr14	22179526	22179607	MACS_peak_4974	53.68	zgc:136929	22160959	18607	+
chr14	22248827	22248983	MACS_peak_4977	59.67	zgc:114040	22239938	8967	+
chr14	22248827	22248983	MACS_peak_4977	59.67	LOC568697	22239314	-9591	-
chr14	41972560	41972713	MACS_peak_5316	43.54	tnmd	41963113	9523	+
chr14	24875616	24875677	MACS_peak_5024	79.09	kif3a	24875048	598	+
chr14	29514421	29514593	MACS_peak_5104	44.22	nxt2	29483994	-30513	-
chr14	22649758	22649908	MACS_peak_4988	45.87	ndufs8b	22672373	-22540	+
chr14	22649758	22649908	MACS_peak_4988	45.87	reep2	22619272	-30561	-
chr14	24672519	24672621	MACS_peak_5018	40.33	fgf1a	24641824	-30746	-
chr14	30706888	30706991	MACS_peak_5131	44.21	pdlim3b	30669638	-37301	-
chr14	21124370	21124488	MACS_peak_4956	40.58	fmr1	21157850	-33421	+
chr14	30717619	30717786	MACS_peak_5132	48.82	pdlim3b	30669638	-48064	-
chr14	31969979	31970125	MACS_peak_5155	55.85	hs6st2	31957678	-12374	-
chr14	37436456	37436563	MACS_peak_5255	44.31	pitx2	37446604	-10095	+
chr14	26228799	26228888	MACS_peak_5049	44.98	mir458	26237262	8419	-
chr14	6996994	6997131	MACS_peak_4745	43.5	eif4ebp3l	6953894	-43168	-
chr14	6996994	6997131	MACS_peak_4745	43.5	hbegfa	7015297	-18235	+
chr14	577526	577652	MACS_peak_4627	44.42	nudt6	575594	-1995	-
chr14	12325680	12325795	MACS_peak_4819	46.22	wu:fb15g10	12329703	3966	-
chr14	12325680	12325795	MACS_peak_4819	46.22	zgc:66447	12309867	-15870	-
chr14	33775742	33775839	MACS_peak_5202	45.64	lnx2b	33773570	2220	+
chr14	9697115	9697241	MACS_peak_4783	55.2	atoh8	9694523	-2655	-
chr14	35660071	35660204	MACS_peak_5225	45.57	pttg1	35688886	-28749	+
chr14	35660071	35660204	MACS_peak_5225	45.57	zgc:194246	35643356	-16781	-
chr14	35660071	35660204	MACS_peak_5225	45.57	foxi3b	35644822	15315	+
chr14	33258288	33258408	MACS_peak_5187	40.59	f9a	33300932	-42584	+
chr14	10668238	10668411	MACS_peak_4800	68.15	cysltr1	10659894	8430	+
chr14	10668238	10668411	MACS_peak_4800	68.15	p2ry10	10704097	-35773	+
chr14	7730338	7730475	MACS_peak_4757	45.95	im:7137886	7712128	-18278	-
chr14	52640632	52640761	MACS_peak_5454	50.65	zgc:171797	52632243	8453	+
chr14	52053462	52053590	MACS_peak_5446	53.01	unc5a	52037792	15734	+
chr14	22168010	22168106	MACS_peak_4973	48.07	zgc:136929	22160959	7099	+
chr14	36888727	36888849	MACS_peak_5242	41.89	glrbb	36912247	-23459	+
chr14	47809126	47809239	MACS_peak_5367	58.28	rnf44	47793933	-15249	-
chr14	1250205	1250321	MACS_peak_4643	57.54	cyyr1	1226214	-24049	-
chr14	36496670	36496762	MACS_peak_5239	43.82	clint1a	36527387	-30671	+
chr14	53723824	53723942	MACS_peak_5475	40.58	igfbp7	53720884	2999	+
chr14	7725923	7726076	MACS_peak_4756	46.46	im:7137886	7712128	-13871	-
chr14	51625486	51625585	MACS_peak_5438	50.24	tnip1	51641669	-16134	+
chr14	1329824	1329950	MACS_peak_4644	42.02	il21	1324234	-5653	-
chr14	301	387	MACS_peak_4614	53.68	aurkb	2664	-2320	+
chr14	301	387	MACS_peak_4614	53.68	tmem107	0	344	+
chr14	6466243	6466326	MACS_peak_4732	53.68	thg1l	6501311	-35027	+
chr14	34650462	34650542	MACS_peak_5212	53.55	apln	34698263	-47761	+
chr14	507776	507846	MACS_peak_4626	56.82	zgc:172215	501643	-6168	-
chr14	507776	507846	MACS_peak_4626	56.82	spry1	534940	-27129	+
chr14	37451259	37451586	MACS_peak_5257	185.09	elovl6	37467084	-15662	+
chr14	37451259	37451586	MACS_peak_5257	185.09	pitx2	37446604	4818	+
chr14	49301118	49301241	MACS_peak_5399	51.98	ccna2	49309997	8818	-
chr14	49301118	49301241	MACS_peak_5399	51.98	tmem33	49291489	9690	+
chr14	48286579	48286702	MACS_peak_5373	63.3	ttc9c	48290220	-3580	+
chr14	48286579	48286702	MACS_peak_5373	63.3	zgc:153018	48286644	4	-
chr14	1610189	1610314	MACS_peak_4652	78.44	hrh2	1618016	-7765	+
chr14	32662853	32662988	MACS_peak_5175	53.49	cd40lg	32658611	4309	+
chr14	649096	649223	MACS_peak_4629	50.57	ube2ka	656560	-7401	+
chr8	51719691	51719804	MACS_peak_22595	57.68	sypb	51692854	-26893	-
chr8	4798516	4798637	MACS_peak_21749	40.8	gp1bb	4786959	-11617	-
chr8	2770989	2771114	MACS_peak_21710	42.2	seta	2766722	-4329	-
chr8	42116574	42116674	MACS_peak_22427	45.76	gpx8	42134630	18006	-
chr8	26525218	26525314	MACS_peak_22128	45.08	sema3ga	26543825	18559	-
chr8	9452498	9452739	MACS_peak_21822	95.79	pim1	9472729	-20111	+
chr8	53788442	53788568	MACS_peak_22638	51.3	fgfr1a	53785291	-3214	-
chr8	35846542	35846655	MACS_peak_22310	58.28	hpdb	35868757	-22159	+
chr8	54036487	54036694	MACS_peak_22646	218.92	tbx16	54031700	-4890	-
chr8	38841628	38841748	MACS_peak_22375	40.19	npm2a	38861418	-19730	+
chr8	38841628	38841748	MACS_peak_22375	40.19	got1l1	38867249	-25561	+
chr8	53645293	53645386	MACS_peak_22633	43.56	chmp7	53645410	71	-
chr8	49517057	49517172	MACS_peak_22562	41.59	pex10	49485787	-31327	-
chr8	15844030	15844146	MACS_peak_21933	44.92	spata6	15822479	-21609	-
chr8	26192340	26192421	MACS_peak_22122	45.8	atp5f1	26189123	-3257	-
chr8	18699352	18699493	MACS_peak_21992	48.17	rps8b	18718868	19446	-
chr8	53682928	53683042	MACS_peak_22634	58.35	lgi3	53682918	-67	-
chr8	19450760	19450839	MACS_peak_22003	49.4	rorca	19418162	-32637	-
chr8	15511844	15511961	MACS_peak_21926	53.9	fnbp1l	15503956	7946	+
chr8	33959134	33959274	MACS_peak_22262	46.42	ralgps1	33962244	3040	-
chr8	33959134	33959274	MACS_peak_22262	46.42	si:dkey-191c17.2	33954015	5189	+
chr8	54049964	54050385	MACS_peak_22647	257.3	tbx16	54031700	-18474	-
chr8	27811894	27812075	MACS_peak_22154	97.8	slc16a1	27814682	2698	-
chr8	27811894	27812075	MACS_peak_22154	97.8	zymnd12	27771451	-40533	-
chr8	15419720	15419821	MACS_peak_21921	43.47	soat1	15407771	11999	+
chr8	440655	440765	MACS_peak_21671	40.19	tmed7	442763	-2053	+
chr8	440655	440765	MACS_peak_21671	40.19	fem1c	448286	-7576	+
chr8	27793832	27794163	MACS_peak_22153	90.25	zymnd12	27771451	-22546	-
chr8	17638000	17638104	MACS_peak_21976	40.56	zgc:162295	17662900	-24848	+
chr8	37723757	37723891	MACS_peak_22349	42.9	gpkow	37730231	6407	-
chr8	29405588	29405703	MACS_peak_22188	69.52	par1	29441790	-36145	+
chr8	53581001	53581136	MACS_peak_22629	52.67	bmp1a	53571312	-9756	-
chr8	26035393	26035499	MACS_peak_22120	44.79	gnai3	26042965	-7519	+
chr8	54951947	54952063	MACS_peak_22671	69.23	fgf17	54946468	5537	+
chr8	54951947	54952063	MACS_peak_22671	69.23	zgc:123194	54975754	-23749	+
chr8	18032484	18032700	MACS_peak_21981	103.35	skia	18035846	3254	-
chr8	55593039	55593174	MACS_peak_22683	64.31	fgd	55604853	11747	-
chr8	38059090	38059179	MACS_peak_22360	41.58	kdm5c	38095709	-36575	+
chr8	27679334	27679488	MACS_peak_22150	48.47	si:ch211-156j16.1	27671388	8023	+
chr8	27679334	27679488	MACS_peak_22150	48.47	rimkla	27721047	-41636	+
chr8	54944064	54944356	MACS_peak_22670	200.03	fgf17	54946468	-2258	+
chr8	39587687	39587867	MACS_peak_22386	43.72	zgc:123248	39566047	-21730	-
chr8	55475078	55475204	MACS_peak_22681	51.82	mir181a-2	55451738	-23403	-
chr8	55475078	55475204	MACS_peak_22681	51.82	selk	55487309	-12168	+
chr8	55475078	55475204	MACS_peak_22681	51.82	mir181b-2	55451598	-23543	-
chr8	48086370	48086562	MACS_peak_22533	53.1	nudt18	48096330	-9864	+
chr8	48086370	48086562	MACS_peak_22533	53.1	adam9	48093554	7088	-
chr8	46890384	46890544	MACS_peak_22507	58.85	bag4	46929714	-39250	+
chr8	15734310	15734529	MACS_peak_21929	113.5	si:dkey-7o6.3	15756499	-22080	+
chr8	4927141	4927302	MACS_peak_21751	48.49	ufd1l	4969811	-42590	+
chr8	4927141	4927302	MACS_peak_21751	48.49	zgc:63587	4902999	-24222	-
chr8	25100037	25100193	MACS_peak_22107	44.29	zgc:110353	25105793	5678	-
chr8	55678920	55678988	MACS_peak_22689	62.1	exorh	55665177	13777	+
chr8	55678920	55678988	MACS_peak_22689	62.1	zgc:152958	55712510	-33556	+
chr8	44682081	44682202	MACS_peak_22464	45.39	crybb2	44670163	11978	+
chr8	44682081	44682202	MACS_peak_22464	45.39	kazald3	44664885	-17256	-
chr8	25942139	25942252	MACS_peak_22118	48.76	atxn7l2b	25944322	-2127	+
chr8	56140303	56140391	MACS_peak_22700	48.84	plxnd1	56155956	-15609	+
chr8	56140303	56140391	MACS_peak_22700	48.84	trh	56094016	-46331	-
chr8	519878	520031	MACS_peak_21676	103.33	wibg	499581	-20373	-
chr8	31953324	31953467	MACS_peak_22230	59.45	slc20a1a	31922974	-30421	-
chr8	31953324	31953467	MACS_peak_22230	59.45	vgll4l	31955520	2125	-
chr8	14864714	14864865	MACS_peak_21905	41.71	acbd6	14898222	-33433	+
chr8	12329317	12329423	MACS_peak_21873	48.58	anapc7	12287522	-41848	-
chr8	47533	47632	MACS_peak_21656	47.78	zgc:163014	88098	-40516	+
chr19	8213666	8213778	MACS_peak_9384	44.78	s100u	8197876	15846	+
chr19	8213666	8213778	MACS_peak_9384	44.78	s100s	8220471	-6749	+
chr19	41893583	41893675	MACS_peak_9998	57.65	bet1	41866787	-26842	-
chr19	28702306	28702406	MACS_peak_9740	42.57	irx4b	28741763	-39407	+
chr19	36456249	36456322	MACS_peak_9893	50.28	ctnnal1	36421926	-34359	-
chr19	36456249	36456322	MACS_peak_9893	50.28	sla1	36475561	19276	-
chr19	1076216	1076350	MACS_peak_9252	76.13	ehmt2	1054027	-22256	-
chr19	33135701	33135799	MACS_peak_9829	48.44	tpd52	33149791	-14041	+
chr19	33135701	33135799	MACS_peak_9829	48.44	zbtb10	33145773	10023	-
chr19	18982631	18982762	MACS_peak_9590	40.57	jazf1a	18978259	4437	+
chr19	25575781	25575897	MACS_peak_9676	57.54	xkr8.3	25567396	-8443	-
chr19	10959015	10959138	MACS_peak_9432	43.32	zgc:73075	10962073	-2997	+
chr19	10959015	10959138	MACS_peak_9432	43.32	ccdc106	10953080	-5996	-
chr19	15402590	15402713	MACS_peak_9528	45	ctps1a	15448137	-45486	+
chr19	25560535	25560670	MACS_peak_9675	50.97	xkr8.3	25567396	6794	-
chr19	43707494	43707590	MACS_peak_10032	49	si:ch211-191i18.1	43748206	-40664	+
chr19	24911063	24911168	MACS_peak_9666	60.37	thbs3b	24929059	17944	-
chr19	33822795	33822911	MACS_peak_9840	43.52	atxn1a	33832437	-9584	+
chr19	9492756	9492933	MACS_peak_9397	49.23	celf3a	9503211	10367	-
chr19	11956994	11957090	MACS_peak_9453	48.3	apoea	11958954	1912	-
chr19	34231180	34231292	MACS_peak_9849	42.22	si:dkey-284p5.3	34224500	-6736	-
chr19	34231180	34231292	MACS_peak_9849	42.22	rpl30	34230622	614	+
chr19	9589112	9589257	MACS_peak_9399	48.56	mrps21	9585442	-3742	-
chr19	46850582	46850658	MACS_peak_10084	53.68	ptpro	46866730	-16110	+
chr19	11560749	11560923	MACS_peak_9444	51.26	tpm3	11521267	-39569	-
chr19	8247650	8247751	MACS_peak_9385	57.52	pygo2	8249634	-1934	+
chr19	44806516	44806698	MACS_peak_10051	64.79	ppt1	44826107	-19500	+
chr19	12452512	12452629	MACS_peak_9462	45.69	ctdp1	12470116	17546	-
chr19	12452512	12452629	MACS_peak_9462	45.69	adck5	12478675	-26105	+
chr19	30638489	30638691	MACS_peak_9774	48.42	ntla	30637909	-681	-
chr19	24886601	24886668	MACS_peak_9664	66.1	si:dkey-81h8.1	24880224	6410	+
chr19	10253087	10253209	MACS_peak_9412	45.2	clcn1a	10271078	17930	-
chr19	2444896	2445012	MACS_peak_9287	40.59	twist1a	2459008	14054	-
chr19	30643184	30643353	MACS_peak_9775	116.97	ntla	30637909	-5359	-
chr19	16759263	16759422	MACS_peak_9552	70.64	sf3a3	16737185	-22157	-
chr19	40963603	40963711	MACS_peak_9973	56.49	sfpq	40986386	-22729	+
chr19	36581229	36581338	MACS_peak_9894	48.93	zgc:91910	36561484	19799	+
chr19	36581229	36581338	MACS_peak_9894	48.93	bmp8a	36584217	2934	-
chr19	36581229	36581338	MACS_peak_9894	48.93	si:rp71-45k5.4	36558574	-22709	-
chr19	49287626	49287716	MACS_peak_10122	52.56	psmb2	49312243	-24572	+
chr19	47813790	47813899	MACS_peak_10096	43.27	rbm24a	47811888	-1956	-
chr19	10448867	10449048	MACS_peak_9415	51.63	cacng8a	10452501	3544	-
chr19	22550456	22550545	MACS_peak_9646	40.96	atp9b	22570221	-19721	+
chr19	22550456	22550545	MACS_peak_9646	40.96	sall3b	22547103	3397	+
chr19	9387905	9388045	MACS_peak_9396	62.83	rps27.1	9371084	-16891	-
chr19	2065376	2065488	MACS_peak_9275	51.65	znrf2a	2070808	5376	-
chr19	6828016	6828121	MACS_peak_9355	40.34	erf	6815435	-12633	-
chr19	34737988	34738072	MACS_peak_9860	46.55	nkd3l	34734945	-3085	-
chr19	698172	698354	MACS_peak_9242	84.52	slc6a19a	656419	-41844	-
chr19	30866814	30866911	MACS_peak_9778	42.56	zdhhc18b	30901348	-34486	+
chr19	7023714	7023839	MACS_peak_9362	42.2	atp1a3a	7007835	-15941	-
chr19	10835360	10835457	MACS_peak_9427	50.22	znf865	10829639	-5769	-
chr19	12032942	12033054	MACS_peak_9457	42.63	sept7a	12049279	16281	-
chr19	26808055	26808140	MACS_peak_9707	44.37	mylipa	26826401	-18304	+
chr19	49962375	49962494	MACS_peak_10143	46.52	rpl14	49957401	5033	+
chr19	49962375	49962494	MACS_peak_10143	46.52	zgc:158297	49976798	14364	-
chr19	18442144	18442372	MACS_peak_9580	132.3	ppt2	18437499	-4759	-
chr19	6822780	6822883	MACS_peak_9354	48.16	erf	6815435	-7396	-
chr19	42408952	42409038	MACS_peak_10009	44.03	dlx6a	42437024	-28029	+
chr19	42408952	42409038	MACS_peak_10009	44.03	shfm1	42376790	-32205	-
chr19	34192172	34192315	MACS_peak_9848	44.47	nt5c1a	34180056	-12187	-
chr19	34192172	34192315	MACS_peak_9848	44.47	stk3	34182699	9544	+
chr19	34192172	34192315	MACS_peak_9848	44.47	hrsp12	34197997	-5754	+
chr19	34192172	34192315	MACS_peak_9848	44.47	hrsp12	34197681	-5438	+
chr19	14873806	14873920	MACS_peak_9513	50.7	lin28a	14873425	438	+
chr19	14915914	14916050	MACS_peak_9516	44.53	pdik1l	14917589	-1607	+
chr19	599347	599439	MACS_peak_9240	52.03	cyp51	595879	-3514	-
chr19	599347	599439	MACS_peak_9240	52.03	nupl2	597963	1430	+
chr19	44586350	44586497	MACS_peak_10045	62.77	fabp3	44586514	-91	+
chr19	7407927	7408099	MACS_peak_9370	89.4	pvrl2l	7397304	-10709	-
chr19	49282883	49282973	MACS_peak_10120	47.87	psmb2	49312243	-29315	+
chr19	41214290	41214422	MACS_peak_9980	46.21	cdk6	41211023	3333	+
chr19	15475539	15475630	MACS_peak_9530	49.82	gmeb1	15495265	-19681	+
chr19	15475539	15475630	MACS_peak_9530	49.82	rab42a	15464493	11091	+
chr19	15475539	15475630	MACS_peak_9530	49.82	rnu11	15493859	-18275	+
chr19	28262305	28262488	MACS_peak_9733	55.26	adcy2b	28262314	-82	-
chr19	32446571	32446695	MACS_peak_9812	40.23	meox2b	32428892	17741	+
chr19	34114675	34114783	MACS_peak_9847	42.67	hpca	34086386	-28343	-
chr1	16326696	16326804	MACS_peak_321	48.13	helt	16335286	-8536	+
chr1	16326696	16326804	MACS_peak_321	48.13	acsl1	16329447	2697	-
chr1	42234221	42234336	MACS_peak_770	43.29	smox	42231792	2486	+
chr1	31005979	31006116	MACS_peak_568	57.65	slc2a15b	31027216	-21169	+
chr1	31005979	31006116	MACS_peak_568	57.65	lbx1b	30988061	-17986	-
chr1	55468380	55468502	MACS_peak_1007	43.71	crtac1a	55486945	18504	-
chr1	55468380	55468502	MACS_peak_1007	43.71	golga7ba	55450913	17528	+
chr1	35916186	35916306	MACS_peak_643	44.11	lsm6	35902843	13403	+
chr1	40481241	40481355	MACS_peak_721	69.78	si:dkey-117m1.3	40495354	14056	-
chr1	55530604	55530730	MACS_peak_1009	43.92	zgc:136864	55548258	17591	-
chr1	55530604	55530730	MACS_peak_1009	43.92	khsrp	55511646	-19021	-
chr1	47234213	47234374	MACS_peak_864	70.66	mir16b	47219625	-14668	-
chr1	47234213	47234374	MACS_peak_864	70.66	spryd7a	47215434	-18859	-
chr1	47234213	47234374	MACS_peak_864	70.66	mir15a-1	47219812	-14481	-
chr1	9691969	9692097	MACS_peak_182	49.37	tnrc5	9649691	-42342	-
chr1	59945457	59945570	MACS_peak_1068	42.84	lpar2b	59962020	16507	-
chr1	59945457	59945570	MACS_peak_1068	42.84	akap8l	59964869	19356	-
chr1	8202819	8202922	MACS_peak_154	43.8	ndufab1a	8199513	-3357	-
chr1	21209436	21209528	MACS_peak_406	52.03	chrnb3a	21186136	-23346	-
chr1	26840933	26841028	MACS_peak_505	43.79	zgc:153638	26837430	3550	+
chr1	40987381	40987590	MACS_peak_735	52.38	clgn	41000841	13356	-
chr1	40987381	40987590	MACS_peak_735	52.38	naa15b	41005827	-18342	+
chr1	41955686	41955803	MACS_peak_759	43.9	mogs	41992206	-36462	+
chr1	4176490	4176617	MACS_peak_84	58.49	spry2	4173248	3305	+
chr1	53243580	53243686	MACS_peak_973	72.19	smarca5	53288210	-44577	+
chr1	16483025	16483125	MACS_peak_330	42.2	pdlim3a	16477758	-5317	-
chr1	22564859	22564967	MACS_peak_430	58.23	slit2	22558998	5915	+
chr1	50337513	50337685	MACS_peak_920	96.2	lef1	50321633	15966	+
chr1	13123281	13123383	MACS_peak_248	49	camk2d2	13118821	-4511	-
chr1	24658824	24658937	MACS_peak_470	44.15	gucy1b3	24659639	-759	+
chr1	31350535	31350653	MACS_peak_572	44.99	nt5c2b	31310594	-40000	-
chr1	31350535	31350653	MACS_peak_572	44.99	kal1a	31396988	-46394	+
chr1	40481380	40481611	MACS_peak_722	93.76	si:dkey-117m1.3	40495354	13859	-
chr1	29731870	29731939	MACS_peak_549	51.7	dachc	29745261	13357	-
chr1	27895442	27895530	MACS_peak_520	52.6	pwp2h	27880976	-14510	-
chr1	48321701	48321863	MACS_peak_888	66.31	ccdc147	48328725	-6943	+
chr1	38118374	38118497	MACS_peak_669	45	si:ch211-15e22.3	38162492	-44057	+
chr1	21442329	21442457	MACS_peak_409	52.43	anxa5b	21428977	13416	+
chr1	21442329	21442457	MACS_peak_409	52.43	zmynd10	21465389	-22996	+
chr1	21442329	21442457	MACS_peak_409	52.43	uchl1	21426118	-16275	-
chr1	38814576	38814701	MACS_peak_689	43.13	fbxo8	38770826	-43812	-
chr1	10063440	10063545	MACS_peak_184	40.34	dmd	10068832	5340	-
chr1	26064815	26064926	MACS_peak_498	46.48	bnc2	26078543	-13673	+
chr1	33060697	33060801	MACS_peak_594	45.69	cd99	33045240	-15509	-
chr1	33060697	33060801	MACS_peak_594	45.69	dhrsx	33067025	-6276	+
chr1	33916714	33916861	MACS_peak_608	55.42	kctd12.2	33928605	-11818	+
chr1	1753303	1753426	MACS_peak_41	67.33	si:ch211-132g1.5	1781870	-28506	+
chr1	8358894	8359280	MACS_peak_156	171.17	uncx4.1	8366186	-7099	+
chr1	8358894	8359280	MACS_peak_156	171.17	zgc:171747	8354070	-5017	-
chr1	1309465	1309595	MACS_peak_36	50.43	urp2	1299843	9687	+
chr1	41763469	41763657	MACS_peak_753	43.31	htt	41755089	-8474	-
chr1	13180117	13180285	MACS_peak_249	47.2	ppp2r2c	13168439	11762	+
chr1	47254397	47254567	MACS_peak_865	55.99	mir16b	47219625	-34857	-
chr1	47254397	47254567	MACS_peak_865	55.99	spryd7a	47215434	-39048	-
chr1	47254397	47254567	MACS_peak_865	55.99	mir15a-1	47219812	-34670	-
chr1	51393654	51393892	MACS_peak_935	148.73	otx1a	51430587	-36814	+
chr1	51393654	51393892	MACS_peak_935	148.73	zgc:154142	51347482	-46291	-
chr1	55541282	55541391	MACS_peak_1010	59.3	zgc:136864	55548258	6922	-
chr1	55541282	55541391	MACS_peak_1010	59.3	khsrp	55511646	-29690	-
chr1	40914523	40914607	MACS_peak_733	59.09	scoca	40955335	-40770	+
chr1	38650830	38650939	MACS_peak_682	50.18	hand2	38604378	-46506	-
chr1	7815752	7815897	MACS_peak_142	42.38	abcg2b	7768005	-47819	-
chr1	29646064	29646197	MACS_peak_546	200.08	zgc:158645	29624482	-21648	-
chr1	56773526	56773632	MACS_peak_1033	48.58	zgc:65894	56770628	-2951	-
chr1	56773526	56773632	MACS_peak_1033	48.58	c3b	56776444	-2865	+
chr1	55634579	55634687	MACS_peak_1014	41.89	aftpha	55634641	-8	+
chr1	12190838	12190968	MACS_peak_223	59.91	pcdh18a	12155872	-35031	-
chr1	20187302	20187399	MACS_peak_393	42.93	gria2a	20192524	5174	-
chr1	376506	376623	MACS_peak_8	43.77	blzf1	368993	7571	+
chr1	376506	376623	MACS_peak_8	43.77	txnl4b	388739	-12175	+
chr1	376506	376623	MACS_peak_8	43.77	trmt10c	388483	11919	-
chr1	50319499	50319686	MACS_peak_919	96.76	lef1	50321633	-2041	+
chr1	45488616	45488747	MACS_peak_829	40.22	rps6	45505039	16358	-
chr1	60007686	60007830	MACS_peak_1071	53.27	wfikkn1	60022767	15009	-
chr1	60007686	60007830	MACS_peak_1071	53.27	cdc37	59997891	9867	+
chr1	60007686	60007830	MACS_peak_1071	53.27	zgc:111991	60031627	-23869	+
chr1	41112581	41112687	MACS_peak_739	48.9	zgc:153642	41132161	19527	-
chr1	41112581	41112687	MACS_peak_739	48.9	htra3a	41137977	-25343	+
chr1	17355083	17355201	MACS_peak_342	45.57	fam114a1	17333806	-21336	-
chr1	17355083	17355201	MACS_peak_342	45.57	klf3	17356928	1786	-
chr1	44715930	44716057	MACS_peak_810	53.56	cabp2a	44723520	7527	-
chr1	24714794	24714908	MACS_peak_473	40.61	fabp2	24706035	8816	+
chr1	22144012	22144154	MACS_peak_420	47	n4bp2	22146680	-2597	+
chr1	22144012	22144154	MACS_peak_420	47	pds5a	22144614	531	-
chr1	18601155	18601266	MACS_peak_368	47.47	grhprb	18587294	-13916	-
chr1	16377578	16377680	MACS_peak_324	43.63	slc25a4	16418656	-41027	+
chr1	16377578	16377680	MACS_peak_324	43.63	acsl1	16329447	-48182	-
chr1	18399222	18399312	MACS_peak_362	47.87	polr1e	18390122	-9145	-
chr1	18399222	18399312	MACS_peak_362	47.87	tmem192	18391422	7845	+
chr1	20260994	20261158	MACS_peak_395	46.1	glrba	20266484	5408	-
chr1	2240872	2241019	MACS_peak_54	53.81	ggact.1	2214312	-26633	-
chr1	2240872	2241019	MACS_peak_54	53.81	ggact.2	2209919	-31026	-
chr6	54288796	54288902	MACS_peak_20203	41.19	zgc:101577	54303726	14877	-
chr6	39733208	39733381	MACS_peak_19953	76.92	pfkmb	39695831	-37463	-
chr6	19925523	19925662	MACS_peak_19627	57.19	glulb	19951350	-25758	+
chr6	37511260	37511414	MACS_peak_19910	61.12	rp2	37474195	-37142	-
chr6	39976463	39976535	MACS_peak_19958	41.46	uroc1	39989541	13042	-
chr6	39976463	39976535	MACS_peak_19958	41.46	zgc:101803	39994310	17811	-
chr6	39976463	39976535	MACS_peak_19958	41.46	pfkfb4l	39937657	-38842	-
chr6	45828278	45828535	MACS_peak_20047	116.23	epha2	45842884	14478	-
chr6	45828278	45828535	MACS_peak_20047	116.23	rbm19	45806210	-22196	-
chr6	22299286	22299357	MACS_peak_19657	58.62	aanat1	22268459	-30862	-
chr6	40654593	40654679	MACS_peak_19969	42.07	kbtbd12	40652992	-1644	-
chr6	40654593	40654679	MACS_peak_19969	42.07	slc26a6l	40654417	219	+
chr6	26873103	26873208	MACS_peak_19736	55.39	zgc:103559	26849779	-23376	-
chr6	59529456	59529619	MACS_peak_20280	40.95	gpr34a	59508552	-20985	-
chr6	59529456	59529619	MACS_peak_20280	40.95	pl10	59558998	-29461	+
chr6	59529456	59529619	MACS_peak_20280	40.95	caskb	59516590	12947	+
chr6	26839586	26839733	MACS_peak_19734	54.33	zgc:103559	26849779	10120	-
chr6	26839586	26839733	MACS_peak_19734	54.33	agxta	26831535	-8124	-
chr6	13863460	13863582	MACS_peak_19515	45.2	mir153b	13891545	-28024	+
chr6	15665484	15665600	MACS_peak_19548	53.01	iqca1	15662474	3068	+
chr6	15665484	15665600	MACS_peak_19548	53.01	ackr3b	15657674	-7868	-
chr6	39403322	39403446	MACS_peak_19944	41.94	scn8ab	39406168	2784	-
chr6	50617352	50617452	MACS_peak_20133	50	si:dkey-46l15.1	50636471	19069	-
chr6	8030430	8030540	MACS_peak_19403	46.36	fzd7b	8019103	11382	+
chr6	8030430	8030540	MACS_peak_19403	46.36	nop58	8050544	-20059	+
chr6	8030430	8030540	MACS_peak_19403	46.36	sumo1	8049154	18669	-
chr6	43211884	43212008	MACS_peak_20011	54.76	trnt1	43164984	-46962	-
chr6	40498283	40498404	MACS_peak_19967	55.08	zgc:73238	40504228	-5885	+
chr6	40498283	40498404	MACS_peak_19967	55.08	ddi2	40485494	12849	+
chr6	3673696	3673797	MACS_peak_19315	49.75	gorasp2	3678915	-5169	+
chr6	7203769	7203864	MACS_peak_19388	44.55	cldn10	7222801	18985	-
chr6	263373	263477	MACS_peak_19250	49.04	rbfox2	244498	18927	+
chr6	263373	263477	MACS_peak_19250	49.04	cacng2b	300352	-36927	+
chr6	14871011	14871171	MACS_peak_19535	43.75	mrps9	14880880	-9789	+
chr6	11768183	11768273	MACS_peak_19469	44.35	march7	11723060	-45168	-
chr6	20090591	20090751	MACS_peak_19629	46.83	gadd45ab	20078496	12175	+
chr6	6954177	6954294	MACS_peak_19382	46.19	bin1	6969195	14960	-
chr6	34713962	34714099	MACS_peak_19877	133.29	uhmk1	34694030	-20000	-
chr6	34713962	34714099	MACS_peak_19877	133.29	uap1	34694724	19306	+
chr6	57631609	57631723	MACS_peak_20251	46.83	zgc:153702	57605104	-26562	-
chr6	12404143	12404241	MACS_peak_19482	52.3	stk24b	12394518	9674	+
chr6	30220723	30220847	MACS_peak_19800	40.23	zgc:153311	30175753	-45032	-
chr6	52709654	52709734	MACS_peak_20177	46.17	matn4	52742714	-33020	+
chr6	52709654	52709734	MACS_peak_20177	46.17	oser1	52676478	-33216	-
chr6	41147017	41147164	MACS_peak_19980	40.77	opn1mw4	41131372	15718	+
chr6	41147017	41147164	MACS_peak_19980	40.77	synpr	41160651	13561	-
chr6	14878385	14878532	MACS_peak_19537	47.72	mrps9	14880880	-2422	+
chr6	59407014	59407117	MACS_peak_20278	43.4	zgc:171476	59401731	5334	+
chr6	59407014	59407117	MACS_peak_20278	43.4	zgc:65895	59425204	-18139	+
chr6	16311560	16311666	MACS_peak_19562	75.16	faimb	16324012	12399	-
chr6	10824826	10824959	MACS_peak_19456	46	cycsb	10823302	-1590	-
chr6	19298868	19298998	MACS_peak_19615	50.95	znf207b	19292285	6648	+
chr6	19298868	19298998	MACS_peak_19615	50.95	si:dkey-10p5.7	19309059	-10126	+
chr6	1523873	1523991	MACS_peak_19280	51.14	plxna1	1533400	9468	-
chr6	39577532	39577664	MACS_peak_19949	45.65	atf7b	39561544	-16054	-
chr6	39577532	39577664	MACS_peak_19949	45.65	pfdn5	39597406	19808	-
chr6	27185971	27186098	MACS_peak_19742	42.1	ryk	27222849	-36815	+
chr6	45829830	45829941	MACS_peak_20049	42.35	epha2	45842884	12999	-
chr6	45829830	45829941	MACS_peak_20049	42.35	rbm19	45806210	-23675	-
chr6	1401037	1401201	MACS_peak_19277	59.47	zgc:113442	1407152	-6033	+
chr6	1401037	1401201	MACS_peak_19277	59.47	zgc:77869	1399315	1804	+
chr6	7999235	7999348	MACS_peak_19400	40.44	fzd7b	8019103	-19812	+
chr6	58770152	58770302	MACS_peak_20267	83.57	ddit3	58818529	-48302	+
chr6	9083106	9083223	MACS_peak_19425	43.25	nabp1b	9091663	-8499	+
chr6	13619154	13619281	MACS_peak_19511	44.24	cdk5r2a	13653559	-34342	+
chr6	19016763	19016913	MACS_peak_19608	46.49	sept9b	19023717	-6879	+
chr11	1259258	1259382	MACS_peak_1919	43.81	atp2b2	1256051	-3269	-
chr11	10547352	10547471	MACS_peak_2115	49.06	ect2	10520381	-27030	-
chr11	25204832	25204953	MACS_peak_2342	45.39	pnp4a	25223686	-18794	+
chr11	30826154	30826354	MACS_peak_2459	166.2	zgc:113276	30823480	-2774	-
chr11	46351434	46351540	MACS_peak_2751	48.58	zgc:158270	46364395	-12908	+
chr11	46351434	46351540	MACS_peak_2751	48.58	zgc:158292	46345027	6460	+
chr11	25951759	25951845	MACS_peak_2358	48.13	ndrg3a	25998094	-46292	+
chr11	21615931	21616065	MACS_peak_2287	41.75	tpst2	21594618	-21380	-
chr11	15166502	15166607	MACS_peak_2178	57.49	zgc:55741	15163607	2947	+
chr11	46365514	46365636	MACS_peak_2752	45.2	zgc:158270	46364395	1180	+
chr11	31462648	31462778	MACS_peak_2474	56.65	slc8a1a	31476855	14142	-
chr11	46462154	46462277	MACS_peak_2758	45	tmc6b	46430323	-31892	-
chr11	46462154	46462277	MACS_peak_2758	45	aspscr1	46468352	6137	-
chr11	6535533	6535732	MACS_peak_2033	142.15	zgc:162969	6535134	-498	-
chr11	6535533	6535732	MACS_peak_2033	142.15	gadd45ba	6538812	-3180	+
chr11	38929515	38929739	MACS_peak_2621	101.55	yod1	38885764	-43863	-
chr11	24989074	24989534	MACS_peak_2340	380.78	hdac11	24947911	-41393	-
chr11	24989074	24989534	MACS_peak_2340	380.78	trib3	24994382	-5078	+
chr11	13782771	13782888	MACS_peak_2164	49.08	sc:d149	13796650	13821	-
chr11	14565725	14566018	MACS_peak_2176	153.18	ptbp1b	14562157	3714	+
chr11	1699240	1699305	MACS_peak_1930	66.1	cyyr1	1655389	-43883	-
chr11	45527184	45527310	MACS_peak_2734	73.98	tomm20b	45493290	-33957	-
chr11	45527184	45527310	MACS_peak_2734	73.98	irf2bp2b	45568994	-41747	+
chr11	2141707	2141813	MACS_peak_1937	42.33	hoxc6b	2150246	8486	-
chr11	45069252	45069362	MACS_peak_2725	78.27	gli2b	45053440	-15867	-
chr11	44451472	44451599	MACS_peak_2716	44.24	sult6b1	44488336	-36801	+
chr11	2746285	2746458	MACS_peak_1950	63.23	srpk1b	2742075	4296	+
chr11	44276201	44276308	MACS_peak_2709	48.36	foxg1b	44267888	8366	+
chr11	81235	81338	MACS_peak_1892	43.01	zgc:136866	79730	-1556	-
chr11	2267702	2268133	MACS_peak_1939	131.54	zgc:66127	2228956	-38961	-
chr11	31281542	31281690	MACS_peak_2470	43.99	pecr	31240301	-41315	-
chr11	2349903	2350030	MACS_peak_1941	54.98	igfbp6a	2369956	-19990	+
chr11	11920141	11920208	MACS_peak_2145	66.1	cdc6	11914072	-6102	-
chr11	42979479	42979599	MACS_peak_2678	45.59	mrto4	42959301	-20238	-
chr11	26190663	26190785	MACS_peak_2366	50.26	snai1a	26190604	-120	-
chr11	20182306	20182483	MACS_peak_2264	44.23	zgc:55764	20195517	13123	-
chr11	503774	503912	MACS_peak_1905	66.2	raf1b	493210	10633	+
chr11	44255484	44255613	MACS_peak_2707	45.13	foxg1b	44267888	-12340	+
chr11	7382474	7382572	MACS_peak_2052	50.48	smim7	7378497	4026	+
chr11	7382474	7382572	MACS_peak_2052	50.48	reep6	7408055	-25532	+
chr11	7382474	7382572	MACS_peak_2052	50.48	tmem38a	7376468	-6055	-
chr11	35856111	35856226	MACS_peak_2554	41.59	slc38a3a	35852899	-3269	-
chr11	3372921	3373092	MACS_peak_1970	56.75	acap3b	3367327	5679	+
chr11	3372921	3373092	MACS_peak_1970	56.75	mcrs1	3361858	-11148	-
chr11	30698733	30698925	MACS_peak_2455	124	cybb	30693267	-5562	-
chr11	30698733	30698925	MACS_peak_2455	124	xk	30710538	11709	-
chr11	43010439	43010541	MACS_peak_2680	44.86	aldh4a1	43043855	-33365	+
chr11	15689765	15689902	MACS_peak_2183	44.32	rpn2	15658923	-30910	-
chr11	25316406	25316531	MACS_peak_2344	41.75	si:ch211-15p9.2	25281203	-35265	-
chr11	32355561	32355683	MACS_peak_2497	45.84	egln1	32383281	-27659	+
chr11	42168761	42168877	MACS_peak_2665	42.65	fam213b	42123240	-45579	-
chr11	35983090	35983448	MACS_peak_2561	102.28	mon1a	36012194	-28925	+
chr11	2558870	2558989	MACS_peak_1945	45.28	cnpy2	2527357	-31572	-
chr11	2558870	2558989	MACS_peak_1945	45.28	nab2	2572359	13430	-
chr11	18351632	18352010	MACS_peak_2220	125.13	uba3	18302600	-49221	-
chr11	31081459	31081563	MACS_peak_2464	41.64	rs1	31119855	-38344	+
chr11	20477220	20477388	MACS_peak_2269	65.47	fezf2	20477516	-212	+
chr11	2575857	2575998	MACS_peak_1946	53.58	nab2	2572359	-3568	-
chr11	29957073	29957209	MACS_peak_2438	43.7	igsf21a	29959015	1874	-
chr11	29957073	29957209	MACS_peak_2438	43.7	igsf21a	29959015	1874	-
chr11	39747992	39748098	MACS_peak_2637	42.33	elk4	39726491	-21554	-
chr11	39747992	39748098	MACS_peak_2637	42.33	slc45a3	39768044	19999	-
chr11	2258927	2259036	MACS_peak_1938	47.9	zgc:66127	2228956	-30025	-
chr11	46208469	46208587	MACS_peak_2747	51.62	ankrd13c	46225512	16984	-
chr11	46208469	46208587	MACS_peak_2747	51.62	zgc:92715	46227072	-18544	+
chr11	46208469	46208587	MACS_peak_2747	51.62	srsf11	46192699	15829	+
chr11	3446173	3446283	MACS_peak_1974	58.44	acap3b	3433024	13204	+
chr11	31036860	31036975	MACS_peak_2463	50	cdkl5	31037840	-923	+
chr11	31036860	31036975	MACS_peak_2463	50	cdkl5	31037860	-943	+
chr11	36178695	36178803	MACS_peak_2564	48.12	camkvb	36205233	-26484	+
chr17	39341492	39341606	MACS_peak_8042	47.69	crim1	39351926	10377	-
chr17	35444100	35444239	MACS_peak_7968	71.81	adam17a	35445893	1724	-
chr17	35444100	35444239	MACS_peak_7968	71.81	itgb1bp1	35405445	-38724	-
chr17	16179107	16179187	MACS_peak_7578	71.58	hmbox1a	16165798	-13349	-
chr17	16179107	16179187	MACS_peak_7578	71.58	kcnk13a	16183627	4480	-
chr17	3995798	3995890	MACS_peak_7363	48.2	bmp2a	4008764	12920	-
chr17	17625714	17625857	MACS_peak_7603	44.92	sptlc2a	17634904	-9119	+
chr17	17625714	17625857	MACS_peak_7603	44.92	adck1	17586431	-39354	-
chr17	21728723	21728838	MACS_peak_7687	45.12	plekha1	21717873	10907	+
chr17	21728723	21728838	MACS_peak_7687	45.12	htra1a	21749145	-20365	+
chr17	12636973	12637078	MACS_peak_7514	42.94	brms1la	12627772	-9253	-
chr17	12636973	12637078	MACS_peak_7514	42.94	ralgapa1	12631051	5974	+
chr17	1090966	1091073	MACS_peak_7332	59.83	akt1	1089993	1026	+
chr17	3104759	3104869	MACS_peak_7358	47.69	LOC569320	3138284	-33470	+
chr17	42397888	42397986	MACS_peak_8093	43.81	foxa2	42394292	-3645	-
chr17	43079750	43079870	MACS_peak_8107	42.28	npc2	43076594	-3216	-
chr17	25648773	25648882	MACS_peak_7769	40.91	acss1	25675636	-26809	+
chr17	44501522	44501706	MACS_peak_8133	44.71	naa30	44509748	-8134	+
chr17	44501522	44501706	MACS_peak_8133	44.71	ap5m1	44487608	14006	+
chr17	44501522	44501706	MACS_peak_8133	44.71	exoc5	44487296	-14318	-
chr17	53446001	53446105	MACS_peak_8291	43.17	meis2a	53432563	13490	+
chr17	33718894	33719011	MACS_peak_7934	65.04	pth2	33700951	18001	+
chr17	42417790	42418148	MACS_peak_8094	139.02	foxa2	42394292	-23677	-
chr17	50575554	50575667	MACS_peak_8245	47.03	zgc:100951	50584335	8725	-
chr17	29197047	29197132	MACS_peak_7844	41.16	foxg1a	29178447	-18642	-
chr17	20827885	20827971	MACS_peak_7669	41.76	phyhipla	20809230	-18698	-
chr17	27127686	27127819	MACS_peak_7804	53.02	id3	27114979	-12773	-
chr17	49073537	49073662	MACS_peak_8219	63.63	gnmt	49091737	18138	-
chr17	52391406	52391524	MACS_peak_8272	57.05	exd2	52344956	-46509	-
chr17	8173926	8173983	MACS_peak_7421	69.96	lft2	8152939	-21015	-
chr17	1057032	1057141	MACS_peak_7330	47.91	akt1	1089993	-32907	+
chr17	29938959	29939058	MACS_peak_7858	48.16	esrrga	29936446	-2562	-
chr17	52269153	52269305	MACS_peak_8270	70.76	odc1	52270230	-1001	+
chr17	14782428	14782553	MACS_peak_7549	44.62	gpr137ba	14806808	-24318	+
chr17	24112023	24112170	MACS_peak_7737	66.04	otx1b	24146924	-34828	+
chr17	42095846	42095952	MACS_peak_8090	52.27	zgc:162576	42107895	-11996	+
chr17	33086365	33086501	MACS_peak_7921	42.5	prox1a	33069008	-17425	-
chr17	121758	121870	MACS_peak_7309	47.25	denr	170920	-49106	+
chr17	14629591	14629705	MACS_peak_7545	56.27	zgc:56576	14625513	4135	+
chr17	22620085	22620181	MACS_peak_7703	50.98	mir456	22657077	-36944	+
chr17	42873974	42874079	MACS_peak_8103	44.59	pax1a	42873469	-557	-
chr17	51813670	51813786	MACS_peak_8263	45.4	trappc12	51785695	-28033	-
chr17	20929199	20929308	MACS_peak_7672	40.91	entpd6	20932519	-3266	+
chr17	8155007	8155344	MACS_peak_7420	195.67	lft2	8152939	-2236	-
chr17	17816730	17816839	MACS_peak_7610	44.13	setd3	17862051	-45267	+
chr17	33950757	33950846	MACS_peak_7941	57.19	dnal1	33919513	-31288	-
chr17	27300065	27300175	MACS_peak_7811	43.91	vgll2b	27293546	6574	+
chr17	27300065	27300175	MACS_peak_7811	43.91	ctsl.1	27315893	-15773	+
chr17	356555	356734	MACS_peak_7317	204.18	zgc:195050	366655	-10011	+
chr17	356555	356734	MACS_peak_7317	204.18	zgc:162913	357825	1181	-
chr17	430294	430424	MACS_peak_7319	50.43	chrm5a	395502	-34857	-
chr17	24147677	24147930	MACS_peak_7741	120.08	otx1b	24146924	879	+
chr17	53953442	53953575	MACS_peak_8308	78.54	mycbp	53952316	-1192	-
chr17	17812090	17812214	MACS_peak_7609	41.5	setd3	17862051	-49899	+
chr17	7593356	7593471	MACS_peak_7412	42.42	stx11a	7572913	-20500	-
chr17	42379855	42379973	MACS_peak_8092	40.58	foxa2	42394292	14378	-
chr17	22550002	22550129	MACS_peak_7702	49.58	ttc27	22590225	-40160	+
chr17	49072578	49072737	MACS_peak_8218	89.86	gnmt	49091737	19080	-
chr24	21488716	21488819	MACS_peak_14954	42.24	zgc:56530	21529030	-40263	+
chr24	21479679	21479798	MACS_peak_14953	57.47	zgc:56530	21529030	-49292	+
chr24	25379746	25379888	MACS_peak_15029	42.53	armc1	25332174	-47643	-
chr24	21540339	21540466	MACS_peak_14955	52.68	drd3	21577809	-37407	+
chr24	21540339	21540466	MACS_peak_14955	52.68	ccdc58	21535236	-5166	-
chr24	21540339	21540466	MACS_peak_14955	52.68	fam162a	21535653	4749	+
chr24	22186321	22186441	MACS_peak_14973	40.27	rpl21	22229648	-43267	+
chr24	1349621	1349790	MACS_peak_14599	55.14	nrp1a	1330985	-18720	-
chr24	1349621	1349790	MACS_peak_14599	55.14	nrp1a	1331261	-18444	-
chr24	33417945	33418107	MACS_peak_15152	42.46	trdmt1	33379194	-38832	-
chr24	21106934	21107059	MACS_peak_14940	41.75	mir26a-3	21079542	-27454	-
chr24	14691757	14691871	MACS_peak_14834	46.83	pi15a	14705958	-14144	+
chr24	26209410	26209579	MACS_peak_15047	62.07	mbtps2	26197477	12017	+
chr24	26209410	26209579	MACS_peak_15047	62.07	phex	26216428	-6934	+
chr24	14481518	14481670	MACS_peak_14830	58.33	pabpn1	14481692	98	-
chr24	14481518	14481670	MACS_peak_14830	58.33	pabpn1	14481692	98	-
chr24	27822371	27822542	MACS_peak_15072	61.4	msl2b	27815818	-6638	-
chr24	27822371	27822542	MACS_peak_15072	61.4	larp4b	27868282	-45826	+
chr24	30981826	30981982	MACS_peak_15118	49.24	lppr5b	31005989	-24085	+
chr24	26180901	26181037	MACS_peak_15046	46.29	smpx	26187374	6405	-
chr24	11721675	11721796	MACS_peak_14789	55.16	tm9sf1	11680658	-41077	-
chr24	40799294	40799421	MACS_peak_15284	40.51	nubp2	40762118	-37239	-
chr24	22518730	22518875	MACS_peak_14980	63.84	c1qtnf9	22521374	2572	-
chr24	8631111	8631236	MACS_peak_14736	42.52	gcm2	8632065	892	-
chr24	28315164	28315267	MACS_peak_15088	45.92	si:dkey-25o1.5	28289452	-25763	-
chr24	28315164	28315267	MACS_peak_15088	45.92	si:dkey-25o1.3	28331549	16334	-
chr24	28315164	28315267	MACS_peak_15088	45.92	LOC100141479	28293886	-21329	-
chr24	28315164	28315267	MACS_peak_15088	45.92	LOC100141478	28293886	-21329	-
chr24	4509317	4509567	MACS_peak_14660	58.65	fzd8a	4527958	18516	-
chr24	3342505	3342610	MACS_peak_14633	41.79	gyg1b	3385576	-43019	+
chr24	37944054	37944161	MACS_peak_15227	41.72	zgc:114120	37949938	-5831	+
chr24	40347757	40347875	MACS_peak_15272	52.12	nog2	40330490	-17326	-
chr24	43685968	43686076	MACS_peak_15327	40.39	epb41l3a	43699302	13280	-
chr24	10806232	10806347	MACS_peak_14767	44.19	zfand1	10855389	-49100	+
chr24	43686301	43686360	MACS_peak_15328	66.94	epb41l3a	43699302	12972	-
chr24	10105182	10105296	MACS_peak_14761	46.83	fam105ba	10103852	1387	+
chr24	40451596	40451707	MACS_peak_15273	47.47	rpn2	40430477	-21174	-
chr24	34508953	34509049	MACS_peak_15172	50.99	zgc:194780	34509899	898	-
chr24	9091176	9091380	MACS_peak_14741	80.76	tgif1	9094648	3370	-
chr24	8517495	8517643	MACS_peak_14735	47.1	tmem14c	8536094	-18525	+
chr24	8517495	8517643	MACS_peak_14735	47.1	tfap2a	8530614	13045	-
chr24	21133084	21133187	MACS_peak_14942	45.92	ctdspla	21140265	7130	-
chr24	5333987	5334105	MACS_peak_14679	44.08	plod2	5317472	16574	+
chr24	5333987	5334105	MACS_peak_14679	44.08	plod2	5317472	16574	+
chr24	31297516	31297634	MACS_peak_15122	50.2	f3a	31267414	-30161	-
chr24	31297516	31297634	MACS_peak_15122	50.2	alg14	31321625	-24050	+
chr24	35050862	35050989	MACS_peak_15181	41.83	cdk5	35042763	-8162	-
chr24	35050862	35050989	MACS_peak_15181	41.83	abcb8	35064007	13082	-
chr24	35050862	35050989	MACS_peak_15181	41.83	atg9b	35064959	-14034	+
chr24	40717058	40717201	MACS_peak_15283	43.17	atp6v0cb	40734283	-17154	+
chr24	5776438	5776571	MACS_peak_14683	48.8	dia1b	5775335	-1169	-
chr24	39409787	39410035	MACS_peak_15249	179.03	tmem204	39381000	-28911	-
chr24	6490530	6490707	MACS_peak_14698	56.23	anxa13	6459077	-31541	-
chr24	17104731	17104850	MACS_peak_14877	44.79	sema5a	17096110	8680	+
chr24	31241759	31241871	MACS_peak_15121	51.65	acp5b	31238090	3725	+
chr24	21966744	21966855	MACS_peak_14967	43.69	spice1	21952043	-14756	-
chr21	439057	439181	MACS_peak_12236	44.81	nop14	439477	-358	+
chr21	439057	439181	MACS_peak_12236	44.81	tmem38b	432456	-6663	-
chr21	19838454	19838594	MACS_peak_12604	61.22	ndr1	19838793	-269	+
chr21	30798310	30798395	MACS_peak_12808	58.62	zgc:165573	30803759	5407	-
chr21	5465559	5465660	MACS_peak_12358	43.87	st8sia5	5448766	16843	+
chr21	5465559	5465660	MACS_peak_12358	43.87	rpl37	5440064	-25545	-
chr21	5465559	5465660	MACS_peak_12358	43.87	st8sia5	5448766	16843	+
chr21	136240	136425	MACS_peak_12228	335.72	gsdf	134814	-1518	-
chr21	12054222	12054339	MACS_peak_12490	46.2	fam129ba	12058757	4477	-
chr21	12054222	12054339	MACS_peak_12490	46.2	stxbp1a	12063745	-9465	+
chr21	286280	286399	MACS_peak_12231	46.12	jmy	283306	-3033	-
chr21	13021044	13021171	MACS_peak_12507	51.08	phpt1	13018071	-3036	-
chr21	15832255	15832417	MACS_peak_12550	47.37	tsc1b	15813374	18962	+
chr21	15832255	15832417	MACS_peak_12550	47.37	gfi1b	15807595	-24741	-
chr21	1966384	1966495	MACS_peak_12270	47.47	zgc:152948	1967162	723	-
chr21	1966384	1966495	MACS_peak_12270	47.47	fech	1970766	-4327	+
chr21	440832	440949	MACS_peak_12237	52.36	nop14	439477	1413	+
chr21	440832	440949	MACS_peak_12237	52.36	lhfpl2a	455527	14637	-
chr21	440832	440949	MACS_peak_12237	52.36	tmem38b	432456	-8434	-
chr21	31947664	31947727	MACS_peak_12820	66.1	arl3l1	31939671	8024	+
chr21	43960761	43960854	MACS_peak_13037	95.4	vdac1	43917087	-43720	-
chr21	21147197	21147324	MACS_peak_12626	40.94	ompb	21141571	-5689	-
chr21	26544822	26544950	MACS_peak_12721	40.84	slc8a4a	26517508	-27378	-
chr21	19190244	19190387	MACS_peak_12592	44.92	atp5ia	19209342	19027	-
chr21	19190244	19190387	MACS_peak_12592	44.92	rbp4l	19169897	-20418	-
chr21	19190244	19190387	MACS_peak_12592	44.92	zgc:171957	19209263	18948	-
chr21	19190244	19190387	MACS_peak_12592	44.92	hspb11	19211829	-21514	+
chr21	5109722	5109837	MACS_peak_12350	45.89	notch1a	5088320	-21459	-
chr21	36351370	36351477	MACS_peak_12897	59.83	zgc:77151	36352710	1287	-
chr21	5087419	5087522	MACS_peak_12348	43.01	notch1a	5088320	850	-
chr21	28348778	28348932	MACS_peak_12748	49.39	ppp3ca	28352865	-4010	+
chr21	36516902	36517032	MACS_peak_12899	42.52	fgfr4	36519827	2860	-
chr21	25638145	25638284	MACS_peak_12705	43.94	gria1b	25644235	6021	-
chr21	38522294	38522420	MACS_peak_12937	40.69	rnmtl1b	38508040	14317	+
chr21	38522294	38522420	MACS_peak_12937	40.69	plrdgb	38540364	-18007	+
chr21	228743	229055	MACS_peak_12230	224.57	zgc:112466	231233	2334	-
chr21	228743	229055	MACS_peak_12230	224.57	jak2a	225805	-3094	-
chr21	41540744	41540860	MACS_peak_12980	50.21	p4ha2	41537355	-3447	-
chr21	2166613	2166730	MACS_peak_12278	41.19	st8sia3	2124005	-42666	-
chr21	18287094	18287217	MACS_peak_12579	42.59	slc45a2	18273816	13339	+
chr21	1862379	1862457	MACS_peak_12267	53.68	wdr91	1909150	-46732	+
chr21	19839436	19839549	MACS_peak_12605	46.75	ndr1	19838793	699	+
chr21	4143561	4143716	MACS_peak_12332	56.13	st6galnac4	4099982	-43656	-
chr21	4257902	4258012	MACS_peak_12334	55.63	dolpp1	4276931	18974	-
chr21	5632113	5632273	MACS_peak_12362	45.24	psmd5	5632416	223	-
chr21	612291	612417	MACS_peak_12242	40.69	klf4a	627702	15348	-
chr21	408504	408615	MACS_peak_12234	46.46	nop14	439477	-30918	+
chr21	16507398	16507524	MACS_peak_12562	44.42	stx2a	16468001	-39460	-
chr21	41588675	41588798	MACS_peak_12981	43.05	zcchc10	41578283	10453	+
chr21	41588675	41588798	MACS_peak_12981	43.05	hspa4a	41577027	-11709	-
chr21	11501347	11501444	MACS_peak_12480	45.64	adora2ab	11503517	-2122	+
chr21	36517070	36517238	MACS_peak_12900	43.17	fgfr4	36519827	2673	-
chr21	7496411	7496544	MACS_peak_12399	45.57	tbca	7484926	11551	+
chr21	7496411	7496544	MACS_peak_12399	45.57	otpa	7521900	-25423	+
chr21	43279838	43279980	MACS_peak_13017	49.57	ammecr1	43267925	-11984	-
chr21	863352	863481	MACS_peak_12247	54.54	oaz2a	832558	-30858	-
chr16	46381975	46382095	MACS_peak_7096	40.19	oxr1a	46387809	5774	-
chr16	40980902	40981197	MACS_peak_6981	118.46	cdc42se1	40999144	18095	-
chr16	40980902	40981197	MACS_peak_6981	118.46	gabpb2b	41003888	-22839	+
chr16	58212371	58212631	MACS_peak_7291	53.67	fbxo43	58189259	-23242	-
chr16	11622429	11622533	MACS_peak_6485	44.82	id4	11574408	-48073	-
chr16	46017776	46017929	MACS_peak_7084	49.78	slc25a40	45981705	-36147	-
chr16	24123451	24123552	MACS_peak_6690	61.47	setdb1b	24101487	-22014	-
chr16	47886491	47886617	MACS_peak_7117	52.9	tmem147	47877303	-9251	-
chr16	47886491	47886617	MACS_peak_7117	52.9	gapdhs	47904902	18348	-
chr16	32735670	32735799	MACS_peak_6850	48.54	zgc:77086	32737818	2084	-
chr16	32735670	32735799	MACS_peak_6850	48.54	cct3	32724758	-10976	-
chr16	31194411	31194512	MACS_peak_6817	45.52	gon4l	31222896	-28435	+
chr16	35346362	35346494	MACS_peak_6900	62.79	me1	35314731	-31697	-
chr16	11041660	11041770	MACS_peak_6476	83.41	taf2	11048827	-7112	+
chr16	18191775	18191899	MACS_peak_6595	44.81	fabp11b	18202982	11145	-
chr16	110530	110682	MACS_peak_6298	44.8	cdkal1	61616	-48990	-
chr16	8677714	8677818	MACS_peak_6430	41.28	prdm1a	8662772	-14994	-
chr16	58391826	58391941	MACS_peak_7295	42.85	nr0b2a	58399650	-7767	+
chr16	5496358	5496477	MACS_peak_6372	40.39	zgc:110255	5491123	-5294	-
chr16	53701498	53701631	MACS_peak_7192	52.51	lim2.5	53706906	5342	-
chr16	5780943	5781065	MACS_peak_6377	50.7	tpbgb	5780946	-58	-
chr16	58204842	58205013	MACS_peak_7288	72.82	spag1b	58190184	14743	+
chr16	58204842	58205013	MACS_peak_7288	72.82	fbxo43	58189259	-15668	-
chr16	58211191	58211363	MACS_peak_7290	86.56	fbxo43	58189259	-22018	-
chr16	34969069	34969224	MACS_peak_6890	47.82	coq3	34977417	8271	-
chr16	8182390	8182521	MACS_peak_6418	50.74	pmvk	8157691	-24764	-
chr16	58390870	58390992	MACS_peak_7294	42.33	nr0b2a	58399650	-8719	+
chr16	57824049	57824265	MACS_peak_7272	87.11	ethe1	57829772	-5615	+
chr16	58523352	58523494	MACS_peak_7298	100.8	wdtc1	58495396	-28027	-
chr16	57713875	57714005	MACS_peak_7270	43.72	xrcc1	57735785	-21845	+
chr16	35890441	35890562	MACS_peak_6909	42.97	pou3f1	35906776	-16275	+
chr16	42218037	42218164	MACS_peak_7016	44.24	tgfbr2	42237349	19249	-
chr16	57655603	57655715	MACS_peak_7269	47.25	zgc:172096	57619665	-35994	-
chr16	39505447	39505582	MACS_peak_6961	68.52	cited4b	39508206	-2692	+
chr16	41942147	41942259	MACS_peak_7008	42.22	gpd1l	41933703	-8500	-
chr16	23116176	23116281	MACS_peak_6672	42.55	snx10b	23122445	6217	-
chr16	16891458	16891540	MACS_peak_6576	52.16	dscc1	16882309	-9190	-
chr16	16891458	16891540	MACS_peak_6576	52.16	deptor	16883166	8333	+
chr16	40845799	40845911	MACS_peak_6977	45.28	myo1eb	40867007	-21152	+
chr16	56070865	56070963	MACS_peak_7233	48.98	fabp10a	56117781	-46867	+
chr16	19148260	19148368	MACS_peak_6615	40.75	tnfrsf1a	19134140	-14174	-
chr16	25752032	25752124	MACS_peak_6709	44.56	snx27b	25734965	17113	+
chr16	25752032	25752124	MACS_peak_6709	44.56	adar	25770942	-18864	+
chr16	55405932	55406024	MACS_peak_7218	44.56	mir455b	55426097	-20119	+
chr16	56252222	56252363	MACS_peak_7240	62.22	ubr5	56252546	254	-
chr16	8940477	8940582	MACS_peak_6441	42.55	cnot10	8923189	17340	+
chr16	19654910	19655031	MACS_peak_6623	45.39	m6pr	19648504	-6466	-
chr16	3600741	3600814	MACS_peak_6349	106.54	lars2	3600151	-626	-
chr16	40908246	40908366	MACS_peak_6979	43.63	LOC563343	40905194	3112	+
chr16	40908246	40908366	MACS_peak_6979	43.63	bnipl	40942506	-34200	+
chr3	14946483	14946602	MACS_peak_16180	42.47	sh2b1	14965472	-18930	+
chr3	14946483	14946602	MACS_peak_16180	42.47	pitpnbl	14957032	10490	-
chr3	58759431	58759582	MACS_peak_16968	58.72	notum1a	58763007	-3501	+
chr3	45835582	45835768	MACS_peak_16780	49.86	h3f3a	45816235	-19440	-
chr3	11890432	11890604	MACS_peak_16132	125.38	hlfa	11876231	-14287	-
chr3	29850266	29850387	MACS_peak_16444	40.4	cacng2a	29865893	-15567	+
chr3	11469960	11470077	MACS_peak_16127	46.2	elac2	11483866	13848	-
chr3	8288732	8288833	MACS_peak_16081	46.84	hook2	8285577	-3205	-
chr3	18587186	18587311	MACS_peak_16251	40.46	zgc:113333	18577702	-9546	-
chr3	18587186	18587311	MACS_peak_16251	40.46	narfl	18578128	9120	+
chr3	18587186	18587311	MACS_peak_16251	40.46	fahd1	18617478	-30230	+
chr3	18251363	18251473	MACS_peak_16246	47.69	cbx8a	18296694	-45276	+
chr3	25959047	25959173	MACS_peak_16367	50.29	zgc:171844	25958274	836	+
chr3	61046445	61046541	MACS_peak_16999	50.99	st6galnac2	61084638	-38145	+
chr3	62320017	62320121	MACS_peak_17025	48.53	zgc:113295	62330319	10250	-
chr3	26458324	26458454	MACS_peak_16381	43.77	xylt1	26493016	-34627	+
chr3	60467948	60468075	MACS_peak_16993	44.24	zgc:113030	60451219	16792	+
chr3	60467948	60468075	MACS_peak_16993	44.24	zgc:174268	60502892	-34881	+
chr3	17744255	17744388	MACS_peak_16233	53.67	zgc:73324	17759735	15414	-
chr3	54187677	54187796	MACS_peak_16895	43.85	notch3	54197430	9694	-
chr3	54187677	54187796	MACS_peak_16895	43.85	zgc:171711	54146602	-41134	-
chr3	9100338	9100464	MACS_peak_16096	48.38	sim2	9094141	-6260	-
chr3	62995275	62995421	MACS_peak_17038	42.61	iqck	63015914	-20566	+
chr3	27943113	27943260	MACS_peak_16409	54.27	dnase1	27935505	-7681	-
chr3	27943113	27943260	MACS_peak_16409	54.27	nat15	27937805	5381	+
chr3	27943113	27943260	MACS_peak_16409	54.27	carhsp1	27949322	-6136	+
chr3	42081718	42081810	MACS_peak_16716	44.56	snx8a	42085245	-3481	+
chr3	60199274	60199395	MACS_peak_16986	49.05	LOC569386	60189701	9633	+
chr3	19151708	19151829	MACS_peak_16262	45.39	kri1	19158398	-6630	+
chr3	58759153	58759386	MACS_peak_16967	113.58	notum1a	58763007	-3738	+
chr3	58031831	58031985	MACS_peak_16958	49.01	fscn2a	58050566	-18658	+
chr3	40077871	40077994	MACS_peak_16666	40.84	llgl1	40049397	-28535	-
chr3	37797842	37797965	MACS_peak_16631	43.05	asic2	37819049	-21146	+
chr3	37797842	37797965	MACS_peak_16631	43.05	baxa	37780619	-17284	-
chr3	37797842	37797965	MACS_peak_16631	43.05	rps11	37782056	15847	+
chr3	35569486	35569662	MACS_peak_16579	76.99	tnrc6a	35616372	-46798	+
chr3	19584991	19585166	MACS_peak_16277	65.08	tlk2	19573092	11986	+
chr3	42938491	42938612	MACS_peak_16732	45.39	axin1	42959732	-21181	+
chr3	42938491	42938612	MACS_peak_16732	45.39	mir365-1	42893095	-45456	-
chr3	42938491	42938612	MACS_peak_16732	45.39	mir193b	42895223	-43328	-
chr3	32884372	32884470	MACS_peak_16519	43.05	hsd3b7	32886668	-2247	+
chr3	55901448	55901598	MACS_peak_16920	50.68	mpg	55883356	18167	+
chr3	9076215	9076414	MACS_peak_16095	86.89	sim2	9094141	17827	-
chr3	21222370	21222484	MACS_peak_16290	41.8	nlk1	21184991	-37436	-
chr3	55503426	55503659	MACS_peak_16914	79.07	s1pr2	55520857	17315	-
chr3	55503426	55503659	MACS_peak_16914	79.07	dnmt1	55458838	-44704	-
chr3	8428614	8428781	MACS_peak_16084	76.4	junbb	8434975	-6278	+
chr3	25479191	25479303	MACS_peak_16363	41.42	kpna2	25478284	-963	-
chr3	40537984	40538093	MACS_peak_16680	40.91	fscn1a	40571228	-33190	+
chr3	40537984	40538093	MACS_peak_16680	40.91	actb2	40524564	-13474	-
chr3	16020104	16020212	MACS_peak_16208	47.12	eftud2	16033616	13458	-
chr3	21224465	21224557	MACS_peak_16291	49.1	nlk1	21184991	-39520	-
chr3	45752202	45752318	MACS_peak_16778	40.59	gper	45794717	-42457	+
chr3	61868075	61868193	MACS_peak_17013	46	pvalb5	61827160	-40974	-
chr3	25364325	25364432	MACS_peak_16360	43.3	mgat3a	25370018	5640	-
chr3	39697937	39698066	MACS_peak_16660	62.6	b9d1	39690840	-7161	-
chr25	25016983	25017089	MACS_peak_15770	43.12	spty2d1	24971358	-45678	-
chr25	45799	45912	MACS_peak_15342	47.04	aqp9a	40874	-4981	-
chr25	35068946	35069063	MACS_peak_15902	56.69	anxa2a	35060140	8864	+
chr25	27625297	27625485	MACS_peak_15793	47.64	usp3	27619844	-5547	-
chr25	8490819	8490956	MACS_peak_15499	46.69	saal1	8465457	-25430	-
chr25	432317	432408	MACS_peak_15358	51.27	prickle1a	417239	-15123	-
chr25	10977437	10977603	MACS_peak_15542	55.25	ap3s2	11006579	-29059	+
chr25	10977437	10977603	MACS_peak_15542	55.25	lrp5	10937536	-39984	-
chr25	36340595	36340754	MACS_peak_15927	54.76	fancf	36357467	16793	-
chr25	16715049	16715251	MACS_peak_15626	53.37	tead1a	16713171	1979	+
chr25	18807105	18807276	MACS_peak_15665	43.13	dusp6	18817793	10603	-
chr25	28428573	28428690	MACS_peak_15804	40	spam1	28408322	-20309	-
chr25	36755479	36755581	MACS_peak_15935	42.47	slc2a13b	36754204	1326	+
chr25	36755479	36755581	MACS_peak_15935	42.47	lrrk2	36752262	-3268	-
chr25	17994095	17994201	MACS_peak_15653	48.58	zgc:66449	17947364	-46784	-
chr25	22344262	22344360	MACS_peak_15725	50.49	znf277	22386838	-42527	+
chr25	29117661	29117771	MACS_peak_15814	43.48	fezf1	29139611	-21895	+
chr25	19563550	19563710	MACS_peak_15674	55.04	rlbp1b	19597344	-33714	+
chr25	25722082	25722161	MACS_peak_15775	45.07	tsg101	25747661	-25540	+
chr25	35922089	35922259	MACS_peak_15917	42.9	zgc:194879	35925934	-3760	+
chr25	5177679	5177787	MACS_peak_15437	52.2	athl1	5202450	-24717	+
chr25	20628710	20628814	MACS_peak_15699	42.02	bpgm	20611068	17694	+
chr25	32888094	32888214	MACS_peak_15863	43.63	eif3ja	32885649	-2505	-
chr25	32594465	32594574	MACS_peak_15859	41.67	lamb1a	32606949	12430	-
chr25	13321244	13321345	MACS_peak_15568	52.3	LOC569861	13318511	-2783	-
chr25	1201442	1201542	MACS_peak_15373	50	spg11	1162278	-39214	-
chr25	1201442	1201542	MACS_peak_15373	50	zgc:73185	1206947	-5455	+
chr25	24976058	24976237	MACS_peak_15767	72.37	spty2d1	24971358	-4789	-
chr25	24976058	24976237	MACS_peak_15767	72.37	tmem86a	24973586	2561	+
chr25	4942959	4943137	MACS_peak_15436	55.48	cyp19a1b	4916748	-26300	-
chr25	37151317	37151426	MACS_peak_15941	40.17	rpgrip1l	37132516	18855	+
chr25	37151317	37151426	MACS_peak_15941	40.17	irx5b	37188932	-37561	+
chr25	35192239	35192460	MACS_peak_15906	107.18	foxb1a	35202892	10543	-
chr18	47535151	47535268	MACS_peak_9191	40.78	bmp16	47538020	-2811	+
chr18	7097386	7097544	MACS_peak_8427	54.85	rabl2	7102775	-5310	+
chr18	7097386	7097544	MACS_peak_8427	54.85	trim35-30	7094676	-2789	-
chr18	6736751	6736912	MACS_peak_8423	361.95	cers3b	6772524	-35693	+
chr18	14928756	14929160	MACS_peak_8557	279.33	ric8b	14915541	-13417	-
chr18	1240594	1240712	MACS_peak_8332	44.99	pepd	1197989	-42664	-
chr18	25792639	25792766	MACS_peak_8784	54.97	znf710a	25831822	-39120	+
chr18	25306019	25306133	MACS_peak_8773	46.83	pex11a	25329575	-23499	+
chr18	1717469	1717634	MACS_peak_8339	60.43	rab27a	1697697	-19854	-
chr18	35526381	35526505	MACS_peak_8958	44.8	qpctla	35558975	-32532	+
chr18	1700801	1700954	MACS_peak_8338	49.78	rab27a	1697697	-3180	-
chr18	6568191	6568280	MACS_peak_8420	43.9	pak1	6588191	-19956	+
chr18	6568191	6568280	MACS_peak_8420	43.9	myo7aa	6543713	-24522	-
chr18	17150268	17150385	MACS_peak_8610	41.19	foxl1	17144587	-5739	-
chr18	17150268	17150385	MACS_peak_8610	41.19	si:dkey-102f14.5	17153026	-2700	+
chr18	17319774	17319882	MACS_peak_8613	54.1	cpne2	17323077	-3249	+
chr18	1022209	1022307	MACS_peak_8328	50.49	nptnb	1028757	6499	-
chr18	30480852	30480977	MACS_peak_8865	44.62	emc8	30448930	-31984	-
chr18	30480852	30480977	MACS_peak_8865	44.62	irf8	30512267	-31353	+
chr18	46968641	46968728	MACS_peak_9180	51.88	fli1a	46992368	-23684	+
chr18	388448	388562	MACS_peak_8317	44.86	larp6	355128	-33377	-
chr18	34400212	34400382	MACS_peak_8931	67.49	bckdha	34406238	-5941	+
chr18	34400212	34400382	MACS_peak_8931	67.49	exosc5	34405938	5641	-
chr18	31728197	31728323	MACS_peak_8886	55.2	v2rh7	31750154	-21894	+
chr18	6941112	6941197	MACS_peak_8425	50.74	ccdc79	6922101	19053	+
chr18	6941112	6941197	MACS_peak_8425	50.74	pdp2	6919753	-21401	-
chr18	6941112	6941197	MACS_peak_8425	50.74	si:dkey-238c7.16	6944417	3263	-
chr18	44764060	44764443	MACS_peak_9137	172.93	foxa3	44762463	-1788	-
chr18	14831932	14832047	MACS_peak_8553	40.41	si:dkey-103i16.6	14858062	-26073	+
chr18	22505019	22505111	MACS_peak_8718	52.03	cpsf5	22515674	10609	-
chr18	25022836	25022950	MACS_peak_8771	46.82	si:dkeyp-59c12.1	25009218	13675	+
chr18	27689701	27689812	MACS_peak_8823	40.48	tspan18b	27681279	8477	+
chr18	43078983	43079147	MACS_peak_9099	46.1	ehd2	43066458	12607	+
chr18	43078983	43079147	MACS_peak_9099	46.1	napa	43090650	-11585	+
chr18	22083229	22083364	MACS_peak_8713	50.43	ctcf	22066721	16575	+
chr18	44486929	44487085	MACS_peak_9129	48.07	pcyt1ab	44439069	-47938	-
chr18	8271378	8271491	MACS_peak_8452	58.28	impdh1a	8277202	-5768	+
chr18	46963441	46963612	MACS_peak_9179	65.05	fli1a	46992368	-28842	+
chr18	32560810	32560935	MACS_peak_8898	43.13	kcnab1	32590026	-29154	+
chr18	14552611	14552727	MACS_peak_8548	40.59	mlc1	14527910	-24759	-
chr18	20347509	20347625	MACS_peak_8680	55.52	si:ch211-238n5.4	20340522	-7045	-
chr18	20347509	20347625	MACS_peak_8680	55.52	bida	20348268	-701	+
chr18	40063825	40063944	MACS_peak_9045	42.92	fzd9b	40049677	-14207	-
chr18	29895220	29895361	MACS_peak_8848	66.03	LOC571606	29899721	-4431	+
chr18	44815235	44815344	MACS_peak_9140	41.67	slc19a3b	44788924	-26365	-
chr18	44764468	44764945	MACS_peak_9138	240.92	foxa3	44762463	-2243	-
chr18	46952388	46952502	MACS_peak_9178	40.61	fli1a	46992368	-39923	+
chr18	44486590	44486771	MACS_peak_9128	52.77	pcyt1ab	44439069	-47611	-
chr12	36323844	36323966	MACS_peak_3386	41.89	timm23	36276729	-47176	-
chr12	48178895	48178991	MACS_peak_3548	49	mtr	48192059	-13116	+
chr12	32080509	32080614	MACS_peak_3310	45.46	zgc:153920	32082173	-1612	+
chr12	19421552	19421663	MACS_peak_3080	58.79	atpaf2	19440461	18854	-
chr12	21026256	21026337	MACS_peak_3118	44.72	ercc4	21055318	-29022	+
chr12	48551416	48551588	MACS_peak_3554	191.76	hhex	48554259	-2757	+
chr12	6048717	6048855	MACS_peak_2879	51.41	ghrhr2	6012547	-36239	-
chr12	6048717	6048855	MACS_peak_2879	51.41	dlx4b	6057552	-8766	+
chr12	20283008	20283117	MACS_peak_3095	47.36	cby1	20284869	-1807	+
chr12	30803704	30803800	MACS_peak_3284	48.53	bms1l	30788279	15473	+
chr12	30803704	30803800	MACS_peak_3284	48.53	mxtx2	30784439	19313	+
chr12	31661996	31662107	MACS_peak_3302	47.24	ablim1b	31685415	-23364	+
chr12	31661996	31662107	MACS_peak_3302	47.24	trub1	31619653	-42398	-
chr12	31976755	31976858	MACS_peak_3308	43.4	tdrd1	31935253	-41553	-
chr12	50461725	50461845	MACS_peak_3599	41	zgc:136906	50471416	9631	-
chr12	5982507	5982639	MACS_peak_2872	46.21	scn4aa	5988747	6174	-
chr12	5982507	5982639	MACS_peak_2872	46.21	plekhm1	5937493	-45080	-
chr12	23587569	23587674	MACS_peak_3151	45.5	ormdl3	23593418	5797	-
chr12	11649677	11649799	MACS_peak_2968	51.04	myof	11646274	-3464	-
chr12	24747255	24747323	MACS_peak_3170	66.1	mpp7	24742707	-4582	-
chr12	5796659	5796769	MACS_peak_2866	41.84	cep55l	5755293	-41421	-
chr12	5796659	5796769	MACS_peak_2866	41.84	kif22	5809921	13207	-
chr12	49763054	49763224	MACS_peak_3579	80.6	ndufb8	49770318	7179	-
chr12	49391814	49391986	MACS_peak_3572	78.03	ndr2	49428046	-36146	+
chr12	5430893	5431019	MACS_peak_2859	44.42	trpm4c	5447309	-16353	+
chr12	29011662	29011807	MACS_peak_3250	65.71	meox1	29033247	-21513	+
chr12	12159200	12159300	MACS_peak_2978	40.46	raraa	12186820	-27570	+
chr12	7166620	7166730	MACS_peak_2893	46.19	dkk1b	7149375	17300	+
chr12	15003379	15003496	MACS_peak_3023	53.37	fkbp10b	15014461	-11024	+
chr12	32785848	32786066	MACS_peak_3322	64.77	tcf7l2	32790288	4331	-
chr12	11373987	11374114	MACS_peak_2963	54.98	mpp2b	11379178	5128	-
chr12	20986533	20986614	MACS_peak_3115	44.72	shisa9	20961867	-24706	-
chr12	2198298	2198473	MACS_peak_2805	77.33	sox9a	2157363	-41022	-
chr12	5023173	5023270	MACS_peak_2847	54.31	ca15a	5011831	-11390	-
chr12	5023173	5023270	MACS_peak_2847	54.31	ca15c	5026800	3579	-
chr12	50169666	50169800	MACS_peak_3592	43.69	zgc:92749	50199161	-29428	+
chr12	50169666	50169800	MACS_peak_3592	43.69	ctbp2l	50128309	-41424	-
chr12	6862027	6862140	MACS_peak_2889	41.21	rltgr	6842919	-19164	-
chr12	3771076	3771202	MACS_peak_2828	55.2	col1a1b	3725201	-45938	-
chr12	32360436	32360556	MACS_peak_3316	45.08	kcnk1a	32369975	-9479	+
chr12	14653101	14653226	MACS_peak_3012	44.11	ghdc	14655553	2390	-
chr12	48513861	48513984	MACS_peak_3553	45	hhex	48554259	-40337	+
chr12	33735963	33736086	MACS_peak_3353	45	rab40b	33753571	17547	-
chr15	44937039	44937161	MACS_peak_6235	75.86	LOC100151049	44972492	-35392	+
chr15	24533570	24533826	MACS_peak_5884	118.3	vps53	24506900	-26798	-
chr15	3566583	3566700	MACS_peak_5553	41.6	lpar6a	3595028	-28387	+
chr15	1238658	1238806	MACS_peak_5508	60.01	lxn	1195587	-43145	-
chr15	6797432	6797534	MACS_peak_5606	48.5	meis3	6753819	-43664	-
chr15	2191002	2191096	MACS_peak_5525	51.5	shox2	2177642	-13407	-
chr15	2191002	2191096	MACS_peak_5525	51.5	rsrc1	2181205	9844	+
chr15	14085779	14085960	MACS_peak_5679	85.28	zgc:114130	14071156	-14713	-
chr15	30690724	30690799	MACS_peak_5999	53.68	or111-6	30688283	-2478	-
chr15	14337918	14338033	MACS_peak_5683	42	zgc:194737	14335340	2635	+
chr15	30715131	30715271	MACS_peak_6002	47.38	or111-10	30711536	-3665	-
chr15	30715131	30715271	MACS_peak_6002	47.38	or111-11	30717346	2145	-
chr15	30715131	30715271	MACS_peak_6002	47.38	or111-9	30706336	-8865	-
chr15	2421648	2421766	MACS_peak_5531	57.05	hephl1	2411042	10665	+
chr15	2421648	2421766	MACS_peak_5531	57.05	panx1a	2466961	-45254	+
chr15	47305020	47305128	MACS_peak_6292	56.69	zgc:153039	47306994	-1920	+
chr15	18622396	18622523	MACS_peak_5776	44.24	lim2.3	18575390	-47069	-
chr15	46854843	46855006	MACS_peak_6272	65.48	otx5	46867163	12239	-
chr15	46854843	46855006	MACS_peak_6272	65.48	psma6b	46841715	13209	+
chr15	47267356	47267434	MACS_peak_6290	79.09	zgc:153039	47306994	-39599	+
chr15	46180242	46180693	MACS_peak_6257	292.75	chd	46173282	-7185	-
chr15	46180242	46180693	MACS_peak_6257	292.75	zgc:153039	46199102	-18635	+
chr15	28489143	28489263	MACS_peak_5957	42.72	zgc:113149	28489219	-16	+
chr15	40197406	40197550	MACS_peak_6166	45.19	spsb4b	40203586	6108	-
chr15	16069642	16069767	MACS_peak_5721	44.11	clptm1	16093197	-23493	+
chr15	16069642	16069767	MACS_peak_5721	44.11	plin2	16049934	19770	+
chr15	16069642	16069767	MACS_peak_5721	44.11	hip1	16043794	-25910	-
chr15	35177232	35177347	MACS_peak_6075	45.12	rhbdd1	35200933	-23644	+
chr15	44786783	44786926	MACS_peak_6230	68.71	atg16l1	44796634	-9780	+
chr15	3385972	3386078	MACS_peak_5545	44.36	stoml3a	3361953	-24072	-
chr15	3385972	3386078	MACS_peak_5545	44.36	foxo1a	3393918	-7893	+
chr15	3385972	3386078	MACS_peak_5545	44.36	slc25a15a	3391454	5429	-
chr15	31141958	31142081	MACS_peak_6006	40.84	brca2	31158354	-16335	+
chr15	34466211	34466332	MACS_peak_6059	45.39	zgc:77118	34422587	-43684	-
chr15	130917	130992	MACS_peak_5478	41.46	med17	121029	9925	+
chr15	130917	130992	MACS_peak_5478	41.46	LOC100002960	147037	16083	-
chr15	23953467	23953592	MACS_peak_5867	41.31	zgc:198241	23942544	10985	+
chr15	23953467	23953592	MACS_peak_5867	41.31	gemin4	23942197	-11332	-
chr15	23953467	23953592	MACS_peak_5867	41.31	smtnl	23997580	-44051	+
chr15	24031824	24031939	MACS_peak_5870	45.12	tmem199	24029960	-1921	-
chr15	24031824	24031939	MACS_peak_5870	45.12	poldip2	24030476	1405	+
chr15	25405260	25405387	MACS_peak_5904	44.24	dph1	25423857	18534	-
chr15	25405260	25405387	MACS_peak_5904	44.24	rtn4rl1b	25426205	-20882	+
chr15	1865782	1865916	MACS_peak_5519	52.33	sbds	1881063	-15214	+
chr15	1865782	1865916	MACS_peak_5519	52.33	zgc:63480	1874545	8696	-
chr15	1865782	1865916	MACS_peak_5519	52.33	zgc:158363	1833117	-32732	-
chr15	46213579	46213703	MACS_peak_6258	44.81	zgc:153039	46199102	14539	+
chr15	25426244	25426435	MACS_peak_5905	56.12	dph1	25423857	-2482	-
chr15	25426244	25426435	MACS_peak_5905	56.12	rtn4rl1b	25426205	134	+
chr15	19959699	19959819	MACS_peak_5802	42.72	tbcela	19916194	-43565	-
chr15	14778880	14779010	MACS_peak_5694	54.32	tada2a	14805271	-26326	+
chr15	27058070	27058264	MACS_peak_5933	61.82	lhx1a	27059237	1070	-
chr15	16316189	16316316	MACS_peak_5732	56.88	vmp1	16364623	-48371	+
chr15	16316189	16316316	MACS_peak_5732	56.88	cltcb	16305003	11249	+
chr15	26709576	26709693	MACS_peak_5930	44.67	tbx2b	26713285	-3651	+
chr15	23967733	23967872	MACS_peak_5868	50.74	gemin4	23942197	-25605	-
chr15	23967733	23967872	MACS_peak_5868	50.74	smtnl	23997580	-29778	+
chr15	2203110	2203235	MACS_peak_5526	44.62	shox2	2177642	-25530	-
chr15	205643	205768	MACS_peak_5482	55.43	limk1a	206899	-1194	+
chr15	4411745	4411858	MACS_peak_5569	64.39	tfdp2	4387092	-24709	-
chr15	41684401	41684566	MACS_peak_6187	77.6	acsl3a	41726615	-42132	+
chr15	27576670	27576774	MACS_peak_5946	44.82	sarm1	27548646	-28076	-
chr15	16384076	16384192	MACS_peak_5734	46.41	mir21-2	16392803	-8669	+
chr15	16384076	16384192	MACS_peak_5734	46.41	vmp1	16364623	19511	+
chr15	24067728	24067859	MACS_peak_5872	42.74	tmem199	24029960	-37833	-
chr15	24067728	24067859	MACS_peak_5872	42.74	crk	24091146	-23353	+
chr15	14364215	14364330	MACS_peak_5687	40.41	ca4b	14409914	-45642	+
chr4	28028684	28028799	MACS_peak_17612	44.19	mir430b-16	28012897	15844	+
chr4	28028684	28028799	MACS_peak_17612	44.19	mir430i-2	28013103	15638	+
chr4	28028684	28028799	MACS_peak_17612	44.19	mir430b-5	28011157	17584	+
chr4	28028684	28028799	MACS_peak_17612	44.19	mir430b-15	28017004	11737	+
chr4	28028684	28028799	MACS_peak_17612	44.19	mir430a-6	28015980	12761	+
chr4	28028684	28028799	MACS_peak_17612	44.19	mir430b-10	28012897	15844	+
chr4	28028684	28028799	MACS_peak_17612	44.19	mir430b-17	28011157	17584	+
chr4	28028684	28028799	MACS_peak_17612	44.19	mir430b-10	28017004	11737	+
chr4	28028684	28028799	MACS_peak_17612	44.19	mir430a-15	28014866	13875	+
chr4	28028684	28028799	MACS_peak_17612	44.19	mir430a-5	28015980	12761	+
chr4	28028684	28028799	MACS_peak_17612	44.19	mir430a-6	28014240	14501	+
chr4	28028684	28028799	MACS_peak_17612	44.19	mir430b-17	28012897	15844	+
chr4	28028684	28028799	MACS_peak_17612	44.19	mir430a-17	28011363	17378	+
chr4	28028684	28028799	MACS_peak_17612	44.19	mir430b-6	28016400	12341	+
chr4	28028684	28028799	MACS_peak_17612	44.19	mir430a-6	28012477	16264	+
chr4	28028684	28028799	MACS_peak_17612	44.19	mir430i-3	28013103	15638	+
chr4	28028684	28028799	MACS_peak_17612	44.19	mir430a-13	28014866	13875	+
chr4	28028684	28028799	MACS_peak_17612	44.19	mir430a-3	28015980	12761	+
chr4	28028684	28028799	MACS_peak_17612	44.19	mir430b-11	28012897	15844	+
chr4	28028684	28028799	MACS_peak_17612	44.19	mir430b-5	28017004	11737	+
chr4	28028684	28028799	MACS_peak_17612	44.19	mir430b-12	28012897	15844	+
chr4	28028684	28028799	MACS_peak_17612	44.19	mir430b-16	28014660	14081	+
chr4	28028684	28028799	MACS_peak_17612	44.19	mir430b-1	28013509	15232	+
chr4	28028684	28028799	MACS_peak_17612	44.19	mir430a-3	28012477	16264	+
chr4	28028684	28028799	MACS_peak_17612	44.19	mir430a-3	28014240	14501	+
chr4	28028684	28028799	MACS_peak_17612	44.19	mir430a-4	28016606	12135	+
chr4	28028684	28028799	MACS_peak_17612	44.19	mir430b-13	28014660	14081	+
chr4	28028684	28028799	MACS_peak_17612	44.19	mir430b-17	28017004	11737	+
chr4	28028684	28028799	MACS_peak_17612	44.19	mir430b-12	28017004	11737	+
chr4	28028684	28028799	MACS_peak_17612	44.19	mir430a-2	28015980	12761	+
chr4	28028684	28028799	MACS_peak_17612	44.19	mir430b-15	28014660	14081	+
chr4	28028684	28028799	MACS_peak_17612	44.19	mir430b-11	28017004	11737	+
chr4	28028684	28028799	MACS_peak_17612	44.19	mir430b-13	28012897	15844	+
chr4	28028684	28028799	MACS_peak_17612	44.19	mir430b-18	28013509	15232	+
chr4	28028684	28028799	MACS_peak_17612	44.19	mir430a-15	28016606	12135	+
chr4	28028684	28028799	MACS_peak_17612	44.19	mir430a-14	28014866	13875	+
chr4	28028684	28028799	MACS_peak_17612	44.19	mir430a-5	28012477	16264	+
chr4	28028684	28028799	MACS_peak_17612	44.19	mir430b-14	28014660	14081	+
chr4	28028684	28028799	MACS_peak_17612	44.19	mir430b-16	28011157	17584	+
chr4	28028684	28028799	MACS_peak_17612	44.19	mir430a-5	28014240	14501	+
chr4	28028684	28028799	MACS_peak_17612	44.19	mir430b-11	28011157	17584	+
chr4	28028684	28028799	MACS_peak_17612	44.19	mir430b-19	28013509	15232	+
chr4	28028684	28028799	MACS_peak_17612	44.19	mir430b-3	28015250	13491	+
chr4	28028684	28028799	MACS_peak_17612	44.19	mir430a-7	28015954	12787	+
chr4	28028684	28028799	MACS_peak_17612	44.19	mir430b-14	28011157	17584	+
chr4	28028684	28028799	MACS_peak_17612	44.19	mir430b-3	28013509	15232	+
chr4	28028684	28028799	MACS_peak_17612	44.19	mir430i-1	28013103	15638	+
chr4	28028684	28028799	MACS_peak_17612	44.19	mir430a-2	28012477	16264	+
chr4	28028684	28028799	MACS_peak_17612	44.19	mir430b-11	28014660	14081	+
chr4	28028684	28028799	MACS_peak_17612	44.19	mir430b-12	28011157	17584	+
chr4	28028684	28028799	MACS_peak_17612	44.19	mir430b-17	28014660	14081	+
chr4	28028684	28028799	MACS_peak_17612	44.19	mir430b-2	28013509	15232	+
chr4	28028684	28028799	MACS_peak_17612	44.19	mir430b-10	28011157	17584	+
chr4	28028684	28028799	MACS_peak_17612	44.19	mir430b-2	28015250	13491	+
chr4	28028684	28028799	MACS_peak_17612	44.19	mir430a-7	28014214	14527	+
chr4	28028684	28028799	MACS_peak_17612	44.19	mir430b-15	28011157	17584	+
chr4	28028684	28028799	MACS_peak_17612	44.19	mir430b-14	28017004	11737	+
chr4	28028684	28028799	MACS_peak_17612	44.19	mir430a-13	28016606	12135	+
chr4	28028684	28028799	MACS_peak_17612	44.19	mir430a-2	28014240	14501	+
chr4	28028684	28028799	MACS_peak_17612	44.19	mir430a-4	28014866	13875	+
chr4	28028684	28028799	MACS_peak_17612	44.19	mir430b-13	28011157	17584	+
chr4	28028684	28028799	MACS_peak_17612	44.19	mir430a-12	28016606	12135	+
chr4	28028684	28028799	MACS_peak_17612	44.19	mir430b-12	28014660	14081	+
chr4	28028684	28028799	MACS_peak_17612	44.19	mir430b-7	28016400	12341	+
chr4	28028684	28028799	MACS_peak_17612	44.19	mir430b-5	28012897	15844	+
chr4	28028684	28028799	MACS_peak_17612	44.19	mir430b-19	28015250	13491	+
chr4	28028684	28028799	MACS_peak_17612	44.19	mir430a-8	28014240	14501	+
chr4	28028684	28028799	MACS_peak_17612	44.19	mir430a-8	28012477	16264	+
chr4	28028684	28028799	MACS_peak_17612	44.19	mir430b-13	28017004	11737	+
chr4	28028684	28028799	MACS_peak_17612	44.19	mir430a-12	28014866	13875	+
chr4	28028684	28028799	MACS_peak_17612	44.19	mir430b-14	28012897	15844	+
chr4	28028684	28028799	MACS_peak_17612	44.19	mir430b-8	28016400	12341	+
chr4	28028684	28028799	MACS_peak_17612	44.19	mir430b-1	28015250	13491	+
chr4	28028684	28028799	MACS_peak_17612	44.19	mir430b-18	28015250	13491	+
chr4	28028684	28028799	MACS_peak_17612	44.19	mir430a-14	28016606	12135	+
chr4	28028684	28028799	MACS_peak_17612	44.19	mir430b-10	28014660	14081	+
chr4	28028684	28028799	MACS_peak_17612	44.19	mir430b-15	28012897	15844	+
chr4	28028684	28028799	MACS_peak_17612	44.19	mir430b-16	28017004	11737	+
chr4	28028684	28028799	MACS_peak_17612	44.19	mir430b-20	28011747	16994	+
chr4	28028684	28028799	MACS_peak_17612	44.19	mir430a-8	28015980	12761	+
chr4	28028684	28028799	MACS_peak_17612	44.19	mir430b-5	28014660	14081	+
chr4	22857170	22857302	MACS_peak_17515	58.28	usp6nl	22809614	-47622	-
chr4	26580385	26580497	MACS_peak_17562	54.51	fam19a5	26597747	17306	-
chr4	4622122	4622249	MACS_peak_17144	40.94	creb3l2	4625230	3045	-
chr4	4622122	4622249	MACS_peak_17144	40.94	ssbp1	4629533	7348	-
chr4	60638206	60638329	MACS_peak_17977	43.52	ms4a17a.9	60650931	-12664	+
chr4	8412084	8412185	MACS_peak_17226	48.7	si:ch211-125a15.1	8422167	10033	-
chr4	1746741	1746848	MACS_peak_17085	46.38	pwp1	1699824	-46970	-
chr4	20397416	20397555	MACS_peak_17473	45.24	pawr	20402515	5030	-
chr4	18625837	18626004	MACS_peak_17431	57.7	pax4	18634677	-8757	+
chr4	18625837	18626004	MACS_peak_17431	57.7	snd1	18628464	2544	-
chr4	61355033	61355158	MACS_peak_17989	52.05	LOC558818	61374554	19459	-
chr4	61355033	61355158	MACS_peak_17989	52.05	si:dkey-61p9.11	61341054	-14041	-
chr4	9441234	9441337	MACS_peak_17248	43.8	kcnd2	9431132	10153	+
chr4	4049337	4049458	MACS_peak_17127	67.86	asb15b	4001661	-47736	-
chr4	53609030	53609086	MACS_peak_17894	79.09	zgc:173619	53599648	-9410	-
chr4	2144781	2144867	MACS_peak_17096	40.28	krr1	2126251	-18573	-
chr4	424153	424508	MACS_peak_17061	126.33	rtcb	391949	-32381	-
chr4	58814289	58814398	MACS_peak_17959	40.17	zgc:171551	58819241	4898	-
chr4	27967783	27967866	MACS_peak_17601	51.68	mir430a-18	27984245	-16421	+
chr4	27967783	27967866	MACS_peak_17601	51.68	mir430a-18	27986630	-18806	+
chr4	27967783	27967866	MACS_peak_17601	51.68	mir430a-18	27989501	-21677	+
chr4	1660034	1660146	MACS_peak_17083	53.08	nudt4b	1662151	2061	-
chr4	1660034	1660146	MACS_peak_17083	53.08	dnajc2	1645108	-14982	-
chr4	7607749	7607863	MACS_peak_17206	45.33	wnt5b	7590398	-17408	-
chr4	320550	320772	MACS_peak_17058	47.47	pthlha	322637	-1976	+
chr4	5396854	5396984	MACS_peak_17166	40.43	mapk12b	5397073	-154	+
chr4	6490883	6491057	MACS_peak_17188	44.54	cald1l	6523005	-32035	+
chr4	16758776	16758885	MACS_peak_17394	40.54	gnptab	16739979	18851	+
chr4	16758776	16758885	MACS_peak_17394	40.54	dram1	16737995	-20835	-
chr4	4035961	4036068	MACS_peak_17126	48.36	asb15b	4001661	-34353	-
chr4	10646036	10646214	MACS_peak_17276	62.22	net1	10645305	-820	-
chr4	16272487	16272592	MACS_peak_17382	45.91	casc1	16313188	-40649	+
chr4	5597139	5597252	MACS_peak_17168	42.42	pou3f2a	5615043	-17848	+
chr4	5597139	5597252	MACS_peak_17168	42.42	tmem63a	5564506	-32689	-
chr4	60754856	60754972	MACS_peak_17978	44.92	ms4a17a.6	60777249	-22335	+
chr4	60754856	60754972	MACS_peak_17978	44.92	ms4a17a.7	60747966	6948	+
chr4	6723340	6723459	MACS_peak_17190	45.79	lta4h	6743447	20048	-
chr4	20596683	20596878	MACS_peak_17478	60.28	rps16	20588321	-8459	-
chr4	470629	470698	MACS_peak_17063	110.3	agbl5	467248	-3415	-
chr4	5192619	5192730	MACS_peak_17159	46.48	si:ch211-214j24.10	5192149	525	+
chr4	5017120	5017219	MACS_peak_17154	46	ccnd2b	5006262	10907	+
chr4	5017120	5017219	MACS_peak_17154	46	tigarb	5029365	-12196	+
chr4	15765948	15766086	MACS_peak_17369	60.97	pkp2	15778184	-12167	+
chr4	15765948	15766086	MACS_peak_17369	60.97	dennd5b	15775125	9108	-
chr4	5064	5187	MACS_peak_17048	47.27	msgn1	16572	-11447	+
chr4	5064	5187	MACS_peak_17048	47.27	si:ch211-51e12.7	18946	-13821	+
chr4	27225359	27225500	MACS_peak_17571	43.98	tbc1d22a	27193811	-31618	-
chr4	2214172	2214280	MACS_peak_17098	40.03	phlda1	2211508	-2718	-
chr4	14708175	14708293	MACS_peak_17349	45.99	chchd3	14668903	-39331	-
chr4	32993670	32993785	MACS_peak_17678	40.41	LOC100006564	33031407	-37680	+
chr4	13035142	13035359	MACS_peak_17319	70.02	zcrb1	12996014	-39236	-
chr4	13035142	13035359	MACS_peak_17319	70.02	prickle1b	13037737	2487	-
chr4	4713243	4713370	MACS_peak_17148	43.2	zgc:162331	4668454	-44852	-
chr4	28003768	28003852	MACS_peak_17607	173.39	mir430c-11	28003267	543	+
chr4	28003768	28003852	MACS_peak_17607	173.39	mir430c-4	28003264	546	+
chr4	28003768	28003852	MACS_peak_17607	173.39	mir430c-8	28002663	1147	+
chr4	28003768	28003852	MACS_peak_17607	173.39	mir430b-17	28002920	890	+
chr4	28003768	28003852	MACS_peak_17607	173.39	mir430a-3	28008348	-4538	+
chr4	28003768	28003852	MACS_peak_17607	173.39	mir430b-17	28005265	-1455	+
chr4	28003768	28003852	MACS_peak_17607	173.39	mir430c-13	28005008	-1198	+
chr4	28003768	28003852	MACS_peak_17607	173.39	mir430c-7	28007374	-3564	+
chr4	28003768	28003852	MACS_peak_17607	173.39	mir430c-5	28007374	-3564	+
chr4	28003768	28003852	MACS_peak_17607	173.39	mir430b-18	28007617	-3807	+
chr4	28003768	28003852	MACS_peak_17607	173.39	mir430c-14	28003267	543	+
chr4	28003768	28003852	MACS_peak_17607	173.39	mir430c-6	28006748	-2938	+
chr4	28003768	28003852	MACS_peak_17607	173.39	mir430c-18	28004404	-594	+
chr4	28003768	28003852	MACS_peak_17607	173.39	mir430b-2	28003510	300	+
chr4	28003768	28003852	MACS_peak_17607	173.39	mir430b-19	28007617	-3807	+
chr4	28003768	28003852	MACS_peak_17607	173.39	mir430b-5	28007005	-3195	+
chr4	28003768	28003852	MACS_peak_17607	173.39	mir430c-17	28003267	543	+
chr4	28003768	28003852	MACS_peak_17607	173.39	mir430c-14	28007374	-3564	+
chr4	28003768	28003852	MACS_peak_17607	173.39	mir430c-13	28002663	1147	+
chr4	28003768	28003852	MACS_peak_17607	173.39	mir430c-3	28008511	-4701	+
chr4	28003768	28003852	MACS_peak_17607	173.39	mir430a-6	28006585	-2775	+
chr4	28003768	28003852	MACS_peak_17607	173.39	mir430a-5	28008348	-4538	+
chr4	28003768	28003852	MACS_peak_17607	173.39	mir430c-17	28005008	-1198	+
chr4	28003768	28003852	MACS_peak_17607	173.39	mir430b-3	28003510	300	+
chr4	28003768	28003852	MACS_peak_17607	173.39	mir430a-2	28008348	-4538	+
chr4	28003768	28003852	MACS_peak_17607	173.39	mir430b-2	28007617	-3807	+
chr4	28003768	28003852	MACS_peak_17607	173.39	mir430a-8	28006585	-2775	+
chr4	28003768	28003852	MACS_peak_17607	173.39	mir430c-7	28002663	1147	+
chr4	28003768	28003852	MACS_peak_17607	173.39	mir430b-19	28003510	300	+
chr4	28003768	28003852	MACS_peak_17607	173.39	mir430b-7	28008768	-4958	+
chr4	28003768	28003852	MACS_peak_17607	173.39	mir430a-8	28004241	-431	+
chr4	28003768	28003852	MACS_peak_17607	173.39	mir430c-15	28002663	1147	+
chr4	28003768	28003852	MACS_peak_17607	173.39	mir430a-4	28003126	684	+
chr4	28003768	28003852	MACS_peak_17607	173.39	mir430b-16	28002920	890	+
chr4	28003768	28003852	MACS_peak_17607	173.39	mir430c-2	28004401	-591	+
chr4	28003768	28003852	MACS_peak_17607	173.39	mir430c-5	28006748	-2938	+
chr4	28003768	28003852	MACS_peak_17607	173.39	mir430b-14	28005265	-1455	+
chr4	28003768	28003852	MACS_peak_17607	173.39	mir430c-13	28003267	543	+
chr4	28003768	28003852	MACS_peak_17607	173.39	mir430b-5	28005265	-1455	+
chr4	28003768	28003852	MACS_peak_17607	173.39	mir430c-16	28006748	-2938	+
chr4	28003768	28003852	MACS_peak_17607	173.39	mir430c-3	28002663	1147	+
chr4	28003768	28003852	MACS_peak_17607	173.39	mir430c-7	28004404	-594	+
chr4	28003768	28003852	MACS_peak_17607	173.39	mir430c-2	28008508	-4698	+
chr4	28003768	28003852	MACS_peak_17607	173.39	mir430c-16	28002663	1147	+
chr4	28003768	28003852	MACS_peak_17607	173.39	mir430c-14	28002663	1147	+
chr4	28003768	28003852	MACS_peak_17607	173.39	mir430c-17	28007374	-3564	+
chr4	28003768	28003852	MACS_peak_17607	173.39	mir430b-15	28007005	-3195	+
chr4	28003768	28003852	MACS_peak_17607	173.39	mir430c-15	28005008	-1198	+
chr4	28003768	28003852	MACS_peak_17607	173.39	mir430c-3	28004404	-594	+
chr4	28003768	28003852	MACS_peak_17607	173.39	mir430a-12	28003126	684	+
chr4	28003768	28003852	MACS_peak_17607	173.39	mir430c-6	28002663	1147	+
chr4	28003768	28003852	MACS_peak_17607	173.39	mir430c-3	28007374	-3564	+
chr4	28003768	28003852	MACS_peak_17607	173.39	mir430c-2	28005005	-1195	+
chr4	28003768	28003852	MACS_peak_17607	173.39	mir430b-12	28002920	890	+
chr4	28003768	28003852	MACS_peak_17607	173.39	mir430c-5	28004404	-594	+
chr4	28003768	28003852	MACS_peak_17607	173.39	mir430a-7	28004215	-405	+
chr4	28003768	28003852	MACS_peak_17607	173.39	mir430c-13	28008511	-4701	+
chr4	28003768	28003852	MACS_peak_17607	173.39	mir430c-14	28008511	-4701	+
chr4	28003768	28003852	MACS_peak_17607	173.39	mir430b-13	28005265	-1455	+
chr4	28003768	28003852	MACS_peak_17607	173.39	mir430b-18	28003510	300	+
chr4	28003768	28003852	MACS_peak_17607	173.39	mir430c-11	28007374	-3564	+
chr4	28003768	28003852	MACS_peak_17607	173.39	mir430b-6	28004661	-851	+
chr4	28003768	28003852	MACS_peak_17607	173.39	mir430c-6	28008511	-4701	+
chr4	28003768	28003852	MACS_peak_17607	173.39	mir430c-7	28006748	-2938	+
chr4	28003768	28003852	MACS_peak_17607	173.39	mir430c-12	28003267	543	+
chr4	28003768	28003852	MACS_peak_17607	173.39	mir430c-13	28006748	-2938	+
chr4	28003768	28003852	MACS_peak_17607	173.39	mir430c-2	28002660	1150	+
chr4	28003768	28003852	MACS_peak_17607	173.39	mir430a-12	28004867	-1057	+
chr4	28003768	28003852	MACS_peak_17607	173.39	mir430a-13	28004867	-1057	+
chr4	28003768	28003852	MACS_peak_17607	173.39	mir430b-5	28002920	890	+
chr4	28003768	28003852	MACS_peak_17607	173.39	mir430a-6	28004241	-431	+
chr4	28003768	28003852	MACS_peak_17607	173.39	mir430c-6	28007374	-3564	+
chr4	28003768	28003852	MACS_peak_17607	173.39	mir430c-9	28006748	-2938	+
chr4	28003768	28003852	MACS_peak_17607	173.39	mir430c-16	28005008	-1198	+
chr4	28003768	28003852	MACS_peak_17607	173.39	mir430b-17	28007005	-3195	+
chr4	28003768	28003852	MACS_peak_17607	173.39	mir430c-5	28002663	1147	+
chr4	28003768	28003852	MACS_peak_17607	173.39	mir430b-1	28003510	300	+
chr4	28003768	28003852	MACS_peak_17607	173.39	mir430c-8	28006748	-2938	+
chr4	28003768	28003852	MACS_peak_17607	173.39	mir430c-15	28006748	-2938	+
chr4	28003768	28003852	MACS_peak_17607	173.39	mir430c-5	28003267	543	+
chr4	28003768	28003852	MACS_peak_17607	173.39	mir430b-13	28002920	890	+
chr4	28003768	28003852	MACS_peak_17607	173.39	mir430c-8	28004404	-594	+
chr4	28003768	28003852	MACS_peak_17607	173.39	mir430c-18	28002663	1147	+
chr4	28003768	28003852	MACS_peak_17607	173.39	mir430c-10	28002663	1147	+
chr4	28003768	28003852	MACS_peak_17607	173.39	mir430a-6	28008348	-4538	+
chr4	28003768	28003852	MACS_peak_17607	173.39	mir430c-4	28008508	-4698	+
chr4	28003768	28003852	MACS_peak_17607	173.39	mir430b-1	28007617	-3807	+
chr4	28003768	28003852	MACS_peak_17607	173.39	mir430c-14	28006748	-2938	+
chr4	28003768	28003852	MACS_peak_17607	173.39	mir430b-20	28005855	-2045	+
chr4	28003768	28003852	MACS_peak_17607	173.39	mir430c-15	28007374	-3564	+
chr4	28003768	28003852	MACS_peak_17607	173.39	mir430c-12	28005008	-1198	+
chr4	28003768	28003852	MACS_peak_17607	173.39	mir430c-5	28008511	-4701	+
chr4	28003768	28003852	MACS_peak_17607	173.39	mir430c-4	28004401	-591	+
chr4	28003768	28003852	MACS_peak_17607	173.39	mir430c-2	28003264	546	+
chr4	28003768	28003852	MACS_peak_17607	173.39	mir430b-7	28004661	-851	+
chr4	28003768	28003852	MACS_peak_17607	173.39	mir430b-12	28007005	-3195	+
chr4	28003768	28003852	MACS_peak_17607	173.39	mir430c-18	28007374	-3564	+
chr4	28003768	28003852	MACS_peak_17607	173.39	mir430a-8	28008348	-4538	+
chr4	28003768	28003852	MACS_peak_17607	173.39	mir430b-14	28002920	890	+
chr4	28003768	28003852	MACS_peak_17607	173.39	mir430c-6	28005008	-1198	+
chr4	28003768	28003852	MACS_peak_17607	173.39	mir430c-3	28005008	-1198	+
chr4	28003768	28003852	MACS_peak_17607	173.39	mir430a-15	28004867	-1057	+
chr4	28003768	28003852	MACS_peak_17607	173.39	mir430c-13	28007374	-3564	+
chr4	28003768	28003852	MACS_peak_17607	173.39	mir430i-2	28007211	-3401	+
chr4	28003768	28003852	MACS_peak_17607	173.39	mir430b-14	28007005	-3195	+
chr4	28003768	28003852	MACS_peak_17607	173.39	mir430b-6	28008768	-4958	+
chr4	28003768	28003852	MACS_peak_17607	173.39	mir430c-16	28003267	543	+
chr4	28003768	28003852	MACS_peak_17607	173.39	mir430c-3	28003267	543	+
chr4	28003768	28003852	MACS_peak_17607	173.39	mir430a-2	28006585	-2775	+
chr4	28003768	28003852	MACS_peak_17607	173.39	mir430c-17	28008511	-4701	+
chr4	28003768	28003852	MACS_peak_17607	173.39	mir430c-8	28008511	-4701	+
chr4	28003768	28003852	MACS_peak_17607	173.39	mir430a-13	28003126	684	+
chr4	28003768	28003852	MACS_peak_17607	173.39	mir430b-3	28007617	-3807	+
chr4	28003768	28003852	MACS_peak_17607	173.39	mir430b-10	28005265	-1455	+
chr4	28003768	28003852	MACS_peak_17607	173.39	mir430c-10	28008511	-4701	+
chr4	28003768	28003852	MACS_peak_17607	173.39	mir430c-12	28006748	-2938	+
chr4	28003768	28003852	MACS_peak_17607	173.39	mir430c-2	28006745	-2935	+
chr4	28003768	28003852	MACS_peak_17607	173.39	mir430b-15	28005265	-1455	+
chr4	28003768	28003852	MACS_peak_17607	173.39	mir430c-10	28007374	-3564	+
chr4	28003768	28003852	MACS_peak_17607	173.39	mir430c-11	28002663	1147	+
chr4	28003768	28003852	MACS_peak_17607	173.39	mir430b-8	28004661	-851	+
chr4	28003768	28003852	MACS_peak_17607	173.39	mir430c-4	28007371	-3561	+
chr4	28003768	28003852	MACS_peak_17607	173.39	mir430c-18	28005008	-1198	+
chr4	28003768	28003852	MACS_peak_17607	173.39	mir430b-11	28007005	-3195	+
chr4	28003768	28003852	MACS_peak_17607	173.39	mir430a-7	28008322	-4512	+
chr4	28003768	28003852	MACS_peak_17607	173.39	mir430c-6	28004404	-594	+
chr4	28003768	28003852	MACS_peak_17607	173.39	mir430i-3	28007211	-3401	+
chr4	28003768	28003852	MACS_peak_17607	173.39	mir430c-4	28005005	-1195	+
chr4	28003768	28003852	MACS_peak_17607	173.39	mir430c-3	28006748	-2938	+
chr4	28003768	28003852	MACS_peak_17607	173.39	mir430c-8	28003267	543	+
chr4	28003768	28003852	MACS_peak_17607	173.39	mir430c-17	28002663	1147	+
chr4	28003768	28003852	MACS_peak_17607	173.39	mir430b-11	28002920	890	+
chr4	28003768	28003852	MACS_peak_17607	173.39	mir430c-11	28006748	-2938	+
chr4	28003768	28003852	MACS_peak_17607	173.39	mir430c-10	28003267	543	+
chr4	28003768	28003852	MACS_peak_17607	173.39	mir430c-15	28008511	-4701	+
chr4	28003768	28003852	MACS_peak_17607	173.39	mir430c-9	28005008	-1198	+
chr4	28003768	28003852	MACS_peak_17607	173.39	mir430b-10	28007005	-3195	+
chr4	28003768	28003852	MACS_peak_17607	173.39	mir430a-5	28004241	-431	+
chr4	28003768	28003852	MACS_peak_17607	173.39	mir430c-7	28008511	-4701	+
chr4	28003768	28003852	MACS_peak_17607	173.39	mir430i-1	28007211	-3401	+
chr4	28003768	28003852	MACS_peak_17607	173.39	mir430a-14	28004867	-1057	+
chr4	28003768	28003852	MACS_peak_17607	173.39	mir430a-17	28005471	-1661	+
chr4	28003768	28003852	MACS_peak_17607	173.39	mir430c-5	28005008	-1198	+
chr4	28003768	28003852	MACS_peak_17607	173.39	mir430c-6	28003267	543	+
chr4	28003768	28003852	MACS_peak_17607	173.39	mir430b-8	28008768	-4958	+
chr4	28003768	28003852	MACS_peak_17607	173.39	mir430c-4	28006745	-2935	+
chr4	28003768	28003852	MACS_peak_17607	173.39	mir430c-7	28003267	543	+
chr4	28003768	28003852	MACS_peak_17607	173.39	mir430c-11	28005008	-1198	+
chr4	28003768	28003852	MACS_peak_17607	173.39	mir430c-18	28003267	543	+
chr4	28003768	28003852	MACS_peak_17607	173.39	mir430c-9	28007374	-3564	+
chr4	28003768	28003852	MACS_peak_17607	173.39	mir430c-16	28007374	-3564	+
chr4	28003768	28003852	MACS_peak_17607	173.39	mir430b-10	28002920	890	+
chr4	28003768	28003852	MACS_peak_17607	173.39	mir430b-15	28002920	890	+
chr4	28003768	28003852	MACS_peak_17607	173.39	mir430a-3	28006585	-2775	+
chr4	28003768	28003852	MACS_peak_17607	173.39	mir430c-10	28006748	-2938	+
chr4	28003768	28003852	MACS_peak_17607	173.39	mir430c-12	28007374	-3564	+
chr4	28003768	28003852	MACS_peak_17607	173.39	mir430a-3	28004241	-431	+
chr4	28003768	28003852	MACS_peak_17607	173.39	mir430c-17	28006748	-2938	+
chr4	28003768	28003852	MACS_peak_17607	173.39	mir430b-16	28005265	-1455	+
chr4	28003768	28003852	MACS_peak_17607	173.39	mir430c-12	28008511	-4701	+
chr4	28003768	28003852	MACS_peak_17607	173.39	mir430b-16	28007005	-3195	+
chr4	28003768	28003852	MACS_peak_17607	173.39	mir430c-9	28008511	-4701	+
chr4	28003768	28003852	MACS_peak_17607	173.39	mir430b-12	28005265	-1455	+
chr4	28003768	28003852	MACS_peak_17607	173.39	mir430c-18	28008511	-4701	+
chr4	28003768	28003852	MACS_peak_17607	173.39	mir430a-4	28004867	-1057	+
chr4	28003768	28003852	MACS_peak_17607	173.39	mir430c-15	28003267	543	+
chr4	28003768	28003852	MACS_peak_17607	173.39	mir430a-15	28003126	684	+
chr4	28003768	28003852	MACS_peak_17607	173.39	mir430c-8	28007374	-3564	+
chr4	28003768	28003852	MACS_peak_17607	173.39	mir430c-7	28005008	-1198	+
chr4	28003768	28003852	MACS_peak_17607	173.39	mir430c-11	28008511	-4701	+
chr4	28003768	28003852	MACS_peak_17607	173.39	mir430c-9	28002663	1147	+
chr4	28003768	28003852	MACS_peak_17607	173.39	mir430c-4	28002660	1150	+
chr4	28003768	28003852	MACS_peak_17607	173.39	mir430c-10	28005008	-1198	+
chr4	28003768	28003852	MACS_peak_17607	173.39	mir430c-16	28008511	-4701	+
chr4	28003768	28003852	MACS_peak_17607	173.39	mir430c-12	28002663	1147	+
chr4	28003768	28003852	MACS_peak_17607	173.39	mir430c-18	28006748	-2938	+
chr4	28003768	28003852	MACS_peak_17607	173.39	mir430c-8	28005008	-1198	+
chr4	28003768	28003852	MACS_peak_17607	173.39	mir430a-14	28003126	684	+
chr4	28003768	28003852	MACS_peak_17607	173.39	mir430c-9	28003267	543	+
chr4	28003768	28003852	MACS_peak_17607	173.39	mir430c-17	28004404	-594	+
chr4	28003768	28003852	MACS_peak_17607	173.39	mir430b-13	28007005	-3195	+
chr4	28003768	28003852	MACS_peak_17607	173.39	mir430c-2	28007371	-3561	+
chr4	28003768	28003852	MACS_peak_17607	173.39	mir430a-5	28006585	-2775	+
chr4	28003768	28003852	MACS_peak_17607	173.39	mir430c-14	28005008	-1198	+
chr4	28003768	28003852	MACS_peak_17607	173.39	mir430b-11	28005265	-1455	+
chr4	28003768	28003852	MACS_peak_17607	173.39	mir430a-2	28004241	-431	+
chr4	20674651	20674754	MACS_peak_17480	57.49	mir3906	20677447	-2745	+
chr4	20674651	20674754	MACS_peak_17480	57.49	myf5	20676917	-2215	+
chr4	5112698	5112818	MACS_peak_17155	40.19	atp6v1e1b	5120515	7757	-
chr4	5112698	5112818	MACS_peak_17155	40.19	si:ch211-214j24.7	5128345	-15587	+
chr2	33522256	33522381	MACS_peak_10738	55.43	kiss1ra	33514081	8237	+
chr2	42223818	42223883	MACS_peak_10891	47.13	adhfe1	42210693	-13157	-
chr2	42223818	42223883	MACS_peak_10891	47.13	trim55a	42229778	5928	-
chr2	26167239	26167533	MACS_peak_10584	107.17	cldn11a	26149296	-18090	-
chr2	48090827	48091130	MACS_peak_11002	320.3	fzd8b	48071842	-19136	-
chr2	3959490	3959591	MACS_peak_10231	47.3	cx47.1	3967126	-7586	+
chr2	3959490	3959591	MACS_peak_10231	47.3	cyp8b3	3962395	-2855	+
chr2	59688503	59688593	MACS_peak_11170	43.29	ndufa13	59676055	-12493	-
chr2	26816103	26816207	MACS_peak_10605	42.78	impa1	26831138	-14983	+
chr2	26816103	26816207	MACS_peak_10605	42.78	asph	26804420	11735	+
chr2	17259990	17260198	MACS_peak_10436	83.51	st3gal3b	17214190	-45904	-
chr2	56608682	56608791	MACS_peak_11134	47.91	uba52	56561813	-46923	-
chr2	9643077	9643209	MACS_peak_10311	46.65	ap2m1a	9607449	-35694	-
chr2	53517842	53517962	MACS_peak_11089	45.59	ralbp1	53470581	-47321	-
chr2	13547209	13547332	MACS_peak_10368	44.49	zgc:112430	13524398	-22872	-
chr2	52264599	52264718	MACS_peak_11066	44.31	si:ch73-52e5.1	52308604	-43946	+
chr2	42468269	42468343	MACS_peak_10896	53.17	gtpbp4	42476351	8045	-
chr2	14956975	14957157	MACS_peak_10398	60.08	abcd3b	14945982	-11084	-
chr2	14956975	14957157	MACS_peak_10398	60.08	arhgap29b	14949000	8066	+
chr2	58117714	58117838	MACS_peak_11151	42.85	ncstn	58109729	8047	+
chr2	7142959	7143128	MACS_peak_10272	55.15	agrp2	7136697	-6346	-
chr2	36763060	36763140	MACS_peak_10786	43.69	gng7	36764379	1279	-
chr2	42083450	42083565	MACS_peak_10887	46.61	ebi3	42043763	-39744	-
chr2	15969940	15970080	MACS_peak_10415	54.82	vav3b	15979786	9776	-
chr2	15969940	15970080	MACS_peak_10415	54.82	selj	15981492	-11482	+
chr2	31405025	31405160	MACS_peak_10696	40.82	e2f5	31402130	-2962	-
chr2	31405025	31405160	MACS_peak_10696	40.82	e2f5	31402130	-2962	-
chr2	56321728	56321888	MACS_peak_11121	56.88	pgpep1	56353058	-31250	+
chr2	52667167	52667289	MACS_peak_11071	43.71	si:ch211-137c4.4	52687014	19786	-
chr2	20450126	20450252	MACS_peak_10485	44.42	dusp12	20436365	-13824	-
chr2	20450126	20450252	MACS_peak_10485	44.42	rxrga	20495130	-44941	+
chr2	42516189	42516298	MACS_peak_10898	44.13	gtpbp4	42476351	-39892	-
chr2	37195897	37196007	MACS_peak_10799	42.65	sppl2	37201501	-5549	+
chr2	37195897	37196007	MACS_peak_10799	42.65	sppl2	37201518	-5566	+
chr2	27798590	27798680	MACS_peak_10627	49.39	tmem68	27800334	-1699	+
chr2	14872091	14872258	MACS_peak_10396	44.59	f3b	14921352	-49178	+
chr2	14872091	14872258	MACS_peak_10396	44.59	si:dkey-10f21.4	14860928	-11246	-
chr2	14872091	14872258	MACS_peak_10396	44.59	cnn3b	14869003	3171	+
chr2	19306503	19306614	MACS_peak_10472	43.26	elovl1a	19288178	-18380	-
chr2	19306503	19306614	MACS_peak_10472	43.26	si:dkey-225f23.3	19323998	-17440	+
chr2	54261286	54261418	MACS_peak_11095	43.7	ctnnbl1	54307208	-45856	+
chr2	10803928	10804048	MACS_peak_10331	49.28	acot11a	10822667	-18679	+
chr2	10803928	10804048	MACS_peak_10331	49.28	ssbp3a	10818544	14556	-
chr2	27629405	27629741	MACS_peak_10621	154.85	zswim5	27639270	-9697	+
chr2	29804088	29804178	MACS_peak_10669	43.99	dnajb6a	29818199	-14066	+
chr2	29804088	29804178	MACS_peak_10669	43.99	shhb	29770213	-33920	-
chr2	56349313	56349412	MACS_peak_11122	57.57	pgpep1	56353058	-3696	+
chr2	56349313	56349412	MACS_peak_11122	57.57	jund	56344399	-4963	-
chr2	44880550	44880676	MACS_peak_10942	55.18	ncapd2	44839074	-41539	-
chr2	4910051	4910177	MACS_peak_10249	51.3	dlg1l	4903028	-7086	-
chr2	8436816	8436939	MACS_peak_10290	42.25	si:ch211-71m22.3	8432781	-4096	-
chr2	8436816	8436939	MACS_peak_10290	42.25	fubp1	8433647	3230	+
chr2	49290150	49290236	MACS_peak_11018	46.55	zgc:123035	49286793	-3400	-
chr2	49290150	49290236	MACS_peak_11018	46.55	zgc:123035	49286778	-3415	-
chr2	59212006	59212171	MACS_peak_11159	65.01	vapal	59246437	-34349	+
chr2	53060444	53060570	MACS_peak_11079	44.42	zgc:136336	53014572	-45935	-
chr2	30548385	30548474	MACS_peak_10681	41.26	oprk1	30593695	-45266	+
chr2	30548385	30548474	MACS_peak_10681	41.26	rgs20	30499248	-49181	-
chr2	36830914	36831019	MACS_peak_10788	41.72	slc1a8b	36831411	-445	+
chr2	30410354	30410584	MACS_peak_10677	60.84	ctnnd2b	30408574	-1895	-
chr2	3533153	3533280	MACS_peak_10222	44.24	pik3r3a	3546015	-12799	+
chr2	451605	451704	MACS_peak_10162	50.24	wrnip1	410278	-41376	-
chr2	41419570	41419741	MACS_peak_10871	92.04	zgc:110158	41426472	-6817	+
chr2	3654071	3654211	MACS_peak_10225	86.37	wnt3a	3652698	-1443	-
chr2	867938	868080	MACS_peak_10173	40.58	foxc1a	870389	2380	-
chr2	22414065	22414175	MACS_peak_10526	40.69	sap130b	22423720	9600	-
chr2	42153668	42153756	MACS_peak_10889	49.72	gbp1	42136369	-17343	-
chr2	24076088	24076209	MACS_peak_10551	50.52	gorasp1	24055504	-20644	-
chr2	24076088	24076209	MACS_peak_10551	50.52	xirp1	24106797	-30649	+
chr2	59830722	59830836	MACS_peak_11172	40.23	stk11	59873260	-42481	+
chr2	39841325	39841656	MACS_peak_10858	181.98	epha4a	39840138	-1352	-
chr2	24022843	24022955	MACS_peak_10550	47.24	si:dkey-24c2.9	24040517	17618	-
chr2	37435679	37435781	MACS_peak_10805	51.18	hiat1a	37405418	-30312	-
chr9	49081858	49081980	MACS_peak_23604	45.2	mettl5	49110604	-28685	+
chr9	49081858	49081980	MACS_peak_23604	45.2	arpc2	49064569	-17350	-
chr9	11840307	11840394	MACS_peak_22926	48.27	cryba2b	11836571	-3779	-
chr9	7774131	7774285	MACS_peak_22854	52.35	mnx2a	7765667	8541	+
chr9	28950954	28951084	MACS_peak_23241	43.72	dbr1	28901824	-49195	-
chr9	27082614	27082734	MACS_peak_23195	40.59	arglu1a	27119556	-36882	+
chr9	45899071	45899240	MACS_peak_23553	77.05	frzb	45899351	-196	+
chr9	809233	809371	MACS_peak_22723	48.78	eng1a	771106	-38196	-
chr9	18847377	18847543	MACS_peak_23051	44.76	dnajc15	18833581	13879	+
chr9	41617374	41617526	MACS_peak_23468	61.02	vwc2l	41619719	-2269	+
chr9	27113369	27113496	MACS_peak_23199	41.74	arglu1a	27119556	-6124	+
chr9	52593938	52594070	MACS_peak_23649	65.04	gcgb	52611547	-17543	+
chr9	9084380	9084494	MACS_peak_22873	41	ing1	9035640	-48797	-
chr9	2355610	2355713	MACS_peak_22756	67.98	chn1	2389755	-34094	+
chr9	12838538	12838656	MACS_peak_22945	40.99	igf2bp2a	12851801	13204	-
chr9	24420041	24420165	MACS_peak_23149	40.23	sh3bp4	24416476	-3627	-
chr9	49227099	49227203	MACS_peak_23607	49.04	fastkd1	49220079	7072	+
chr9	55666832	55667006	MACS_peak_23678	56.19	pcdh8	55666747	-172	-
chr9	49814808	49814924	MACS_peak_23617	57.54	dhrs9	49783501	-31365	-
chr9	27086963	27087110	MACS_peak_23196	54.87	arglu1a	27119556	-32520	+
chr9	58083989	58084107	MACS_peak_23721	46	gpr39	58114776	-30728	+
chr9	58083989	58084107	MACS_peak_23721	46	rab3gap1	58080004	4044	+
chr9	2350635	2350770	MACS_peak_22755	62.51	chn1	2389755	-39053	+
chr9	9136640	9136762	MACS_peak_22875	44.69	si:ch211-235e18.3	9169114	-32413	+
chr9	1719067	1719186	MACS_peak_22736	41.61	rnf150a	1708388	-10738	-
chr9	42142932	42143061	MACS_peak_23479	43.92	adat3	42113067	-29929	-
chr9	42142932	42143061	MACS_peak_23479	43.92	ankar	42150941	7945	-
chr9	42142932	42143061	MACS_peak_23479	43.92	LOC791769	42113141	-29855	-
chr9	42142932	42143061	MACS_peak_23479	43.92	zgc:136439	42153134	-10138	+
chr9	33820414	33820556	MACS_peak_23339	48.51	zgc:112056	33838261	17776	-
chr9	33820414	33820556	MACS_peak_23339	48.51	olig2	33786823	-33662	-
chr9	1454096	1454252	MACS_peak_22732	49.24	osbpl6	1448644	-5530	-
chr9	1454096	1454252	MACS_peak_22732	49.24	rbm45	1472538	18364	-
chr9	42950649	42950773	MACS_peak_23493	44.81	col18a1	42987501	-36790	+
chr9	13359860	13359973	MACS_peak_22962	42.84	si:dkey-56k23.2	13396816	-36900	+
chr9	10410622	10410727	MACS_peak_22904	48.29	hnmt	10370575	-40099	-
chr9	26242597	26242717	MACS_peak_23180	40.19	esd	26214955	-27702	-
chr9	33959292	33959383	MACS_peak_23342	42.68	fam160a2	33945946	-13391	-
chr9	2457767	2457879	MACS_peak_22759	47.25	scrn3	2464001	-6178	+
chr9	25211497	25211629	MACS_peak_23159	51.47	stk17b	25226385	-14822	+
chr9	28436357	28436478	MACS_peak_23229	44.88	kdelc1	28444071	7654	-
chr9	28436357	28436478	MACS_peak_23229	44.88	si:dkey-22a1.3	28425455	-10962	-
chr9	45375765	45375872	MACS_peak_23537	48.35	cerkl	45355573	-20245	-
chr9	45375765	45375872	MACS_peak_23537	48.35	neurod	45360727	-15091	-
chr9	45884666	45884810	MACS_peak_23552	51	frzb	45899351	-14613	+
chr9	9580690	9580785	MACS_peak_22884	51.25	zgc:113337	9569470	-11267	-
chr9	28783209	28783336	MACS_peak_23236	51.82	tbccd1	28782426	-846	-
chr9	28783209	28783336	MACS_peak_23236	51.82	rab5b	28784138	-866	+
chr9	28783209	28783336	MACS_peak_23236	51.82	tbccd1	28783497	225	-
chr9	32283801	32283933	MACS_peak_23310	53.26	zic2a	32315537	-31670	+
chr9	2615228	2615379	MACS_peak_22764	40.09	sp9	2592902	-22401	-
chr9	27134960	27135151	MACS_peak_23200	79.77	efnb2a	27137158	-2103	+
chr9	7723411	7723505	MACS_peak_22850	50.48	si:ch73-199e17.1	7725518	2060	-
chr9	7723411	7723505	MACS_peak_22850	50.48	tuba8l3	7715372	-8086	-
chr9	51747950	51748063	MACS_peak_23641	58.28	fign	51785478	-37472	+
chr13	12629497	12629666	MACS_peak_3824	48.45	zgc:100846	12630926	-1345	+
chr13	5793578	5793719	MACS_peak_3717	63.68	dld	5759318	-34330	-
chr13	22827818	22827958	MACS_peak_4039	42.11	glud1a	22839236	11348	-
chr13	22827818	22827958	MACS_peak_4039	42.11	zgc:193505	22815996	11892	+
chr13	22827818	22827958	MACS_peak_4039	42.11	fam35a	22838426	-10538	+
chr13	15095360	15095575	MACS_peak_3872	78.6	mavs	15136185	-40718	+
chr13	34049535	34049903	MACS_peak_4280	105.89	flrt3	34051635	1916	-
chr13	1889254	1889367	MACS_peak_3642	44.6	hcrtr2	1840163	-49147	-
chr13	24678669	24678755	MACS_peak_4079	42.7	slc1a4	24671222	-7490	-
chr13	24678669	24678755	MACS_peak_4079	42.7	sertad2b	24724852	-46140	+
chr13	25868859	25868951	MACS_peak_4106	52.02	ret	25856646	-12259	-
chr13	25627001	25627119	MACS_peak_4099	40.19	gsto2	25620841	6219	+
chr13	25627001	25627119	MACS_peak_4099	40.19	itprip	25632277	5217	-
chr13	54056225	54056621	MACS_peak_4612	140.58	vent	54056692	-269	+
chr13	31845858	31846046	MACS_peak_4227	42.86	six1a	31845797	-155	-
chr13	2848133	2848302	MACS_peak_3660	82.1	si:ch211-239i4.3	2844475	-3742	-
chr13	49432008	49432124	MACS_peak_4538	43.52	msh6	49402597	-29469	-
chr13	18392050	18392177	MACS_peak_3934	42.76	zgc:110319	18403642	-11529	+
chr13	18392050	18392177	MACS_peak_3934	42.76	si:dkey-228d14.5	18394827	2714	-
chr13	42647614	42647739	MACS_peak_4417	43.13	cyp1b1	42664265	-16589	+
chr13	42647614	42647739	MACS_peak_4417	43.13	cyp1b1	42664319	-16643	+
chr13	42647614	42647739	MACS_peak_4417	43.13	nanp	42600980	-46696	-
chr13	33168274	33168423	MACS_peak_4256	40.45	rock2a	33122649	-45699	-
chr13	50189428	50189553	MACS_peak_4551	42.2	tsnax	50147829	-41661	-
chr13	47443006	47443138	MACS_peak_4509	53.89	vip	47449702	6630	-
chr13	27980157	27980273	MACS_peak_4145	42.22	asrgl1	27992825	-12610	+
chr13	25724542	25724660	MACS_peak_4101	40.99	inpp5f	25729469	-4868	+
chr13	24738159	24738284	MACS_peak_4080	52.58	lgalslb	24776143	-37922	+
chr13	24738159	24738284	MACS_peak_4080	52.58	sertad2b	24724852	13369	+
chr13	12456043	12456167	MACS_peak_3820	43.81	enpep	12450545	-5560	-
chr13	12456043	12456167	MACS_peak_3820	43.81	lrit3	12472077	15972	-
chr13	12456043	12456167	MACS_peak_3820	43.81	metap1	12476021	-19916	+
chr13	46534428	46534637	MACS_peak_4492	55.26	olig4	46534599	-67	+
chr13	31028476	31028617	MACS_peak_4211	40.39	cxcl12a	31027999	547	+
chr13	2846726	2846874	MACS_peak_3659	57.75	si:ch211-239i4.3	2844475	-2325	-
chr13	49426832	49426956	MACS_peak_4537	43.32	msh6	49402597	-24297	-
chr13	28683030	28683610	MACS_peak_4162	317.29	fgf8a	28719118	-35798	+
chr13	23124917	23125022	MACS_peak_4048	42.17	tspan15	23101803	-23166	-
chr13	14833189	14833364	MACS_peak_3869	77.35	flh	14837158	-3882	+
chr13	11606319	11606426	MACS_peak_3806	48.36	zgc:110197	11588238	18134	+
chr13	51954405	51954529	MACS_peak_4576	42.85	gpib	51999211	-44744	+
chr13	4149257	4149371	MACS_peak_3678	42.21	pde10a	4159815	-10501	+
chr13	9819749	9819880	MACS_peak_3771	50.74	six3a	9826579	6765	-
chr13	24575438	24575601	MACS_peak_4077	76.11	pdcd2	24604021	-28502	+
chr13	24575438	24575601	MACS_peak_4077	76.11	rab4a	24535520	-39999	-
chr13	15650564	15650702	MACS_peak_3885	49.83	trmt61a	15656043	-5410	+
chr13	15650564	15650702	MACS_peak_3885	49.83	ckba	15654035	3402	-
chr13	32356070	32356202	MACS_peak_4238	43.3	osr1	32367971	-11835	+
chr13	14831707	14831830	MACS_peak_3867	41.28	flh	14837158	-5390	+
chr13	14831707	14831830	MACS_peak_3867	41.28	cdc25	14790174	-41594	-
chr13	43210485	43210593	MACS_peak_4428	47.12	mlh1	43255386	-44847	+
chr13	54064948	54065045	MACS_peak_4613	50.74	mir202	54068716	3720	-
chr13	54064948	54065045	MACS_peak_4613	50.74	vent	54056692	8304	+
chr13	42913653	42913760	MACS_peak_4420	46.85	ide	42962795	-49089	+
chr13	42913653	42913760	MACS_peak_4420	46.85	opn3	42898201	15505	+
chr13	13453599	13453676	MACS_peak_3843	53.68	foxi2	13439564	14073	+
chr13	22668893	22669035	MACS_peak_4033	47.99	bmpr1aa	22696002	-27038	+
chr13	18491376	18491490	MACS_peak_3939	71.33	stox1	18520518	-29085	+
chr13	2858673	2858843	MACS_peak_3661	47.21	si:ch211-239i4.3	2844475	-14283	-
chr13	19281602	19281741	MACS_peak_3962	42.3	eif3s10	19328908	-47237	+
chr13	3574717	3574830	MACS_peak_3671	40.82	yipf3	3593163	-18390	+
chr13	3574717	3574830	MACS_peak_3671	40.82	ncoa4	3591139	16366	-
chr13	14830745	14830946	MACS_peak_3866	71.03	flh	14837158	-6313	+
chr13	14830745	14830946	MACS_peak_3866	71.03	cdc25	14790174	-40671	-
chr13	31688441	31688612	MACS_peak_4220	41.93	rtn1a	31664482	-24044	-
chr13	31688441	31688612	MACS_peak_4220	41.93	rtn1a	31693974	5448	-
chr13	31688441	31688612	MACS_peak_4220	41.93	lrrc9	31697456	-8930	+
chr13	54056073	54056192	MACS_peak_4611	55.16	vent	54056692	-560	+
chr13	13155302	13155389	MACS_peak_3835	50.45	fgfr3	13155627	282	-
chr13	46090369	46090500	MACS_peak_4486	47.32	zgc:158387	46096448	-6014	+
chr13	46090369	46090500	MACS_peak_4486	47.32	zgc:136474	46095477	5043	-
chr13	50183600	50183718	MACS_peak_4550	44.03	tsnax	50147829	-35830	-
chr13	22388009	22388120	MACS_peak_4024	46.46	myoz1a	22405281	-17217	+
chr13	25377549	25377667	MACS_peak_4094	41.81	ap3m1	25423994	-46386	+
chr13	53972192	53972421	MACS_peak_4607	121.15	zgc:66337	53942871	-29435	-
chr13	8329617	8329710	MACS_peak_3758	71.32	haao	8323894	5769	+
chr13	36315612	36315778	MACS_peak_4321	85	mycla	36309610	-6085	-
chr13	36315612	36315778	MACS_peak_4321	85	mfsd2aa	36327131	-11436	+
chr13	31913828	31913958	MACS_peak_4230	42.94	trmt5	31911527	-2366	-
chr13	31913828	31913958	MACS_peak_4230	42.94	slc38a6	31911579	2314	+
chr13	25863170	25863282	MACS_peak_4105	44.82	ret	25856646	-6580	-
chr13	53899766	53899890	MACS_peak_4605	41.94	srfb	53893507	6321	+
chr10	53669	53789	MACS_peak_1085	41	zgc:173602	59105	-5376	+
chr10	53669	53789	MACS_peak_1085	41	LOC559111	55388	-1659	+
chr10	43970936	43971041	MACS_peak_1824	48.81	fgfr1b	43954831	16157	+
chr10	46261201	46261346	MACS_peak_1871	59.98	ppiab	46280487	19214	-
chr10	34145058	34145184	MACS_peak_1671	41.12	myl10	34126652	18469	+
chr10	42517382	42517507	MACS_peak_1796	44.62	anxa4	42544705	-27261	+
chr10	17485058	17485185	MACS_peak_1418	52.68	mir130c-1	17483582	1539	+
chr10	17485058	17485185	MACS_peak_1418	52.68	mir301c	17484709	412	+
chr10	44074612	44074730	MACS_peak_1827	43.12	stc1l	44050187	-24484	-
chr10	46297500	46297610	MACS_peak_1874	47.69	nudcd3	46297891	336	-
chr10	46297500	46297610	MACS_peak_1874	47.69	mrps24	46298825	-1270	+
chr10	6848483	6848594	MACS_peak_1214	44.58	mpx	6814454	-34084	-
chr10	6848483	6848594	MACS_peak_1214	44.58	mat2aa	6850187	1649	-
chr10	41963419	41963549	MACS_peak_1788	50.43	zgc:172131	41990806	-27322	+
chr10	5032816	5032931	MACS_peak_1178	40.79	enoph1	5029154	3719	+
chr10	5032816	5032931	MACS_peak_1178	40.79	hnrpdl	5027922	-4951	-
chr10	15683468	15683728	MACS_peak_1363	69.38	smc5	15673514	-10084	-
chr10	45271971	45272110	MACS_peak_1844	52.45	arrdc3b	45273587	1547	-
chr10	45271971	45272110	MACS_peak_1844	52.45	cetn3	45223630	-48410	-
chr10	9405434	9405526	MACS_peak_1261	45.31	rbm18	9436867	-31387	+
chr10	9405434	9405526	MACS_peak_1261	45.31	anxa3b	9360218	-45262	-
chr10	3094266	3094375	MACS_peak_1142	43.27	zgc:110567	3136439	-42119	+
chr10	29544897	29545003	MACS_peak_1601	47.08	alcama	29517551	-27399	-
chr10	22326356	22326473	MACS_peak_1490	46.2	ugt5g2	22286624	-39790	-
chr10	45524183	45524298	MACS_peak_1850	46.61	acads	45519792	-4448	-
chr10	992360	992471	MACS_peak_1104	47.47	unc5c	1011530	-19115	+
chr10	992360	992471	MACS_peak_1104	47.47	unc5c	985791	6624	+
chr10	992360	992471	MACS_peak_1104	47.47	bmpr1bb	1008054	-15639	+
chr10	39870799	39870941	MACS_peak_1754	43.79	zgc:171630	39878551	-7681	+
chr10	3091930	3092055	MACS_peak_1140	42.2	zgc:110567	3136439	-44447	+
chr10	4961399	4961507	MACS_peak_1176	47.61	snx30	4965325	3872	-
chr10	4961399	4961507	MACS_peak_1176	47.61	zgc:165597	4967916	-6463	+
chr10	5379042	5379221	MACS_peak_1191	55.3	nfil3	5417644	-38513	+
chr10	498093	498209	MACS_peak_1096	43.14	npffr1l3	520127	-21976	+
chr10	15619366	15619499	MACS_peak_1359	46.9	zfand5b	15631655	-12223	+
chr10	46560883	46561002	MACS_peak_1885	55.16	zswim6	46547696	-13246	-
chr10	46560883	46561002	MACS_peak_1885	55.16	sbno1	46568500	7558	-
chr10	33863178	33863298	MACS_peak_1666	43.27	kctd7	33845408	-17830	-
chr10	4886488	4886604	MACS_peak_1174	43.08	akap2	4878663	7883	+
chr10	37307999	37308123	MACS_peak_1720	42.85	waif2	37331007	-22946	+
chr10	14601364	14601472	MACS_peak_1342	44.78	zgc:153395	14586634	-14784	-
chr10	5090449	5090670	MACS_peak_1181	85.07	zgc:113274	5139243	-48684	+
chr10	17263068	17263169	MACS_peak_1409	55.99	stoml2	17282818	-19700	+
chr10	17291226	17291352	MACS_peak_1410	42.94	stoml2	17282818	8471	+
chr10	17294056	17294142	MACS_peak_1411	58.16	stoml2	17282818	11281	+
chr10	1230218	1230341	MACS_peak_1112	41.26	bmpr1bb	1190903	-39376	-
chr10	1230218	1230341	MACS_peak_1112	41.26	bmpr1bb	1191056	-39223	-
chr10	21432772	21432891	MACS_peak_1481	45.79	LOC567678	21443276	10445	-
chr10	44609210	44609373	MACS_peak_1835	40.95	xrcc4	44598002	11289	+
chr10	44609210	44609373	MACS_peak_1835	40.95	tmem167a	44597959	-11332	-
chr5	9011890	9011994	MACS_peak_18131	60.64	paip1	9012074	-132	+
chr5	48101583	48101709	MACS_peak_18799	42.47	hapln1a	48116645	14999	-
chr5	69030343	69030484	MACS_peak_19098	54.6	jak2b	69030568	-155	+
chr5	53472850	53472969	MACS_peak_18888	44.31	otpb	53472737	-172	-
chr5	39081880	39081979	MACS_peak_18650	53.29	ltbp3	39117962	-36033	+
chr5	36155369	36155542	MACS_peak_18572	50.92	aif1l	36167314	-11859	+
chr5	30160359	30160496	MACS_peak_18446	42.69	nfr	30145119	15308	+
chr5	30160359	30160496	MACS_peak_18446	42.69	nfr	30145119	15308	+
chr5	22217557	22217663	MACS_peak_18301	43.12	selplg	22204866	12744	+
chr5	22217557	22217663	MACS_peak_18301	43.12	si:ch211-191d15.2	22229378	11768	-
chr5	22217557	22217663	MACS_peak_18301	43.12	sart3	22237288	-19678	+
chr5	16076115	16076842	MACS_peak_18200	334.38	ap3m2	16094360	17882	-
chr5	2466647	2466758	MACS_peak_18049	43.69	ca4a	2448393	-18309	-
chr5	2466647	2466758	MACS_peak_18049	43.69	zgc:91813	2492925	-26223	+
chr5	69847555	69847671	MACS_peak_19117	40.99	stip1	69817759	-29854	-
chr5	29902644	29902736	MACS_peak_18441	46.92	ncaph	29904202	-1512	+
chr5	75226883	75226979	MACS_peak_19226	61.1	fabp1a	75222528	4403	+
chr5	75226883	75226979	MACS_peak_19226	61.1	thnsl2	75219072	-7859	-
chr5	75226883	75226979	MACS_peak_19226	61.1	smyd1a	75239868	12937	-
chr5	72429946	72430088	MACS_peak_19173	64	mapkapk5	72437688	7671	-
chr5	72429946	72430088	MACS_peak_19173	64	kiss1rb	72415102	-14915	-
chr5	41344238	41344441	MACS_peak_18690	84.55	prkg2	41304179	-40160	-
chr5	24763311	24763486	MACS_peak_18347	42.85	zgc:158409	24752892	10506	+
chr5	62739076	62739203	MACS_peak_19006	44.23	tmem19	62750305	-11166	+
chr5	14530546	14530628	MACS_peak_18178	45.8	ydjc	14529110	1477	+
chr5	38667992	38668162	MACS_peak_18640	44.57	tagln2	38687785	-19708	+
chr5	23840730	23840866	MACS_peak_18324	85.02	mtmr8	23836180	-4618	-
chr5	72314477	72314606	MACS_peak_19172	65.77	isca1	72299355	-15186	-
chr5	43863752	43863871	MACS_peak_18735	56.99	eral1	43877605	-13794	+
chr5	20663747	20663872	MACS_peak_18276	43.63	aacs	20681231	17422	-
chr5	62539274	62539394	MACS_peak_19002	54.89	lig3	62528092	11242	+
chr5	62539274	62539394	MACS_peak_19002	54.89	tmem248	62566372	-27038	+
chr5	47344510	47344617	MACS_peak_18788	48.36	gc	47326799	17764	+
chr5	70797844	70798236	MACS_peak_19130	227.48	ephb4a	70801885	-3845	+
chr5	28159573	28159743	MACS_peak_18415	61.22	arvcfb	28137802	-21856	-
chr5	38112590	38112767	MACS_peak_18621	55.01	wnt11	38113767	-1089	+
chr5	38986110	38986249	MACS_peak_18643	44.8	LOC569045	38941207	-44972	-
chr5	65406218	65406386	MACS_peak_19045	47.2	aspa	65399854	6448	+
chr5	39421786	39421886	MACS_peak_18655	41.49	LOC567472	39421041	-795	-
chr5	9524233	9524356	MACS_peak_18137	45	rchy1	9540989	-16695	+
chr5	9524233	9524356	MACS_peak_18137	45	kcnv2b	9483644	-40650	-
chr5	60718229	60718346	MACS_peak_18978	42.02	rabep1	60728351	-10064	+
chr5	60718229	60718346	MACS_peak_18978	42.02	zgc:64116	60694363	-23924	-
chr5	71784982	71785326	MACS_peak_19164	216.47	sftpbb	71780877	-4277	-
chr5	71784982	71785326	MACS_peak_19164	216.47	spaw	71782847	2307	+
chr5	24532689	24532830	MACS_peak_18341	40.39	npas2	24575058	-42299	+
chr5	16143056	16143218	MACS_peak_18201	40.25	ap3m2	16094360	-48777	-
chr5	16143056	16143218	MACS_peak_18201	40.25	myst3	16147039	3902	-
chr5	40325697	40325804	MACS_peak_18671	47.84	si:dkey-58f10.7	40327310	-1560	+
chr5	2523635	2523706	MACS_peak_18050	92.59	hspa5	2521200	-2470	-
chr5	7600397	7600517	MACS_peak_18110	45.59	crybb3	7628608	-28151	+
chr5	72117522	72117649	MACS_peak_19168	42.76	mat2ab	72072287	-45298	-
chr5	72117522	72117649	MACS_peak_19168	42.76	selm	72138210	-20625	+
chr5	69822609	69822724	MACS_peak_19115	42.42	stip1	69817759	-4907	-
chr5	16180490	16180603	MACS_peak_18202	41.25	myst3	16147039	-33507	-
chr5	26142925	26143048	MACS_peak_18372	42.59	dgcr8	26189371	-46385	+
chr5	34537460	34537592	MACS_peak_18541	43.7	lmo4a	34542566	-5040	+
chr5	34537460	34537592	MACS_peak_18541	43.7	cyr61l1	34532225	5301	+
chr5	27872043	27872213	MACS_peak_18407	40.27	si:ch211-214j8.1	27892928	-20800	+
chr5	27872043	27872213	MACS_peak_18407	40.27	gtf2h2	27865559	6569	+
chr5	33512529	33512623	MACS_peak_18520	51.5	tmem119b	33512899	323	-
chr5	43082909	43083030	MACS_peak_18725	45.66	fancg	43115175	-32206	+
chr5	24682859	24682990	MACS_peak_18343	50.74	zgc:110800	24651964	-30960	-
chr5	11739531	11739641	MACS_peak_18151	59.05	rtn4r	11761443	-21857	+
chr5	50446643	50446756	MACS_peak_18840	47.04	polr3g	50449302	-2603	+
chr5	50446643	50446756	MACS_peak_18840	47.04	mblac2	50447313	614	-
chr5	38308968	38309074	MACS_peak_18629	72.19	ppp1r14aa	38330889	-21868	+
chr5	38308968	38309074	MACS_peak_18629	72.19	dlb	38294051	14970	+
chr5	14724903	14725008	MACS_peak_18181	49.56	si:ch211-255a21.1	14757981	-33026	+
chr5	70170712	70170836	MACS_peak_19123	44.81	cdca5	70176273	5499	-
chr5	70170712	70170836	MACS_peak_19123	44.81	rom1a	70140988	-29786	-
chr5	30115485	30115619	MACS_peak_18444	43.29	nfr	30145119	-29567	+
chr5	30115485	30115619	MACS_peak_18444	43.29	nfr	30145119	-29567	+
chr5	24477100	24477221	MACS_peak_18339	50.52	si:ch73-26o5.1	24461113	16047	+
chr5	50046398	50046568	MACS_peak_18833	45.9	mef2cb	50042936	-3547	-
chr5	40813202	40813308	MACS_peak_18681	42.33	paqr3a	40771429	-41826	-
chr5	75227218	75227348	MACS_peak_19227	41.83	fabp1a	75222528	4755	+
chr5	75227218	75227348	MACS_peak_19227	41.83	thnsl2	75219072	-8211	-
chr5	75227218	75227348	MACS_peak_19227	41.83	smyd1a	75239868	12585	-
chr5	51857539	51857645	MACS_peak_18867	42.72	fam172a	51821547	-36045	-
chr5	63876333	63876437	MACS_peak_19020	49.04	zfpl1	63844619	-31766	-
chr5	63876333	63876437	MACS_peak_19020	49.04	mrps30	63883849	7464	-
chr5	68065715	68065841	MACS_peak_19079	40.69	brd3b	68031750	-34028	-
chr5	28360486	28360612	MACS_peak_18420	40.69	tmem150a	28372668	-12119	+
chr5	39454347	39455156	MACS_peak_18657	651.8	ins	39454968	-217	+
chr5	46458175	46458286	MACS_peak_18775	44.13	fbp1a	46462230	4000	-
chr5	46458175	46458286	MACS_peak_18775	44.13	fbp2	46448200	-10030	-
chr5	68979018	68979136	MACS_peak_19097	44.03	lcn15	68979211	-134	+
chr5	43614637	43614750	MACS_peak_18733	40.82	pigl	43615478	-785	+
chr5	43614637	43614750	MACS_peak_18733	40.82	ncor1	43615093	400	-
chr5	9559690	9559840	MACS_peak_18138	54.78	rchy1	9540989	18776	+
chr5	40776407	40776506	MACS_peak_18679	40.69	paqr3a	40771429	-5027	-
chr5	9513569	9513684	MACS_peak_18136	46.61	rchy1	9540989	-27363	+
chr5	9513569	9513684	MACS_peak_18136	46.61	kcnv2b	9483644	-29982	-
chr5	28335973	28336095	MACS_peak_18417	42.33	tango2	28331190	4844	+
chr5	28335973	28336095	MACS_peak_18417	42.33	tmem150a	28372668	-36634	+
chr5	38108708	38108859	MACS_peak_18619	46.58	wnt11	38113767	-4984	+
chr5	23808671	23808839	MACS_peak_18323	40.2	asb12a	23810686	1931	-
chr5	75091457	75091600	MACS_peak_19218	60.47	fam78ab	75109360	17832	-
chr5	71011481	71011594	MACS_peak_19138	44.15	gsx1	71057509	-45972	+
chr5	64431897	64432083	MACS_peak_19031	43.44	gatsl2	64424433	7557	+

## Sheet: NC-FoxH1_peaks associated
noncanonical Foxh1 peaks associated with genes wihin the range of -50kb - +20kb
#chr	PeakStart	PeakEnd	Peak	10*log10(pvalue)	gene	TSS	dist to TSS	gene strand
chr7	44630106	44630215	MACS_peak_21064	44.48	zgc:92818	44610814	-19346	-
chr7	44630106	44630215	MACS_peak_21064	44.48	dnaja2	44646516	16356	-
chr7	44630106	44630215	MACS_peak_21064	44.48	gpt2	44617409	12751	+
chr7	27631718	27631840	MACS_peak_20699	45.2	sox19b	27623815	-7964	-
chr7	27631718	27631840	MACS_peak_20699	45.2	eif4a1a	27643957	12178	-
chr7	76775360	76775505	MACS_peak_21641	47.42	casq1b	76754750	-20682	-
chr7	36217450	36217563	MACS_peak_20898	44.9	esrp2	36249508	-32002	+
chr7	27025581	27025685	MACS_peak_20684	49.04	cd99l2	27021059	-4574	-
chr7	35922586	35922668	MACS_peak_20888	123.8	cln6a	35942442	-19815	+
chr7	35922586	35922668	MACS_peak_20888	123.8	calml4a	35947317	-24690	+
chr7	28188762	28188876	MACS_peak_20713	57.43	nucb2a	28164293	-24526	-
chr7	34709897	34710014	MACS_peak_20849	40.39	glceb	34758576	-48621	+
chr7	34709897	34710014	MACS_peak_20849	40.39	anp32a	34684512	-25443	-
chr7	19847399	19847520	MACS_peak_20562	43.91	dtx1	19815910	-31549	-
chr7	57765298	57765407	MACS_peak_21351	40.54	dhodh	57780664	-15312	+
chr7	19882160	19882277	MACS_peak_20566	42.02	coro1b	19870773	-11445	-
chr7	66330822	66330936	MACS_peak_21472	45.33	tpcn2	66330538	341	+
chr7	56937596	56937689	MACS_peak_21335	46.25	galns	56896588	-41054	-
chr7	8269613	8269805	MACS_peak_20379	95.78	six7	8248234	-21475	-
chr7	31322784	31322906	MACS_peak_20775	41.89	isl2b	31329396	-6551	+
chr7	25836826	25836941	MACS_peak_20661	42.85	rgp1	25811591	-25292	-
chr7	20819545	20819659	MACS_peak_20581	41.8	zgc:194655	20772512	-47090	-
chr7	59442499	59442588	MACS_peak_21367	52.84	ggh	59424463	18080	+
chr7	21088580	21088688	MACS_peak_20587	48.13	zgc:110591	21080847	-7787	-
chr7	21088580	21088688	MACS_peak_20587	48.13	prox1b	21098069	9435	-
chr7	47568272	47568397	MACS_peak_21135	51.01	pop4	47573289	-4955	+
chr7	649905	650014	MACS_peak_20312	42.86	rela	677727	-27768	+
chr7	49907586	49907699	MACS_peak_21184	42.42	lingo1b	49917226	-9584	+
chr7	45801253	45801346	MACS_peak_21102	43.21	ca7	45790403	10896	+
chr7	45801253	45801346	MACS_peak_21102	43.21	nae1	45782260	-19039	-
chr7	39040810	39040943	MACS_peak_20949	43.49	nkd1	39014394	-26482	-
chr7	42016562	42016670	MACS_peak_21012	43.92	mnx1	42030882	-14266	+
chr7	42016562	42016670	MACS_peak_21012	43.92	dnajb6b	41971406	-45210	-
chr7	42016562	42016670	MACS_peak_21012	43.92	ube3c	42023338	6722	-
chr7	14567002	14567075	MACS_peak_20478	48.97	pdcd7	14567132	-94	+
chr7	14567002	14567075	MACS_peak_20478	48.97	clpxa	14563526	-3512	-
chr7	22437252	22437398	MACS_peak_20609	43.04	zgc:113025	22441618	-4293	+
chr7	41623899	41624025	MACS_peak_21001	50.79	ptprn2	41621034	2928	+
chr7	60036699	60036773	MACS_peak_21376	53.68	zgc:112271	60039389	2653	-
chr7	80930	81055	MACS_peak_20298	44.11	nrxn2b	100077	-19085	+
chr7	39917980	39918108	MACS_peak_20966	45.76	nudt19	39921375	-3331	+
chr7	69780204	69780349	MACS_peak_21518	46.42	cyb5b	69787762	-7486	+
chr7	36898969	36899083	MACS_peak_20908	47.29	mmp2	36887497	-11529	-
chr7	54535934	54536032	MACS_peak_21286	43.81	ccnd1	54577311	-41328	+
chr7	13744110	13744200	MACS_peak_20461	63	sh3gl3a	13733481	-10674	-
chr7	13744110	13744200	MACS_peak_20461	63	fth1a	13752129	-7974	+
chr7	41111909	41112006	MACS_peak_20991	42.93	tada2b	41131230	-19273	+
chr7	41111909	41112006	MACS_peak_20991	42.93	ccdc96	41131186	19229	-
chr7	44648389	44648468	MACS_peak_21067	97.77	dnaja2	44646516	-1912	-
chr7	30662781	30662908	MACS_peak_20767	46.83	dapk2	30628714	-34130	-
chr7	30662781	30662908	MACS_peak_20767	46.83	rbm41	30666395	3551	-
chr7	36936201	36936297	MACS_peak_20910	43.17	mmp2	36887497	-48752	-
chr7	25012821	25012909	MACS_peak_20645	60.92	rab39b	25042433	-29568	+
chr7	2850412	2850506	MACS_peak_20336	50.98	zgc:172065	2852197	-1738	+
chr7	27791967	27792081	MACS_peak_20702	53.55	cd82a	27835138	-43114	+
chr7	27791967	27792081	MACS_peak_20702	53.55	tp53i11a	27775194	16830	+
chr7	47543276	47543395	MACS_peak_21134	45.79	pop4	47573289	-29954	+
chr7	36596471	36596585	MACS_peak_20902	46.31	hsd11b2	36581023	-15505	-
chr7	35956215	35956338	MACS_peak_20889	40.84	cln6a	35942442	13834	+
chr7	35956215	35956338	MACS_peak_20889	40.84	calml4a	35947317	8959	+
chr7	26050003	26050104	MACS_peak_20663	46.84	krcp	26048831	1222	+
chr7	75177548	75177668	MACS_peak_21611	41.84	aco1	75172458	-5150	-
chr7	75177548	75177668	MACS_peak_21611	41.84	ppp1r15a	75191965	-14357	+
chr7	56183273	56183370	MACS_peak_21321	50.22	cdh1	56206924	-23603	+
chr7	10629232	10629333	MACS_peak_20413	41.25	aldh1a3	10624881	-4401	-
chr7	13197196	13197303	MACS_peak_20450	40.61	fam154b	13189997	7252	+
chr7	28173132	28173246	MACS_peak_20712	42.21	nucb2a	28164293	-8896	-
chr7	28173132	28173246	MACS_peak_20712	42.21	rps13	28167233	5956	+
chr7	27227524	27227576	MACS_peak_20690	92.59	ache	27213723	-13827	-
chr7	45653471	45653585	MACS_peak_21097	43.06	cmtm4	45659895	6367	-
chr7	17264854	17264968	MACS_peak_20528	55.16	zdhhc13	17280292	-15381	+
chr7	35583261	35583388	MACS_peak_20875	41.39	dis3l	35599609	16285	-
chr7	35583261	35583388	MACS_peak_20875	41.39	tipin	35579503	3821	+
chr7	24164513	24164627	MACS_peak_20635	54.63	ccnb3	24149052	15518	+
chr7	41961199	41961291	MACS_peak_21011	47.34	dnajb6b	41971406	10161	-
chr7	39621401	39621522	MACS_peak_20955	56.34	cnep1r1	39652567	-31106	+
chr7	39621401	39621522	MACS_peak_20955	56.34	gpatch1	39657464	-36003	+
chr7	65349935	65350057	MACS_peak_21457	64.58	mrpl15	65359023	9027	-
chr7	65349935	65350057	MACS_peak_21457	64.58	sox32	65342008	-7988	-
chr7	65349935	65350057	MACS_peak_21457	64.58	lypla1	65359532	-9536	+
chr7	56548015	56548118	MACS_peak_21327	45.92	ctu2	56556360	-8294	+
chr7	690983	691074	MACS_peak_20313	64.47	rela	677727	13301	+
chr7	690983	691074	MACS_peak_20313	64.47	drap1	729300	-38272	+
chr7	72887322	72887435	MACS_peak_21562	42.84	zgc:112375	72889009	-1631	+
chr7	72887322	72887435	MACS_peak_21562	42.84	zgc:112375	72890074	-2696	+
chr7	55120737	55120821	MACS_peak_21300	53.68	csnk1g1	55106637	14142	+
chr7	55120737	55120821	MACS_peak_21300	53.68	pacsin3	55101784	-18995	-
chr7	26473670	26473792	MACS_peak_20669	42.33	cyp26b1	26491384	-17653	+
chr7	58636135	58636253	MACS_peak_21362	43.12	drd4b	58677271	-41077	+
chr7	34771220	34771291	MACS_peak_20851	55.14	glceb	34758576	12679	+
chr7	34771220	34771291	MACS_peak_20851	55.14	paqr5b	34791723	-20468	+
chr7	42165053	42165145	MACS_peak_21017	57.18	rnf32	42131631	-33468	-
chr7	34381619	34381724	MACS_peak_20843	49.16	cd81	34357849	-23822	-
chr7	34381619	34381724	MACS_peak_20843	49.16	kcnc1a	34362961	18710	+
chr7	60585945	60586052	MACS_peak_21381	48.36	hspa12b	60587378	-1380	+
chr7	52732731	52732845	MACS_peak_21246	46.83	gc2	52749501	16713	-
chr7	20209731	20209830	MACS_peak_20571	45.16	LOC561303	20214606	4826	-
chr7	20209731	20209830	MACS_peak_20571	45.16	zgc:194252	20200342	9438	+
chr7	8487964	8488086	MACS_peak_20383	40.61	zgc:153347	8529937	-41912	+
chr7	62910794	62910898	MACS_peak_21417	49.04	tbc1d19	62891232	19614	+
chr7	39932053	39932167	MACS_peak_20968	50.87	nudt19	39921375	10735	+
chr7	39932053	39932167	MACS_peak_20968	50.87	ptpmt1	39970009	-37899	+
chr7	15384818	15384925	MACS_peak_20495	48.36	mrpl46	15413475	-28604	+
chr7	20342220	20342370	MACS_peak_20572	45.5	kirrela	20358028	15733	-
chr7	56876779	56876882	MACS_peak_21334	59.29	galns	56896588	19758	-
chr7	56876779	56876882	MACS_peak_21334	59.29	trappc2l	56896745	-19915	+
chr7	13772461	13772584	MACS_peak_20462	41.69	saa	13776638	-4116	+
chr7	34628314	34628430	MACS_peak_20846	43.52	itga11a	34583277	-45095	-
chr7	7859496	7859621	MACS_peak_20374	40.88	actn3b	7866472	-6914	+
chr7	42120633	42120736	MACS_peak_21015	41.51	rnf32	42131631	10947	-
chr7	65661387	65661514	MACS_peak_21462	45.97	ostc	65684968	-23518	+
chr7	65661387	65661514	MACS_peak_21462	45.97	haus6	65681464	20014	-
chr7	75423040	75423137	MACS_peak_21615	50.74	psmd9	75462927	-39839	+
chr7	11809760	11809882	MACS_peak_20437	63.69	ndnl2	11813790	3969	-
chr7	16843915	16843999	MACS_peak_20519	53.68	elp4	16799176	-44781	-
chr7	32693949	32694131	MACS_peak_20807	62.95	ctdspl2b	32708928	-14888	+
chr7	70223174	70223268	MACS_peak_21528	42.6	hnf4b	70183923	-39298	-
chr7	40005575	40005678	MACS_peak_20970	41.66	c1qtnf4	40004332	-1294	-
chr7	733627	733724	MACS_peak_20315	47.82	drap1	729300	4375	+
chr7	733627	733724	MACS_peak_20315	47.82	zgc:63470	725524	-8151	-
chr7	17337424	17337545	MACS_peak_20529	45.39	csrp3	17337425	-59	-
chr7	20971914	20972020	MACS_peak_20584	43.94	ovol1	20993164	-21197	+
chr7	45736902	45736983	MACS_peak_21099	43.03	dync1li2	45692822	-44120	-
chr7	69737982	69738099	MACS_peak_21517	51.38	zgc:162592	69753156	-15116	+
chr7	32087627	32087758	MACS_peak_20790	51.71	mcee	32116292	-28600	+
chr7	19855368	19855494	MACS_peak_20563	42.94	coro1b	19870773	15342	-
chr7	19855368	19855494	MACS_peak_20563	42.94	dtx1	19815910	-39521	-
chr7	57334642	57334817	MACS_peak_21341	44.57	cdh15	57361852	-27123	+
chr7	43840545	43840639	MACS_peak_21051	42.6	htr5al	43832125	-8467	-
chr7	43840545	43840639	MACS_peak_21051	42.6	puf60b	43876307	-35715	+
chr7	58094779	58094913	MACS_peak_21357	46.24	zgc:153043	58098562	3716	-
chr7	73863281	73863373	MACS_peak_21581	68.82	sod3a	73892675	-29348	+
chr7	8509214	8509288	MACS_peak_20385	53.68	zgc:153347	8529937	-20686	+
chr7	40992534	40992642	MACS_peak_20988	45.23	slc22a18	40944658	-47930	-
chr7	40992534	40992642	MACS_peak_20988	45.23	ptprja	41003835	11247	-
chr7	41516946	41517058	MACS_peak_20998	40.65	shrprbck1r	41474779	-42223	-
chr7	19088779	19088884	MACS_peak_20548	54.89	ecsit	19062819	-26012	-
chr7	10631275	10631440	MACS_peak_20414	47.27	aldh1a3	10624881	-6476	-
chr7	11358977	11359040	MACS_peak_20429	106.54	arnt2	11383159	-24151	+
chr7	21483597	21483736	MACS_peak_20593	50.16	zgc:194312	21495644	11978	-
chr7	55910078	55910213	MACS_peak_21317	61.05	LOC796180	55910717	572	-
chr7	35602589	35602701	MACS_peak_20877	47	dis3l	35599609	-3036	-
chr7	12931922	12932023	MACS_peak_20447	48.7	mex3b	12884593	-47379	-
chr7	43628233	43628360	MACS_peak_21048	42.1	shha	43613638	14658	+
chr7	39632076	39632186	MACS_peak_20958	43.24	cnep1r1	39652567	-20436	+
chr7	39632076	39632186	MACS_peak_20958	43.24	gpatch1	39657464	-25333	+
chr7	39621528	39621622	MACS_peak_20956	51.5	cnep1r1	39652567	-30992	+
chr7	39621528	39621622	MACS_peak_20956	51.5	gpatch1	39657464	-35889	+
chr7	13858122	13858199	MACS_peak_20464	53.68	syt7b	13867858	-9698	+
chr7	20752838	20752923	MACS_peak_20580	49.4	oxa1l	20757771	4891	-
chr7	20752838	20752923	MACS_peak_20580	49.4	zgc:171731	20757857	-4977	+
chr7	55864923	55864998	MACS_peak_21316	50.74	znf609	55825914	-39046	-
chr7	58145838	58145933	MACS_peak_21358	48.78	zgc:153043	58098562	-47323	-
chr7	44633810	44633975	MACS_peak_21065	49.19	zgc:92818	44610814	-23078	-
chr7	44633810	44633975	MACS_peak_21065	49.19	dnaja2	44646516	12624	-
chr7	44633810	44633975	MACS_peak_21065	49.19	gpt2	44617409	16483	+
chr7	41632741	41632871	MACS_peak_21002	54.67	ptprn2	41621034	11772	+
chr7	45608105	45608199	MACS_peak_21094	43.31	cmtm3	45596293	11859	+
chr7	45608105	45608199	MACS_peak_21094	43.31	tk2	45592487	-15665	-
chr7	760545	760648	MACS_peak_20316	49.28	zgc:63470	725524	-35072	-
chr7	32731243	32731337	MACS_peak_20808	41.58	eif3jb	32760523	-29233	+
chr7	6361228	6361324	MACS_peak_20355	50.98	arhgef11	6331022	-30254	-
chr7	51832045	51832144	MACS_peak_21224	43.3	prc1b	51824620	-7474	-
chr7	51832045	51832144	MACS_peak_21224	43.3	hddc3	51852843	-20749	+
chr7	51832045	51832144	MACS_peak_21224	43.3	mfap1	51856653	-24559	+
chr7	67355139	67355256	MACS_peak_21488	46.2	eif4g2a	67347861	-7336	-
chr7	60827160	60827264	MACS_peak_21384	43.57	ppp1r14bb	60835208	-7996	+
chr7	60827160	60827264	MACS_peak_21384	43.57	plcb3	60827356	144	-
chr7	72871562	72871680	MACS_peak_21561	40.99	zgc:112375	72889009	-17388	+
chr7	72871562	72871680	MACS_peak_21561	40.99	zgc:112375	72890074	-18453	+
chr7	41504949	41505060	MACS_peak_20997	42.43	shrprbck1r	41474779	-30225	-
chr7	28197493	28197584	MACS_peak_20714	48.46	nucb2a	28164293	-33245	-
chr7	19865350	19865453	MACS_peak_20564	48.76	coro1b	19870773	5372	-
chr7	19865350	19865453	MACS_peak_20564	48.76	dtx1	19815910	-49491	-
chr7	61770912	61771027	MACS_peak_21402	54.38	rwdd	61760071	-10898	-
chr7	43749134	43749224	MACS_peak_21049	44.71	insig1	43744365	-4814	-
chr7	71019137	71019249	MACS_peak_21539	49.01	si:dkey-119o24.1	71019499	-306	+
chr7	69100168	69100280	MACS_peak_21508	44.82	swap70a	69113311	13087	-
chr7	26324357	26324472	MACS_peak_20667	41.59	badb	26300941	-23473	-
chr7	26324357	26324472	MACS_peak_20667	41.59	badb	26300941	-23473	-
chr7	106518	106710	MACS_peak_20300	101.84	nrxn2b	100077	6537	+
chr7	8533838	8533962	MACS_peak_20386	44.3	zgc:153347	8529937	3963	+
chr7	76423889	76423935	MACS_peak_21633	105.65	cbln8	76455488	-31576	+
chr7	40990089	40990223	MACS_peak_20987	53.47	slc22a18	40944658	-45498	-
chr7	40990089	40990223	MACS_peak_20987	53.47	ptprja	41003835	13679	-
chr7	21781201	21781316	MACS_peak_20596	44.78	sat2a	21802777	-21519	+
chr7	21781201	21781316	MACS_peak_20596	44.78	wu:fi38e01	21740447	-40811	-
chr7	31315620	31315741	MACS_peak_20773	48.6	fbxo22	31299085	16595	+
chr7	31315620	31315741	MACS_peak_20773	48.6	isl2b	31329396	-13716	+
chr7	30370010	30370113	MACS_peak_20762	47.79	thap11	30379395	9334	-
chr7	30370010	30370113	MACS_peak_20762	47.79	nrn1lb	30358108	-11953	-
chr7	30370010	30370113	MACS_peak_20762	47.79	gfod2	30381394	-11333	+
chr7	30370010	30370113	MACS_peak_20762	47.79	cog4	30360793	9268	+
chr7	7776771	7776851	MACS_peak_20373	53.68	zgc:175248	7781530	-4719	+
chr7	4004710	4004831	MACS_peak_20340	45.39	si:dkey-88n24.9	4000213	-4557	-
chr7	19109354	19109478	MACS_peak_20549	47.48	mta2	19154526	-45110	+
chr7	19109354	19109478	MACS_peak_20549	47.48	ecsit	19062819	-46597	-
chr7	42177375	42177490	MACS_peak_21018	42.85	rnf32	42131631	-45801	-
chr7	44518161	44518287	MACS_peak_21062	44.96	orc6	44542139	-23915	+
chr7	25189426	25189548	MACS_peak_20651	44.19	tinf2	25190806	-1319	+
chr7	25189426	25189548	MACS_peak_20651	44.19	cideb	25189431	-56	-
chr7	65767053	65767178	MACS_peak_21463	41.82	zgc:171682	65726712	-40403	-
chr7	40121064	40121201	MACS_peak_20971	46.32	syt13	40108162	12970	+
chr7	40121064	40121201	MACS_peak_20971	46.32	fbxo3	40106659	-14473	-
chr7	40121064	40121201	MACS_peak_20971	46.32	f2	40143022	-21890	+
chr7	35612329	35612448	MACS_peak_20878	40.79	fibinb	35633025	-20637	+
chr7	35612329	35612448	MACS_peak_20878	40.79	dis3l	35599609	-12779	-
chr7	44754189	44754300	MACS_peak_21071	47.24	cdh11	44760811	6567	-
chr7	70188015	70188127	MACS_peak_21526	43.92	hnf4b	70183923	-4148	-
chr7	15070730	15070881	MACS_peak_20490	52.96	fes	15088690	-17885	+
chr7	21015094	21015204	MACS_peak_20586	74.41	mus81	21008520	6629	+
chr7	27302744	27302853	MACS_peak_20691	42.46	si:ch211-138a11.5	27298548	4250	+
chr7	73909450	73909596	MACS_peak_21583	157.15	ccdc149a	73908040	-1483	-
chr7	7211105	7211210	MACS_peak_20363	41.42	zgc:77041	7255938	-44781	+
chr7	29472969	29473060	MACS_peak_20740	45.19	lmo1	29484563	11549	-
chr7	23367148	23367232	MACS_peak_20626	79.09	tmem256	23380640	13450	-
chr7	55864216	55864292	MACS_peak_21315	52.65	znf609	55825914	-38340	-
chr7	73908168	73908223	MACS_peak_21582	45.32	ccdc149a	73908040	-155	-
chr7	16065887	16065948	MACS_peak_20501	68.41	mespba	16082365	-16448	+
chr7	55209886	55209991	MACS_peak_21304	47.8	rps17	55225595	-15657	+
chr7	62740133	62740210	MACS_peak_21416	52.65	rbpjb	62723151	17020	+
chr7	23040625	23040721	MACS_peak_20618	45.48	pop7	23055830	-15157	+
chr7	23040625	23040721	MACS_peak_20618	45.48	mettl3	23055548	14875	-
chr7	60010346	60010459	MACS_peak_21374	47.04	zgc:56231	59996612	13790	+
chr7	60010346	60010459	MACS_peak_21374	47.04	rps20	59990970	19432	+
chr7	50271048	50271144	MACS_peak_21194	41.08	mfge8a	50262169	-8927	-
chr7	50271048	50271144	MACS_peak_21194	41.08	cpt1a	50263407	7689	+
chr7	50271048	50271144	MACS_peak_21194	41.08	mfge8a	50261787	-9309	-
chr7	45646173	45646335	MACS_peak_21096	43.41	cmtm4	45659895	13641	-
chr7	37980024	37980107	MACS_peak_20928	53.68	zgc:195356	38020920	-40855	+
chr7	44587930	44588093	MACS_peak_21063	41.46	mylk3	44588135	124	-
chr7	65808373	65808485	MACS_peak_21466	42.63	zgc:162140	65826998	18569	-
chr7	4241681	4241755	MACS_peak_20343	53.68	ndrg2	4209758	-31960	-
chr7	31613496	31613608	MACS_peak_20780	45.28	zgc:162945	31609363	-4189	-
chr7	30901996	30902108	MACS_peak_20770	61.92	rorab	30908081	6029	-
chr7	30901996	30902108	MACS_peak_20770	61.92	anxa2b	30869547	-32505	-
chr7	34039455	34039578	MACS_peak_20832	44.99	slc39a13	34028399	11117	+
chr7	14297886	14297974	MACS_peak_20473	51.11	arih1l	14318731	-20801	+
chr7	71001728	71001836	MACS_peak_21538	48.13	si:dkey-119o24.1	71019499	-17717	+
chr7	71373243	71373359	MACS_peak_21544	46.41	olfcs1	71387052	13751	-
chr7	71373243	71373359	MACS_peak_21544	46.41	olfcs2	71333958	-39343	-
chr7	25583736	25583851	MACS_peak_20657	42.7	ptgr1	25557922	-25871	-
chr7	21700557	21700657	MACS_peak_20595	40.79	zgc:158423	21693461	7146	+
chr7	69447298	69447419	MACS_peak_21513	50.93	kars	69483427	-36069	+
chr7	3947484	3947591	MACS_peak_20339	48.36	si:ch211-282j17.11	3936470	-11067	-
chr7	3947484	3947591	MACS_peak_20339	48.36	si:ch73-335d12.2	3966349	18812	-
chr7	31318928	31319056	MACS_peak_20774	47.05	fbxo22	31299085	19907	+
chr7	31318928	31319056	MACS_peak_20774	47.05	isl2b	31329396	-10404	+
chr7	27825807	27825925	MACS_peak_20703	41.81	cd82a	27835138	-9272	+
chr7	19174367	19174513	MACS_peak_20550	72.99	cth1	19193971	-19531	+
chr7	19174367	19174513	MACS_peak_20550	72.99	mta2	19154526	19914	+
chr7	34356400	34356516	MACS_peak_20842	42.22	cd81	34357849	1391	-
chr7	34356400	34356516	MACS_peak_20842	42.22	kcnc1a	34362961	-6503	+
chr7	54386973	54387079	MACS_peak_21273	41.57	zgc:101658	54408859	-21833	+
chr7	38757431	38757598	MACS_peak_20941	45.11	sall1a	38769436	-11922	+
chr7	50230757	50230833	MACS_peak_21192	45.43	cpt1a	50263407	-32612	+
chr7	50230757	50230833	MACS_peak_21192	45.43	traf6	50195706	-35089	-
chr7	27832080	27832213	MACS_peak_20704	46.45	cd82a	27835138	-2992	+
chr7	23378490	23378569	MACS_peak_20627	66.1	tmem256	23380640	2111	-
chr7	16995815	16995940	MACS_peak_20521	44.62	btr06	16980218	-15659	-
chr7	39724263	39724374	MACS_peak_20960	45.74	rhpn2	39741812	-17494	+
chr7	14674422	14674540	MACS_peak_20482	57.05	abhd2a	14692162	-17681	+
chr7	77270433	77270593	MACS_peak_21654	48.21	zgc:103748	77266966	3547	+
chr7	70222191	70222322	MACS_peak_21527	59.07	hnf4b	70183923	-38333	-
chr7	31217170	31217280	MACS_peak_20771	42.24	tln2a	31200055	17170	+
chr7	25661755	25661849	MACS_peak_20660	48.12	nelfa	25661336	466	+
chr7	35653429	35653519	MACS_peak_20879	43.29	bbox1	35639811	13663	+
chr7	27381318	27381435	MACS_peak_20693	43.32	ap1s1	27389001	7625	-
chr7	13627958	13628085	MACS_peak_20456	44.24	zgc:158785	13645423	17402	-
chr7	14790441	14790565	MACS_peak_20487	44.81	slc39a1	14780759	-9744	-
chr7	57895611	57895721	MACS_peak_21354	41.07	dpep1	57878820	16846	+
chr7	57895611	57895721	MACS_peak_21354	41.07	LOC565422	57940279	-44613	+
chr7	57895611	57895721	MACS_peak_21354	41.07	sult5a1	57870015	-25651	-
chr7	30031377	30031481	MACS_peak_20753	42.39	gpr56	30017989	-13440	-
chr7	30031377	30031481	MACS_peak_20753	42.39	ccdc102a	30061202	-29773	+
chr7	61294904	61295030	MACS_peak_21391	53.45	pc	61306673	11706	-
chr7	62603	62718	MACS_peak_20297	46.61	nrxn2b	100077	-37417	+
chr7	8685345	8685435	MACS_peak_20388	41	cxcl-c13d	8642707	-42683	-
chr7	40722071	40722136	MACS_peak_20980	52.06	acp2	40753571	-31468	+
chr7	77037554	77037651	MACS_peak_21648	50.74	zgc:112102	77051783	-14181	+
chr7	77037554	77037651	MACS_peak_21648	50.74	zgc:64190	77046568	-8966	+
chr7	77037554	77037651	MACS_peak_21648	50.74	ppp1cbl	77022148	15454	+
chr7	7725416	7725543	MACS_peak_20371	44.24	zgc:175248	7707898	-17581	-
chr7	7725416	7725543	MACS_peak_20371	44.24	klc2	7745347	19868	-
chr7	41430741	41430885	MACS_peak_20996	52.43	zgc:112356	41476367	-45554	+
chr7	33110639	33110724	MACS_peak_20818	45.8	nap1l4b	33129338	18657	-
chr7	37983095	37983160	MACS_peak_20929	106.54	zgc:195356	38020920	-37793	+
chr7	77036192	77036317	MACS_peak_21647	44.11	zgc:112102	77051783	-15529	+
chr7	77036192	77036317	MACS_peak_21647	44.11	zgc:64190	77046568	-10314	+
chr7	77036192	77036317	MACS_peak_21647	44.11	ppp1cbl	77022148	14106	+
chr7	76470754	76470817	MACS_peak_21635	92.59	cbln8	76455488	15297	+
chr7	34215244	34215364	MACS_peak_20838	43.63	zgc:153225	34232248	-16944	+
chr7	34215244	34215364	MACS_peak_20838	43.63	ano5b	34230113	14809	-
chr7	34215244	34215364	MACS_peak_20838	43.63	slc17a6b	34167663	-47641	-
chr7	34215244	34215364	MACS_peak_20838	43.63	slc17a6b	34167761	-47543	-
chr7	20103879	20103995	MACS_peak_20570	40.99	mllt3	20096062	-7875	-
chr7	36035925	36035985	MACS_peak_20894	63.77	slc9a5	36075204	-39249	+
chr7	51181488	51181578	MACS_peak_21210	47.87	ascl1b	51172756	8777	+
chr7	16102985	16103087	MACS_peak_20504	49.52	mespaa	16098652	4384	+
chr7	37189010	37189146	MACS_peak_20912	47.69	irx5a	37164943	-24135	-
chr7	21514543	21514643	MACS_peak_20594	50	zgc:194312	21495644	-18949	-
chr7	25042792	25042894	MACS_peak_20646	43.24	zgc:162171	25040264	-2579	-
chr7	25042792	25042894	MACS_peak_20646	43.24	rab39b	25042433	410	+
chr7	26872145	26872284	MACS_peak_20678	58.03	dysf	26861160	-11054	-
chr7	31604835	31604985	MACS_peak_20779	48	zgc:162945	31609363	4453	-
chr7	44487949	44488058	MACS_peak_21061	51.95	hrh3	44478525	9478	+
chr7	9161278	9161405	MACS_peak_20392	44.24	zgc:172244	9165223	-3882	+
chr7	35066356	35066471	MACS_peak_20859	46.66	gro1	35018273	-48140	-
chr7	59949475	59949567	MACS_peak_21372	41.43	plag1	59975151	-25630	+
chr7	59949475	59949567	MACS_peak_21372	41.43	sdr16c5b	59944695	4826	+
chr7	40852382	40852504	MACS_peak_20984	40.2	tnnt3b	40837602	14841	+
chr7	40852382	40852504	MACS_peak_20984	40.2	tnnt3b	40837598	14845	+
chr7	6759107	6759264	MACS_peak_20358	40.26	zgc:195633	6748035	11150	+
chr7	6759107	6759264	MACS_peak_20358	40.26	zgc:112234	6750339	8846	+
chr7	44641013	44641136	MACS_peak_21066	43.52	zgc:92818	44610814	-30260	-
chr7	44641013	44641136	MACS_peak_21066	43.52	dnaja2	44646516	5442	-
chr7	40708162	40708298	MACS_peak_20979	46.75	acp2	40753571	-45341	+
chr7	57968938	57969061	MACS_peak_21355	45	nqo1	57966516	2483	+
chr7	57968938	57969061	MACS_peak_21355	45	nqo1	57966516	2483	+
chr7	45553568	45553665	MACS_peak_21091	45.24	cmtm3	45596293	-42677	+
chr7	75689651	75689770	MACS_peak_21620	40.81	mrpl21	75722635	-32925	+
chr7	35909283	35909414	MACS_peak_20885	53.51	cln6a	35942442	-33094	+
chr7	35909283	35909414	MACS_peak_20885	53.51	calml4a	35947317	-37969	+
chr7	28087352	28087456	MACS_peak_20710	42.39	caprin1a	28124092	-36688	+
chr7	35505537	35505672	MACS_peak_20871	50.43	smad3a	35493955	-11649	-
chr7	56203602	56203717	MACS_peak_21323	46.61	cdh1	56206924	-3265	+
chr7	70993906	70993979	MACS_peak_21537	214.07	si:dkey-119o24.1	71019499	-25557	+
chr7	54050919	54051017	MACS_peak_21265	44.99	tcf12	54013558	-37410	-
chr7	44355106	44355239	MACS_peak_21057	44.72	zplxdc2	44357574	2402	-
chr7	41604735	41604865	MACS_peak_21000	40.09	ptprn2	41621034	-16234	+
chr7	41604735	41604865	MACS_peak_21000	40.09	ncapg2	41598135	6665	+
chr7	67887622	67887702	MACS_peak_21496	53.68	pth1b	67913942	-26280	+
chr7	20639632	20639741	MACS_peak_20577	44.56	ttc5	20685911	-46225	+
chr7	12905275	12905395	MACS_peak_20446	41	mex3b	12884593	-20742	-
chr7	565718	565828	MACS_peak_20309	48.28	nrxn2b	516660	-49113	-
chr7	53222865	53222976	MACS_peak_21255	40.11	bmp15	53228298	5378	-
chr7	53222865	53222976	MACS_peak_21255	40.11	got2b	53229743	-6823	+
chr7	53222865	53222976	MACS_peak_21255	40.11	zgc:194626	53212253	-10667	-
chr7	76761023	76761133	MACS_peak_21640	40.32	casq1b	76754750	-6328	-
chr7	25051111	25051226	MACS_peak_20647	43.72	vbp1	25061776	10608	-
chr7	25051111	25051226	MACS_peak_20647	43.72	zgc:162171	25040264	-10904	-
chr7	25051111	25051226	MACS_peak_20647	43.72	rab39b	25042433	8735	+
chr7	35558502	35558611	MACS_peak_20874	40.91	lctla	35570306	-11750	+
chr7	35558502	35558611	MACS_peak_20874	40.91	zgc:136220	35568239	9683	-
chr7	35558502	35558611	MACS_peak_20874	40.91	smad6a	35535512	-23044	-
chr7	31733781	31733891	MACS_peak_20785	45.71	lipca	31729212	4624	+
chr7	76245364	76245463	MACS_peak_21628	46	mir31	76268835	-23422	+
chr7	23466597	23466682	MACS_peak_20629	47.73	tmem256	23475621	-8982	+
chr7	72556247	72556349	MACS_peak_21556	47.06	myoz2a	72561522	5224	-
chr7	21242380	21242438	MACS_peak_20591	63.77	acap1	21260928	18519	-
chr7	21242380	21242438	MACS_peak_20591	63.77	zgc:114045	21267564	-25155	+
chr7	36698613	36698745	MACS_peak_20905	44.51	tppp3	36684444	14235	+
chr7	27566912	27567015	MACS_peak_20696	41.87	her8a	27562304	-4659	-
chr7	44467957	44468049	MACS_peak_21059	40.18	arl8	44456054	-11949	-
chr7	44467957	44468049	MACS_peak_21059	40.18	hrh3	44478525	-10522	+
chr7	6809526	6809653	MACS_peak_20360	41.83	zgc:163040	6812239	-2650	+
chr7	27844058	27844143	MACS_peak_20705	41.76	cd82a	27835138	8962	+
chr7	27844058	27844143	MACS_peak_20705	41.76	tspan18a	27888875	-44775	+
chr7	57353296	57353405	MACS_peak_21342	41.28	cdh15	57361852	-8502	+
chr7	56567750	56567872	MACS_peak_21328	41.89	ctu2	56556360	11451	+
chr7	26892649	26892826	MACS_peak_20679	76.88	dysf	26861160	-31577	-
chr7	41036539	41036627	MACS_peak_20989	43.48	zgc:158564	41056950	-20367	+
chr7	41036539	41036627	MACS_peak_20989	43.48	ptprja	41003835	-32748	-
chr7	48393266	48393373	MACS_peak_21160	41.72	tshz3b	48390825	-2494	-
chr7	18130349	18130425	MACS_peak_20543	53.68	nitr7a	18134000	-3613	+
chr7	35921782	35921889	MACS_peak_20886	170.46	cln6a	35942442	-20607	+
chr7	35921782	35921889	MACS_peak_20886	170.46	calml4a	35947317	-25482	+
chr7	25334901	25335006	MACS_peak_20653	51.65	zgc:153151	25348837	13884	-
chr7	25334901	25335006	MACS_peak_20653	51.65	mmp14a	25316722	-18231	-
chr7	14325532	14325694	MACS_peak_20474	40.25	arih1l	14318731	6882	+
chr7	51111997	51112085	MACS_peak_21208	52.09	hrasb	51108190	-3851	-
chr7	51111997	51112085	MACS_peak_21208	52.09	rassf7b	51111575	466	+
chr7	34592356	34592478	MACS_peak_20844	45.2	itga11a	34583277	-9140	-
chr7	47609481	47609619	MACS_peak_21138	50.36	zgc:101715	47603022	-6528	-
chr7	47609481	47609619	MACS_peak_21138	50.36	ccne1	47629592	-20042	+
chr7	47609481	47609619	MACS_peak_21138	50.36	zgc:162297	47629271	19721	-
chr7	39893592	39893696	MACS_peak_20965	41.12	zgc:165481	39869026	-24618	-
chr7	39893592	39893696	MACS_peak_20965	41.12	nudt19	39921375	-27731	+
chr7	40806370	40806445	MACS_peak_20982	43.36	tnnt3b	40837602	-31195	+
chr7	40806370	40806445	MACS_peak_20982	43.36	tnni2b.1	40795592	10815	+
chr7	40806370	40806445	MACS_peak_20982	43.36	tnnt3b	40837598	-31191	+
chr7	40806370	40806445	MACS_peak_20982	43.36	tnni2b.1	40794113	12294	+
chr7	36634775	36634855	MACS_peak_20903	45.43	tppp3	36684444	-49629	+
chr7	21001162	21001356	MACS_peak_20585	53.55	ovol1	20993164	8095	+
chr7	21001162	21001356	MACS_peak_20585	53.55	mus81	21008520	-7261	+
chr7	66048364	66048450	MACS_peak_21468	53.68	zgc:158420	66054769	-6362	+
chr7	34170655	34170767	MACS_peak_20837	41.81	slc17a6b	34167663	-3048	-
chr7	34170655	34170767	MACS_peak_20837	41.81	slc17a6b	34167761	-2950	-
chr7	45830804	45830924	MACS_peak_21103	51.65	nae1	45782260	-48604	-
chr7	31717638	31717775	MACS_peak_20784	41.16	lipca	31729212	-11506	+
chr7	31717638	31717775	MACS_peak_20784	41.16	aqp9b	31708400	9306	+
chr7	31717638	31717775	MACS_peak_20784	41.16	aldh1a2	31704022	-13684	-
chr7	53076708	53076815	MACS_peak_21254	48.64	rps4x	53094820	18059	-
chr7	73909660	73909716	MACS_peak_21584	46.47	ccdc149a	73908040	-1648	-
chr7	76651320	76651484	MACS_peak_21639	41.23	btr12	76672128	-20726	+
chr7	35507590	35507711	MACS_peak_20872	43.44	smad3a	35493955	-13695	-
chr7	23692726	23692836	MACS_peak_20632	43.91	chrnb1	23711147	-18366	+
chr7	60165008	60165108	MACS_peak_21377	42.2	trmt44	60153094	11964	+
chr7	11523315	11523438	MACS_peak_20430	43.05	fah	11513141	10235	+
chr7	36404006	36404108	MACS_peak_20900	49.51	ddx28	36418434	-14377	+
chr7	47580787	47580896	MACS_peak_21136	45.93	plekhf1	47585069	-4228	+
chr7	561769	561892	MACS_peak_20308	47.27	nrxn2b	516660	-45170	-
chr7	9347898	9348010	MACS_peak_20394	57.93	zgc:172260	9349993	-2039	+
chr7	6780617	6780750	MACS_peak_20359	42.33	zgc:163040	6812239	-31556	+
chr7	45787392	45787539	MACS_peak_21101	56.55	ca7	45790403	-2938	+
chr7	45787392	45787539	MACS_peak_21101	56.55	nae1	45782260	-5205	-
chr7	45997871	45997979	MACS_peak_21105	48.13	fam96b	45958886	-39039	-
chr7	23106523	23106637	MACS_peak_20619	41.02	epo	23086870	-19710	-
chr7	7284926	7285039	MACS_peak_20366	41.6	zgc:154164	7281732	-3250	-
chr7	75131034	75131127	MACS_peak_21610	44.3	lgi2a	75121942	-9138	-
chr7	75131034	75131127	MACS_peak_21610	44.3	sepsecs	75143821	12741	-
chr7	27609046	27609159	MACS_peak_20698	47.04	zgc:172079	27583680	-25422	-
chr7	27609046	27609159	MACS_peak_20698	47.04	sox19b	27623815	14713	-
chr7	27609046	27609159	MACS_peak_20698	47.04	mpdu1b	27592713	16389	+
chr7	30427059	30427178	MACS_peak_20763	46.92	acd	30417191	9927	+
chr7	30427059	30427178	MACS_peak_20763	46.92	ogfod1	30432711	-5593	+
chr7	28421761	28421875	MACS_peak_20720	45.82	sox6	28416415	5403	+
chr7	77045509	77045635	MACS_peak_21649	40.25	zgc:112102	77051783	-6211	+
chr7	77045509	77045635	MACS_peak_21649	40.25	zgc:64190	77046568	-996	+
chr7	76272907	76273026	MACS_peak_21630	42.92	mir31	76268835	4131	+
chr7	16785979	16786101	MACS_peak_20518	42.33	elp4	16799176	13136	-
chr7	57741404	57741531	MACS_peak_21350	49.02	dhodh	57780664	-39197	+
chr7	57741404	57741531	MACS_peak_21350	49.02	ist1	57735857	5610	+
chr7	41083130	41083244	MACS_peak_20990	51.62	tada2b	41131230	-48043	+
chr7	51153628	51153720	MACS_peak_21209	42.42	hrasb	51108190	-45484	-
chr7	51153628	51153720	MACS_peak_21209	42.42	ascl1b	51172756	-19082	+
chr7	27018844	27018935	MACS_peak_20683	42.02	cd99l2	27021059	2170	-
chr7	1077024	1077133	MACS_peak_20325	48.53	dctn1a	1071458	-5620	-
chr7	35922223	35922347	MACS_peak_20887	62.71	cln6a	35942442	-20157	+
chr7	35922223	35922347	MACS_peak_20887	62.71	calml4a	35947317	-25032	+
chr7	56192305	56192417	MACS_peak_21322	41.03	cdh1	56206924	-14563	+
chr7	60026626	60026712	MACS_peak_21375	53.68	zgc:112271	60039389	12720	-
chr7	17085930	17086050	MACS_peak_20525	41.84	mpped2a	17114213	-28223	+
chr7	50018116	50018206	MACS_peak_21187	41.95	kcnq1	50012829	5332	+
chr7	67333109	67333218	MACS_peak_21487	56.43	eif4g2a	67347861	14698	-
chr7	35315462	35315589	MACS_peak_20866	41.05	skor1a	35296061	-19464	-
chr7	51100042	51100135	MACS_peak_21207	43.56	hrasb	51108190	8102	-
chr7	51100042	51100135	MACS_peak_21207	43.56	rassf7b	51111575	-11487	+
chr7	72597463	72597566	MACS_peak_21557	60.91	sec24d	72612431	-14917	+
chr7	72597463	72597566	MACS_peak_21557	60.91	myoz2a	72561522	-35992	-
chr7	40285462	40285569	MACS_peak_20973	47.49	creb3l1	40290072	-4557	+
chr7	65331356	65331452	MACS_peak_21454	41.42	sox17	65291982	-39422	-
chr7	65331356	65331452	MACS_peak_21454	41.42	sox32	65342008	10604	-
chr7	54001489	54001607	MACS_peak_21263	47.15	tcf12	54013558	12010	-
chr7	18981902	18982018	MACS_peak_20547	46.41	men1	18959211	-22749	-
chr7	18981902	18982018	MACS_peak_20547	46.41	rtn3	18963209	18751	+
chr7	73909774	73910096	MACS_peak_21585	593.51	ccdc149a	73908040	-1895	-
chr7	25379237	25379325	MACS_peak_20654	46.77	nedd8	25372121	7160	+
chr7	25379237	25379325	MACS_peak_20654	46.77	gmpr2	25371746	-7535	-
chr7	34260156	34260274	MACS_peak_20839	40.19	ano5b	34230113	-30102	-
chr7	37788339	37788497	MACS_peak_20927	52.61	aktip	37794761	-6343	+
chr23	13714061	13714174	MACS_peak_13956	58.28	mir1388	13716207	-2090	+
chr23	30055209	30055326	MACS_peak_14293	46.58	pik3cd	30055559	292	-
chr23	15095611	15095725	MACS_peak_13976	46.83	ndrg3b	15049091	-46577	-
chr23	3422234	3422310	MACS_peak_13800	44.03	mafba	3423555	1283	-
chr23	29634364	29634486	MACS_peak_14275	48.82	pgd	29637349	2924	-
chr23	29634364	29634486	MACS_peak_14275	48.82	pgd	29637377	2952	-
chr23	29634364	29634486	MACS_peak_14275	48.82	sst6	29619717	-14708	-
chr23	9926432	9926554	MACS_peak_13902	42.78	slc16a7	9974378	-47885	+
chr23	9926432	9926554	MACS_peak_13902	42.78	mapre1b	9914415	-12078	-
chr23	25034207	25034322	MACS_peak_14174	43.73	olfml3a	25076543	-42279	+
chr23	25034207	25034322	MACS_peak_14174	43.73	sdf4	24986739	-47525	-
chr23	22477905	22477971	MACS_peak_14117	79.09	slc2a1a	22494611	-16673	+
chr23	6093644	6093717	MACS_peak_13847	44.03	mybpha	6128446	-34766	+
chr23	3507290	3507383	MACS_peak_13803	41.18	spata2	3526864	-19528	+
chr23	3507290	3507383	MACS_peak_13803	41.18	rnf114	3525294	17958	-
chr23	46214114	46214270	MACS_peak_14575	45.93	vdra	46205601	-8591	-
chr23	32512686	32512859	MACS_peak_14356	54.85	grasp	32474578	-38194	-
chr23	1662496	1662589	MACS_peak_13758	44.3	stxbp3	1684714	-22172	+
chr23	34071486	34071610	MACS_peak_14376	44.81	cs	34121569	-50021	+
chr23	29731716	29731848	MACS_peak_14278	46.21	kif1b	29748355	16573	-
chr23	8245187	8245311	MACS_peak_13880	41.5	LOC571123	8286843	-41594	+
chr23	37572084	37572171	MACS_peak_14428	45.16	agmat	37580836	-8709	+
chr23	37572084	37572171	MACS_peak_14428	45.16	pink1	37564964	7163	+
chr23	9882430	9882515	MACS_peak_13900	59.09	lama5	9875589	-6883	-
chr23	39718045	39718222	MACS_peak_14480	42.01	otud3	39757273	-39140	+
chr23	39718045	39718222	MACS_peak_14480	42.01	zgc:194314	39751631	-33498	+
chr23	39718045	39718222	MACS_peak_14480	42.01	camk1gb	39704031	14102	+
chr23	30205141	30205266	MACS_peak_14300	44.61	tnfrsf9a	30244784	-39581	+
chr23	373337	373460	MACS_peak_13727	40.84	zgc:101663	399997	-26599	+
chr23	373337	373460	MACS_peak_13727	40.84	ap4b1	370633	2765	+
chr23	37246524	37246634	MACS_peak_14424	47.69	zgc:193690	37211506	-35073	-
chr23	140457	140570	MACS_peak_13721	54.64	zgc:153351	138622	1891	+
chr23	28309775	28309842	MACS_peak_14248	63.18	c1galt1a	28334974	-25166	+
chr23	28309775	28309842	MACS_peak_14248	63.18	sp5l	28270265	-39543	-
chr23	5216494	5216601	MACS_peak_13832	59.83	ube2t	5244741	-28194	+
chr23	5216494	5216601	MACS_peak_13832	59.83	zgc:194242	5248398	-31851	+
chr23	18599302	18599388	MACS_peak_14036	40.57	hsd17b10	18552078	-47267	-
chr23	18599302	18599388	MACS_peak_14036	40.57	mirlet7g-1	18553269	-46076	-
chr23	20364057	20364132	MACS_peak_14075	53.68	bgnb	20339885	-24209	-
chr23	20364057	20364132	MACS_peak_14075	53.68	tnnc1b	20398722	-34628	+
chr23	32276682	32276788	MACS_peak_14347	45.93	mlck2	32282999	-6264	+
chr23	32276682	32276788	MACS_peak_14347	45.93	ephb2b	32273372	3363	+
chr23	28114512	28114624	MACS_peak_14244	44.82	acvrl1	28097572	-16996	-
chr23	43850517	43850637	MACS_peak_14531	40.59	anapc10	43886429	-35852	+
chr23	43850517	43850637	MACS_peak_14531	40.59	anapc10	43886429	-35852	+
chr23	41175669	41175780	MACS_peak_14498	58.79	si:dkey-194e6.1	41169410	-6314	-
chr23	32054004	32054112	MACS_peak_14340	40.75	cmyb	32054070	-12	+
chr23	32054004	32054112	MACS_peak_14340	40.75	hbs1l	32048789	-5269	-
chr23	365296	365409	MACS_peak_13726	51.87	ap4b1	370633	-5281	+
chr23	39655687	39655800	MACS_peak_14479	43.7	camk1gb	39704031	-48288	+
chr23	20255469	20255575	MACS_peak_14073	48.07	zgc:152916	20265813	-10291	+
chr23	20255469	20255575	MACS_peak_14073	48.07	fam58a	20265565	10043	-
chr23	20255469	20255575	MACS_peak_14073	48.07	atp2b3b	20222175	-33347	-
chr23	46047717	46047827	MACS_peak_14568	44.79	ednrab	46043932	3840	+
chr23	44318151	44318270	MACS_peak_14538	45.79	tec	44308431	9779	+
chr23	24613309	24613429	MACS_peak_14163	41.42	fam131c	24630512	17143	-
chr23	20819306	20819385	MACS_peak_14086	66.1	dpm1	20801677	17668	+
chr23	27233249	27233365	MACS_peak_14221	40.2	rnd1l	27219807	13500	+
chr23	19909639	19909751	MACS_peak_14061	43.92	abhd6b	19943850	-34155	+
chr23	13004794	13004967	MACS_peak_13946	53.32	ndnl2	13018218	13338	-
chr23	17939539	17939702	MACS_peak_14025	77.45	mir124-5	17954130	-14510	+
chr23	4917485	4917560	MACS_peak_13830	49.83	tnnc1a	4946431	-28909	+
chr23	4917485	4917560	MACS_peak_13830	49.83	slc6a1a	4910838	-6684	-
chr23	39388253	39388374	MACS_peak_14472	45.39	bmf1	39384281	-4032	-
chr23	4394147	4394288	MACS_peak_13819	46.7	zgc:112175	4413575	-19358	+
chr23	4394147	4394288	MACS_peak_13819	46.7	sgk2a	4375719	18498	+
chr23	36617663	36617771	MACS_peak_14414	41.5	igfbp6b	36648045	-30328	+
chr23	35690729	35690835	MACS_peak_14394	41.19	tmem18	35700496	9714	-
chr23	35690729	35690835	MACS_peak_14394	41.19	ccnt1	35702323	-11541	+
chr23	2920779	2920888	MACS_peak_13786	43.7	zgc:158828	2925564	-4731	+
chr23	39379877	39379981	MACS_peak_14471	49.04	bmf1	39384281	4352	-
chr23	16920859	16921003	MACS_peak_14006	40.21	fbxo44	16919652	1279	+
chr23	16920859	16921003	MACS_peak_14006	40.21	zgc:153722	16945306	-24375	+
chr23	419388	419503	MACS_peak_13728	42.42	zgc:101663	399997	19448	+
chr23	419388	419503	MACS_peak_13728	42.42	zgc:92113	425793	-6348	+
chr23	31030552	31030712	MACS_peak_14319	68.59	pcmtd2	31002898	-27734	-
chr23	31030552	31030712	MACS_peak_14319	68.59	LOC556451	31066537	-35905	+
chr23	37191105	37191228	MACS_peak_14422	43.05	gltpd1	37184290	6876	+
chr23	37191105	37191228	MACS_peak_14422	43.05	cpsf3l	37184069	-7097	-
chr23	37191105	37191228	MACS_peak_14422	43.05	ubxn10	37189012	2154	+
chr23	18778586	18778700	MACS_peak_14039	41	ikbkg	18768430	-10213	-
chr23	18778586	18778700	MACS_peak_14039	41	zgc:158296	18780151	1508	-
chr23	7002984	7003097	MACS_peak_13861	42.01	trim35-39	6991222	-11818	-
chr23	3750277	3750380	MACS_peak_13804	42.62	nudt3a	3734962	-15366	-
chr23	539228	539349	MACS_peak_13730	50.93	lsm14b	569611	-30323	+
chr23	539228	539349	MACS_peak_13730	50.93	hm13	509576	-29712	-
chr23	26764481	26764621	MACS_peak_14211	51.08	si:dkey-205h13.1	26763402	-1149	-
chr23	26764481	26764621	MACS_peak_14211	51.08	si:dkey-205h13.1	26763402	-1149	-
chr23	19952338	19952424	MACS_peak_14062	49.4	kctd6b	19958662	-6281	+
chr23	19952338	19952424	MACS_peak_14062	49.4	abhd6b	19943850	8531	+
chr23	32655511	32655680	MACS_peak_14359	42.76	ankrd52a	32629289	-26306	-
chr23	31715320	31715436	MACS_peak_14334	40.99	zgc:153284	31667302	-48076	-
chr23	14190300	14190383	MACS_peak_13965	48.55	cacnb3a	14209638	-19297	+
chr23	32647854	32648015	MACS_peak_14358	86.33	ankrd52a	32629289	-18645	-
chr23	32647854	32648015	MACS_peak_14358	86.33	taf8	32631120	16814	+
chr23	9924331	9924396	MACS_peak_13901	62.1	slc16a7	9974378	-50015	+
chr23	9924331	9924396	MACS_peak_13901	62.1	mapre1b	9914415	-9948	-
chr23	44169012	44169097	MACS_peak_14534	58.16	zgc:56304	44179769	10715	-
chr23	28343283	28343396	MACS_peak_14249	45.07	c1galt1a	28334974	8365	+
chr23	28343283	28343396	MACS_peak_14249	45.07	b4galnt1a	28362950	19611	-
chr23	43588805	43588918	MACS_peak_14529	44.6	tgm2a	43623089	-34228	+
chr23	36249119	36249200	MACS_peak_14409	44.72	hoxc1a	36229647	19512	+
chr23	24620843	24620925	MACS_peak_14164	53.16	fam131c	24630512	9628	-
chr23	3495336	3495434	MACS_peak_13801	41.61	spata2	3526864	-31479	+
chr23	9295707	9295807	MACS_peak_13895	53.45	rps21	9327348	-31591	+
chr23	14191614	14191729	MACS_peak_13966	41.19	cacnb3a	14209638	-17967	+
chr23	25280712	25280825	MACS_peak_14182	47.04	arhgap4a	25276725	4043	+
chr23	40799038	40799138	MACS_peak_14493	46.19	rnf146	40810259	11171	-
chr23	27967873	27967988	MACS_peak_14241	41.09	dhh	27981424	-13494	+
chr23	37902746	37902905	MACS_peak_14435	43.92	irx7	37908874	-6049	+
chr23	17915913	17915981	MACS_peak_14023	63.18	mir124-5	17954130	-38183	+
chr23	12463738	12463859	MACS_peak_13934	45.39	phactr3a	12451992	-11806	-
chr23	24867610	24867733	MACS_peak_14171	41.9	kansl2	24886371	-18700	+
chr23	24867610	24867733	MACS_peak_14171	41.9	atp13a2	24830272	-37399	-
chr23	19223841	19223986	MACS_peak_14049	65.71	cox4i2	19233045	-9132	+
chr23	19223841	19223986	MACS_peak_14049	65.71	nsfl1c	19196750	-27163	-
chr23	45087577	45087640	MACS_peak_14552	82.26	LOC794400	45067498	-20110	-
chr23	10288437	10288537	MACS_peak_13911	43.32	krt5	10284326	-4161	-
chr23	29915598	29915699	MACS_peak_14286	47.77	clstn1	29910614	-5034	-
chr23	20237855	20237973	MACS_peak_14072	40.99	zgc:152916	20265813	-27899	+
chr23	20237855	20237973	MACS_peak_14072	40.99	atp2b3b	20222175	-15739	-
chr23	44742157	44742250	MACS_peak_14542	51.77	zgc:85858	44760941	-18738	+
chr23	44742157	44742250	MACS_peak_14542	51.77	eno3	44727887	14316	+
chr23	40330491	40330626	MACS_peak_14483	63.62	ghrhrl	40348198	-17640	+
chr23	38219918	38220042	MACS_peak_14444	43.32	zgc:112994	38252939	-32959	+
chr23	18780245	18780381	MACS_peak_14040	49.19	zgc:158296	18780151	-162	-
chr23	18551966	18552063	MACS_peak_14035	43.67	hsd17b10	18552078	64	-
chr23	18551966	18552063	MACS_peak_14035	43.67	mirlet7g-1	18553269	1255	-
chr23	17312117	17312220	MACS_peak_14009	40.1	dnmt4	17271917	-40251	-
chr23	32028009	32028095	MACS_peak_14339	40.57	cmyb	32054070	-26018	+
chr23	32028009	32028095	MACS_peak_14339	40.57	aldh8a1	32002287	-25765	-
chr23	345131	345228	MACS_peak_13725	43.67	ap4b1	370633	-25454	+
chr23	345131	345228	MACS_peak_13725	43.67	taf11	325351	19828	+
chr23	30254822	30254895	MACS_peak_14301	40.57	uts2a	30287427	-32569	+
chr23	30254822	30254895	MACS_peak_14301	40.57	tnfrsf9a	30244784	10074	+
chr23	12245271	12245341	MACS_peak_13930	64.89	ppp1r3da	12267208	-21902	+
chr23	12245271	12245341	MACS_peak_13930	64.89	ttll9	12241082	4224	+
chr23	39410523	39410619	MACS_peak_14473	49.97	kcng1	39422863	-12292	+
chr23	39410523	39410619	MACS_peak_14473	49.97	bmf1	39384281	-26290	-
chr23	45622175	45622271	MACS_peak_14558	42.45	mogat3a	45615312	6911	+
chr23	45622175	45622271	MACS_peak_14558	42.45	atp1b2a	45605542	-16681	-
chr23	43028049	43028170	MACS_peak_14519	54.03	cyp2aa12	43024136	-3973	-
chr23	29927293	29927380	MACS_peak_14287	53.39	clstn1	29910614	-16722	-
chr23	20806653	20806776	MACS_peak_14085	45.22	dpm1	20801677	5037	+
chr23	21861218	21861364	MACS_peak_14104	44.36	rcc2	21829148	-32143	-
chr23	4827325	4827414	MACS_peak_13828	52.84	syn2a	4831162	3793	-
chr23	33760089	33760188	MACS_peak_14373	49.25	itga5	33771829	11691	-
chr23	4072459	4072568	MACS_peak_13815	59.31	b4galt5	4072975	-462	+
chr23	36084965	36085109	MACS_peak_14405	46.61	calcoco1	36054826	-30211	-
chr23	36084965	36085109	MACS_peak_14405	46.61	hoxc13a	36104487	-19450	+
chr23	14349236	14349376	MACS_peak_13969	51.88	birc7	14329497	19809	+
chr23	14349236	14349376	MACS_peak_13969	51.88	ddx23	14328486	-20820	-
chr23	136736	136827	MACS_peak_13720	45.59	zgc:153351	138622	-1841	+
chr23	30961701	30961788	MACS_peak_14318	44.09	dnajc11	30946415	15329	+
chr23	30961701	30961788	MACS_peak_14318	44.09	thap3	30966174	4430	-
chr23	20410249	20410331	MACS_peak_14076	42.07	tktb	20414797	4507	-
chr23	20410249	20410331	MACS_peak_14076	42.07	tnnc1b	20398722	11568	+
chr23	25215413	25215508	MACS_peak_14179	40.36	klhl21	25219360	-3900	+
chr23	13682279	13682372	MACS_peak_13955	51.76	mir1388	13716207	-33882	+
chr23	24193116	24193234	MACS_peak_14150	40.58	ptpn11b	24205303	-12128	+
chr23	32385270	32385406	MACS_peak_14351	42.89	zgc:92658	32368148	-17190	-
chr23	32385270	32385406	MACS_peak_14351	42.89	nr4a1	32396422	11084	-
chr23	27363596	27363742	MACS_peak_14224	75.47	stat7	27363782	113	-
chr23	27363596	27363742	MACS_peak_14224	75.47	stat6	27363808	139	-
chr23	45097461	45097591	MACS_peak_14553	50.95	LOC794400	45067498	-30028	-
chr23	32660462	32660566	MACS_peak_14360	41.64	ankrd52a	32629289	-31225	-
chr23	31030735	31030863	MACS_peak_14320	45.76	pcmtd2	31002898	-27901	-
chr23	31030735	31030863	MACS_peak_14320	45.76	LOC556451	31066537	-35738	+
chr23	3765581	3765703	MACS_peak_13805	40.2	nudt3a	3734962	-30680	-
chr23	3765581	3765703	MACS_peak_13805	40.2	hmga1a	3773193	7551	-
chr23	8496726	8496838	MACS_peak_13885	45.28	oprl1	8464101	-32681	-
chr23	5840187	5840302	MACS_peak_13841	41.59	csrp1a	5833271	-6973	-
chr23	35761049	35761147	MACS_peak_14395	41.96	tuba1l2	35760210	888	+
chr23	35761049	35761147	MACS_peak_14395	41.96	tuba1b	35765100	-4002	+
chr23	6579160	6579300	MACS_peak_13856	42.91	bmp7b	6572912	-6318	-
chr23	6579160	6579300	MACS_peak_13856	42.91	spo11	6595397	-16167	+
chr23	4061483	4061603	MACS_peak_13814	43.63	slc9a8	4057524	-4019	-
chr23	32415948	32416075	MACS_peak_14352	48.17	nr4a1	32396422	-19589	-
chr23	38239007	38239106	MACS_peak_14445	62.05	zgc:112994	38252939	-13883	+
chr23	31593547	31593674	MACS_peak_14332	47.27	hmgn3	31611386	17776	-
chr23	31593547	31593674	MACS_peak_14332	47.27	hmgn3	31611386	17776	-
chr23	31593547	31593674	MACS_peak_14332	47.27	hmgn3	31611386	17776	-
chr23	31593547	31593674	MACS_peak_14332	47.27	hmgn3	31611386	17776	-
chr23	20013947	20014058	MACS_peak_14064	55.92	rpl10	20004361	-9641	-
chr23	32126603	32126754	MACS_peak_14345	49.53	armc1l	32151928	-25250	+
chr23	31928449	31928560	MACS_peak_14336	50.99	sgk1	31884341	-44163	-
chr23	19316095	19316223	MACS_peak_14050	54.69	bcl2l1	19270074	-46085	-
chr23	29082786	29082912	MACS_peak_14264	44.96	dffa	29051372	-31477	-
chr23	18327077	18327183	MACS_peak_14030	45.23	nucks1b	18300744	-26386	-
chr23	6568340	6568463	MACS_peak_13855	55.88	bmp7b	6572912	4511	-
chr23	32082877	32083001	MACS_peak_14344	41.07	hbs1l	32048789	-34150	-
chr23	28984580	28984688	MACS_peak_14261	48.13	masp2	29013116	-28482	+
chr23	28984580	28984688	MACS_peak_14261	48.13	sst3	28974276	10358	+
chr23	4061344	4061457	MACS_peak_13813	55.96	slc9a8	4057524	-3876	-
chr23	26355025	26355121	MACS_peak_14207	50.1	atp6ap1b	26366821	-11748	+
chr23	26355025	26355121	MACS_peak_14207	50.1	gdi1	26364364	9291	-
chr23	21907847	21907974	MACS_peak_14105	64.28	igsf21b	21932405	-24495	+
chr23	40646174	40646317	MACS_peak_14489	51.65	elovl4b	40685009	-38764	+
chr23	25588440	25588547	MACS_peak_14187	48.36	pa2g4b	25579287	9206	+
chr23	27960820	27960933	MACS_peak_14240	45.07	dhh	27981424	-20548	+
chr23	27960820	27960933	MACS_peak_14240	45.07	lmbr1l	27944394	16482	+
chr23	10497140	10497261	MACS_peak_13914	49.97	eif4ba	10503115	-5915	+
chr23	17829790	17829907	MACS_peak_14019	42.88	bhlhe23	17828066	-1782	-
chr23	33759734	33760072	MACS_peak_14372	134.44	itga5	33771829	11926	-
chr23	23729325	23729423	MACS_peak_14141	40.27	her9	23695405	-33969	-
chr23	45600592	45600717	MACS_peak_14557	44.62	mogat3a	45615312	-14658	+
chr23	45600592	45600717	MACS_peak_14557	44.62	atp1b2a	45605542	4888	-
chr23	28266738	28266819	MACS_peak_14246	44.03	sp5l	28270265	3487	-
chr23	39039374	39039489	MACS_peak_14463	42.85	sall4	39046067	-6636	+
chr23	39430174	39430273	MACS_peak_14474	50.24	kcng1	39422863	7360	+
chr23	29893343	29893469	MACS_peak_14284	55.2	clstn1	29910614	17208	-
chr23	43575999	43576123	MACS_peak_14528	41.94	tgm2a	43623089	-47028	+
chr23	35807370	35807431	MACS_peak_14396	86.03	jph2	35807659	259	-
chr23	36245271	36245418	MACS_peak_14408	52.78	hoxc1a	36229647	15697	+
chr23	37658461	37658588	MACS_peak_14430	50.07	tor1l1	37634237	-24287	-
chr23	37658461	37658588	MACS_peak_14430	50.07	tor1l3	37673140	14616	-
chr23	44219940	44220124	MACS_peak_14536	64.98	zgc:56304	44179769	-40263	-
chr23	3799005	3799129	MACS_peak_13806	42.85	hmga1a	3773193	-25874	-
chr23	12201824	12201962	MACS_peak_13929	41.98	ttll9	12241082	-39189	+
chr23	42895106	42895181	MACS_peak_14517	50.74	cyp2aa9	42901803	6660	-
chr23	42895106	42895181	MACS_peak_14517	50.74	cyp2aa1	42882107	-13036	-
chr23	40383950	40384074	MACS_peak_14485	44.81	gpsm2l	40431492	-47480	+
chr23	40333540	40333716	MACS_peak_14484	65.48	ghrhrl	40348198	-14570	+
chr23	7803714	7803835	MACS_peak_13874	43.91	kif3b	7784285	19489	+
chr23	23513469	23513558	MACS_peak_14136	47.3	noc2l	23473559	-39954	-
chr23	27685416	27685521	MACS_peak_14230	40.69	dip2ba	27683170	-2298	-
chr23	6901859	6901957	MACS_peak_13859	47.57	ptges3b	6861311	-40597	-
chr23	4776515	4776591	MACS_peak_13825	52.16	cnbpa	4759779	-16774	-
chr23	4776515	4776591	MACS_peak_13825	52.16	raf1a	4764340	12213	+
chr23	4776515	4776591	MACS_peak_13825	52.16	cnbpa	4759477	-17076	-
chr23	35447865	35447953	MACS_peak_14392	52.09	cmtr1	35448365	456	-
chr23	681048	681156	MACS_peak_13731	60.56	nadl1.1	653561	-27541	-
chr23	33997394	33997499	MACS_peak_14375	43.22	racgap1	33988900	-8546	-
chr23	2061279	2061400	MACS_peak_13765	49.5	prdm5	2059122	-2217	-
chr23	34304940	34305043	MACS_peak_14377	42.24	fam50a	34298903	6088	+
chr23	34304940	34305043	MACS_peak_14377	42.24	tmed4	34298265	-6726	-
chr23	34304940	34305043	MACS_peak_14377	42.24	sars	34342095	-37104	+
chr23	13982008	13982167	MACS_peak_13960	47.56	naa10	13952394	-29693	-
chr23	19853082	19853193	MACS_peak_14059	43.26	si:ch211-222g5.3	19852943	194	+
chr23	6561686	6561783	MACS_peak_13854	47.36	bmp7b	6572912	11178	-
chr23	37615822	37615954	MACS_peak_14429	51.06	tor1l1	37634237	18349	-
chr23	20948650	20948787	MACS_peak_14089	40.07	arhgef3l	20957699	-8981	+
chr23	20948650	20948787	MACS_peak_14089	40.07	uba1	20929061	19657	+
chr23	32350284	32350368	MACS_peak_14350	48.13	zgc:92658	32368148	17822	-
chr23	32350284	32350368	MACS_peak_14350	48.13	zgc:56699	32339822	10504	+
chr23	32350284	32350368	MACS_peak_14350	48.13	zgc:194455	32338685	-11641	-
chr23	10861834	10861958	MACS_peak_13924	44.81	eif4e3	10851495	-10401	-
chr23	30112562	30112725	MACS_peak_14296	66.06	slc25a33	30117021	4378	-
chr23	30112562	30112725	MACS_peak_14296	66.06	tmem201	30096465	-16178	-
chr23	30112562	30112725	MACS_peak_14296	66.06	aurkaip1	30121593	-8950	+
chr23	23681565	23681672	MACS_peak_14140	46.85	her9	23695405	13787	-
chr23	4483803	4483923	MACS_peak_13820	49.73	si:ch73-142c19.1	4460837	-23026	-
chr23	16884494	16884591	MACS_peak_14005	46.06	fbxo44	16919652	-35110	+
chr23	16884494	16884591	MACS_peak_14005	46.06	fkbp1ab	16863015	-21527	-
chr23	305110	305216	MACS_peak_13723	48.58	taf11	325351	-20188	+
chr23	7760313	7760434	MACS_peak_13873	67.17	pofut1	7765611	-5238	+
chr23	20443280	20443392	MACS_peak_14078	47	lrrc23	20422532	-20804	-
chr23	815452	815536	MACS_peak_13734	48.97	rhoac	811060	4434	+
chr23	20585112	20585267	MACS_peak_14083	40.6	lamb2	20547043	-38146	-
chr23	19443979	19444048	MACS_peak_14052	54.73	ebp	19441822	-2191	-
chr23	41844602	41844751	MACS_peak_14503	50.51	scube3	41856040	11364	-
chr23	21085390	21085498	MACS_peak_14090	43.92	zgc:154075	21091919	-6475	+
chr23	21085390	21085498	MACS_peak_14090	43.92	zgc:162623	21052744	-32700	-
chr23	28907442	28907543	MACS_peak_14260	41.97	smc1a	28936173	-28681	+
chr23	22561635	22561756	MACS_peak_14118	65.2	rap1gap	22561515	180	+
chr23	21727280	21727416	MACS_peak_14103	50.77	her12	21741124	13776	-
chr23	21727280	21727416	MACS_peak_14103	50.77	tas1r1	21718888	8460	+
chr23	21727280	21727416	MACS_peak_14103	50.77	LOC100148329	21749295	-21947	+
chr23	9670269	9670362	MACS_peak_13897	44.3	adrm1	9667863	2452	+
chr23	17664390	17664502	MACS_peak_14013	43.05	slc17a9b	17693666	-29220	+
chr23	17664390	17664502	MACS_peak_14013	43.05	trim101	17640831	-23615	-
chr23	35539346	35539446	MACS_peak_14393	47.08	fbxo25	35534621	-4775	-
chr23	29036306	29036397	MACS_peak_14263	49.36	dffa	29051372	15021	-
chr23	32419899	32420032	MACS_peak_14353	50.81	nr4a1	32396422	-23543	-
chr23	33584294	33584409	MACS_peak_14371	44.19	slc48a1a	33575096	-9255	-
chr23	10810721	10810831	MACS_peak_13922	53.59	foxp1a	10828928	18152	-
chr23	45455215	45455307	MACS_peak_14556	52.03	plod3	45466044	-10783	+
chr23	32080494	32080597	MACS_peak_14343	42.24	hbs1l	32048789	-31756	-
chr23	44245239	44245355	MACS_peak_14537	48.89	dlg4	44280345	-35048	+
chr23	41169006	41169119	MACS_peak_14497	47.04	si:dkey-194e6.1	41169410	348	-
chr23	27693238	27693355	MACS_peak_14231	48.22	dip2ba	27683170	-10126	-
chr23	29772606	29772713	MACS_peak_14280	41.72	kif1b	29748355	-24304	-
chr23	28407207	28407322	MACS_peak_14251	47.05	tac3a	28383897	-23367	-
chr23	36718509	36718589	MACS_peak_14417	48.13	gpr182	36699442	19107	+
chr23	2076878	2077039	MACS_peak_13766	44.95	prdm5	2059122	-17836	-
chr23	45988991	45989106	MACS_peak_14567	46.61	cyp17a2	45977558	11490	+
chr23	37163927	37164036	MACS_peak_14421	47.91	gltpd1	37184290	-20309	+
chr23	37163927	37164036	MACS_peak_14421	47.91	ubxn10	37189012	-25031	+
chr23	21961356	21961482	MACS_peak_14107	48.88	dhrs3a	21957883	3536	+
chr23	45766957	45767067	MACS_peak_14561	47.68	vdra	45756003	11009	+
chr23	39021795	39021920	MACS_peak_14462	44.62	sall4	39046067	-24210	+
chr23	10860453	10860568	MACS_peak_13923	46.61	eif4e3	10851495	-9015	-
chr23	46173653	46173792	MACS_peak_14573	45.69	lmnl3	46181445	7723	-
chr23	46173653	46173792	MACS_peak_14573	45.69	syap1	46166002	-7720	-
chr23	28372432	28372556	MACS_peak_14250	42.85	tac3a	28383897	11403	-
chr23	28372432	28372556	MACS_peak_14250	42.85	b4galnt1a	28362950	-9544	-
chr23	27879753	27879851	MACS_peak_14237	43.29	arf3a	27874353	-5449	-
chr23	27879753	27879851	MACS_peak_14237	43.29	wnt10b	27888384	8582	-
chr23	27879753	27879851	MACS_peak_14237	43.29	wnt1	27893542	-13740	+
chr23	18874273	18874397	MACS_peak_14045	44.81	zgc:103759	18878286	3951	-
chr23	3502860	3503029	MACS_peak_13802	60.28	spata2	3526864	-23920	+
chr23	39442830	39442942	MACS_peak_14475	47.25	kcng1	39422863	20023	+
chr23	39442830	39442942	MACS_peak_14475	47.25	src	39492453	-49567	+
chr23	27861668	27861730	MACS_peak_14236	52.42	arf3a	27874353	12654	-
chr23	27861668	27861730	MACS_peak_14236	52.42	phf8	27847676	-14023	-
chr23	14170297	14170435	MACS_peak_13964	42.5	cacnb3a	14209638	-39272	+
chr20	10012147	10012253	MACS_peak_11387	46.14	stxbp6l	10009797	2403	+
chr20	23949743	23949831	MACS_peak_11632	53.69	cx52.6	23942864	6923	+
chr20	48428592	48428728	MACS_peak_12082	47.3	tfap2d	48411961	-16699	-
chr20	54545442	54545621	MACS_peak_12196	56.58	zp2.5	54548446	-2915	+
chr20	54545442	54545621	MACS_peak_12196	56.58	zp2.1	54553333	-7802	+
chr20	54545442	54545621	MACS_peak_12196	56.58	zp2.2	54548467	-2936	+
chr20	54545442	54545621	MACS_peak_12196	56.58	zp2.6	54548446	-2915	+
chr20	54545442	54545621	MACS_peak_12196	56.58	zp2.3	54553319	-7788	+
chr20	28399771	28399861	MACS_peak_11734	50.43	rhov	28394347	5469	+
chr20	28399771	28399861	MACS_peak_11734	50.43	vps18	28391164	-8652	-
chr20	55781895	55781949	MACS_peak_12218	106.54	zgc:158463	55786254	-4332	+
chr20	51550239	51550361	MACS_peak_12137	47.5	hsp90ab1	51533156	17144	+
chr20	48727251	48727346	MACS_peak_12088	49.73	prep	48731537	4239	-
chr20	20538330	20538420	MACS_peak_11558	40.39	six4b	20556986	-18611	+
chr20	3362087	3362201	MACS_peak_11276	42.63	marcksa	3358386	-3758	-
chr20	1118421	1118531	MACS_peak_11224	47.69	pnrc1	1144766	-26290	+
chr20	16903539	16903654	MACS_peak_11485	46.61	nfkbiaa	16922393	-18797	+
chr20	39634049	39634174	MACS_peak_11935	41.31	hey2	39622047	-12064	-
chr20	22517421	22517532	MACS_peak_11602	40.86	gsx2	22470917	-46559	-
chr20	24306314	24306372	MACS_peak_11644	144.93	pdgfra	24309908	-3565	+
chr20	39202829	39202985	MACS_peak_11929	44.43	reps1	39247959	-45052	+
chr20	55770459	55770540	MACS_peak_12212	56.39	zgc:158463	55786254	-15755	+
chr20	31484287	31484384	MACS_peak_11786	46.49	ust	31453298	-31037	-
chr20	18439873	18439995	MACS_peak_11516	45.2	si:ch211-20b12.2	18413601	-26333	-
chr20	18439873	18439995	MACS_peak_11516	45.2	vipas39	18454254	14320	-
chr20	55771147	55771250	MACS_peak_12214	377.15	zgc:158463	55786254	-15056	+
chr20	334034	334120	MACS_peak_11201	45.8	fynb	349877	-15800	+
chr20	334034	334120	MACS_peak_11201	45.8	si:dkey-119m7.4	325895	8182	+
chr20	40812497	40812606	MACS_peak_11956	41.28	si:dkey-233p4.1	40800995	11556	+
chr20	40812497	40812606	MACS_peak_11956	41.28	hsdl1	40798118	-14433	-
chr20	29244518	29244618	MACS_peak_11745	41.84	emc7	29243758	810	+
chr20	26415898	26416007	MACS_peak_11700	42.06	esr1	26412975	-2977	-
chr20	25859926	25860209	MACS_peak_11686	185.18	zgc:153896	25909944	-49877	+
chr20	32531685	32531806	MACS_peak_11812	56.94	sec63	32540643	-8898	+
chr20	32531685	32531806	MACS_peak_11812	56.94	nr2e1	32485277	-46468	-
chr20	32502500	32502605	MACS_peak_11810	47.31	sec63	32540643	-38091	+
chr20	32502500	32502605	MACS_peak_11810	47.31	nr2e1	32485277	-17275	-
chr20	23196898	23197079	MACS_peak_11614	42.69	dcun1d4	23213966	16978	-
chr20	23196898	23197079	MACS_peak_11614	42.69	spata18	23158720	-38268	-
chr20	53582269	53582395	MACS_peak_12174	41.12	gata4	53602069	19737	-
chr20	53582269	53582395	MACS_peak_12174	41.12	si:ch73-107c13.2	53573520	-8812	-
chr20	25789129	25789249	MACS_peak_11679	84.03	chst14	25777918	-11271	-
chr20	49156624	49156713	MACS_peak_12101	51.82	zgc:173683	49145327	-11341	-
chr20	49156624	49156713	MACS_peak_12101	51.82	zgc:110348	49145262	-11406	-
chr20	6191937	6192038	MACS_peak_11323	49.75	ttr	6193300	-1313	+
chr20	27106666	27106757	MACS_peak_11716	44.45	tmem251	27117150	-10439	+
chr20	27106666	27106757	MACS_peak_11716	44.45	ubr7	27122683	-15972	+
chr20	27106666	27106757	MACS_peak_11716	44.45	itpk1	27115750	9039	-
chr20	20667737	20667848	MACS_peak_11566	92.54	ppm1ab	20683268	15476	-
chr20	52178725	52178848	MACS_peak_12149	40.84	taf1a	52171806	6980	+
chr20	38042960	38043087	MACS_peak_11913	43.73	galnt14	38057286	-14263	+
chr20	45888483	45888655	MACS_peak_12037	43.79	dctn4	45882760	-5809	-
chr20	5478240	5478368	MACS_peak_11311	46.61	snw1	5469812	8492	+
chr20	1187484	1187603	MACS_peak_11225	45.79	gabrr1	1174427	-13116	-
chr20	1187484	1187603	MACS_peak_11225	45.79	lyrm2	1219684	-32141	+
chr20	20260536	20260653	MACS_peak_11551	41.58	rhoj	20259238	1356	+
chr20	20260536	20260653	MACS_peak_11551	41.58	kcnh5a	20255031	-5563	-
chr20	4149135	4149234	MACS_peak_11285	41.38	zgc:172112	4178672	-29488	+
chr20	4149135	4149234	MACS_peak_11285	41.38	sell	4136587	12597	+
chr20	2672755	2672838	MACS_peak_11266	50.99	slc35a1	2697856	-25060	+
chr20	2672755	2672838	MACS_peak_11266	50.99	zgc:101562	2671507	1289	+
chr20	740425	740580	MACS_peak_11212	58.53	myo6a	756818	-16316	+
chr20	54708110	54708293	MACS_peak_12200	75.18	znf410	54688170	20031	+
chr20	29911167	29911271	MACS_peak_11760	53.37	rnf144ab	29890298	-20921	-
chr20	33968528	33968654	MACS_peak_11841	40.27	selp	33986305	17714	-
chr20	7461399	7461559	MACS_peak_11341	54.45	dsg2	7502354	-40875	+
chr20	9794408	9794561	MACS_peak_11384	40.94	zfp36l1b	9761281	-33203	-
chr20	24205925	24206011	MACS_peak_11641	49.4	map3k7	24164860	-41108	-
chr20	39631177	39631287	MACS_peak_11934	42.65	hey2	39622047	-9185	-
chr20	25736507	25736587	MACS_peak_11676	46.55	cep135	25741324	-4777	+
chr20	30063391	30063531	MACS_peak_11763	40.22	sox11b	30061200	-2261	-
chr20	18424123	18424228	MACS_peak_11514	48.8	si:ch211-20b12.2	18413601	-10574	-
chr20	20637654	20637744	MACS_peak_11562	43.29	six6b	20606025	-31674	-
chr20	19103458	19103577	MACS_peak_11530	55.06	sox7	19147286	-43769	+
chr20	39258234	39258351	MACS_peak_11930	41.6	cyp39a1	39244251	-14041	-
chr20	39258234	39258351	MACS_peak_11930	41.6	reps1	39247959	10333	+
chr20	55785593	55785673	MACS_peak_12219	53.68	zgc:158463	55786254	-621	+
chr20	13356819	13356932	MACS_peak_11431	40.82	kcnk3	13309554	-47321	-
chr20	34138067	34138181	MACS_peak_11846	41	pdcb	34115433	-22691	-
chr20	34138067	34138181	MACS_peak_11846	41	ptgs2b	34152005	13881	-
chr20	29655418	29655525	MACS_peak_11754	46.38	asap2b	29660561	-5090	+
chr20	29655418	29655525	MACS_peak_11754	46.38	cpsf3	29659360	3889	-
chr20	46810574	46810677	MACS_peak_12052	41.87	batf	46823546	-12921	+
chr20	46810574	46810677	MACS_peak_12052	41.87	fos	46805421	-5204	-
chr20	31571236	31571361	MACS_peak_11791	48.6	sash1a	31523208	-48090	-
chr20	13658546	13658597	MACS_peak_11438	70.69	lpgat1	13697813	-39242	+
chr20	34678849	34678948	MACS_peak_11855	50.24	elp3	34696003	-17105	+
chr20	34678849	34678948	MACS_peak_11855	50.24	zgc:92470	34694667	15769	-
chr20	21035681	21035794	MACS_peak_11572	51.4	btbd6b	21004942	-30795	-
chr20	55773550	55773616	MACS_peak_12215	137.91	zgc:158463	55786254	-12671	+
chr20	50551745	50551867	MACS_peak_12119	45.84	LOC569213	50551661	-145	-
chr20	1779853	1779992	MACS_peak_11242	55.57	lama2	1769022	10900	+
chr20	49752	49977	MACS_peak_11197	40.47	zgc:174972	37622	-12242	-
chr20	7050012	7050108	MACS_peak_11335	47.61	igfbp3	7067282	17222	-
chr20	30525836	30525931	MACS_peak_11771	62.62	myt1la	30516589	9294	+
chr20	14024896	14025001	MACS_peak_11444	42.55	si:ch211-223m11.2	14028991	4043	-
chr20	14024896	14025001	MACS_peak_11444	42.55	zgc:123261	14029031	-4083	+
chr20	10190051	10190193	MACS_peak_11388	45.11	zgc:86709	10160985	-29137	-
chr20	35268588	35268682	MACS_peak_11865	46.4	fzd3a	35270768	2133	-
chr20	35268588	35268682	MACS_peak_11865	46.4	fbxo16	35272133	-3498	+
chr20	26557467	26557601	MACS_peak_11702	42.51	stx11b.1	26567778	-10244	+
chr20	26557467	26557601	MACS_peak_11702	42.51	stx11b.2	26566768	9234	-
chr20	26557467	26557601	MACS_peak_11702	42.51	mthfd1l	26561457	3923	-
chr20	16508441	16508553	MACS_peak_11477	43.48	gtf2a1	16494036	-14461	-
chr20	23254326	23254441	MACS_peak_11616	42.42	fryl	23302754	-48371	+
chr20	23254326	23254441	MACS_peak_11616	42.42	ociad1	23241083	-13300	-
chr20	25789955	25790047	MACS_peak_11680	44.71	chst14	25777918	-12083	-
chr20	2762988	2763140	MACS_peak_11269	46.7	syncrip	2760680	2384	+
chr20	2762988	2763140	MACS_peak_11269	46.7	akirin2	2754954	-8110	-
chr20	45897621	45897724	MACS_peak_12039	49.3	gpcpd1	45911553	13881	-
chr20	45897621	45897724	MACS_peak_12039	49.3	dctn4	45882760	-14912	-
chr20	5487039	5487163	MACS_peak_11312	44.81	snw1	5469812	17289	+
chr20	49133326	49133451	MACS_peak_12100	42.66	nkx2.2b	49102356	-31032	-
chr20	49133326	49133451	MACS_peak_12100	42.66	zgc:173683	49145327	11939	-
chr20	49133326	49133451	MACS_peak_12100	42.66	zgc:110348	49145262	11874	-
chr20	48774275	48774382	MACS_peak_12089	41.72	insm1a	48789136	14808	-
chr20	48774275	48774382	MACS_peak_12089	41.72	xrg5	48768693	5635	+
chr20	31434401	31434528	MACS_peak_11785	40.08	ust	31453298	18834	-
chr20	28428875	28428990	MACS_peak_11735	40.79	pigh	28434069	5137	-
chr20	28428875	28428990	MACS_peak_11735	40.79	vps18	28391164	-37768	-
chr20	29913854	29913986	MACS_peak_11761	40.71	rnf144ab	29890298	-23622	-
chr20	968160	968272	MACS_peak_11217	43.92	cnr1	933202	-35014	-
chr20	49082889	49083009	MACS_peak_12099	45.11	nkx2.1a	49081251	-1698	-
chr20	24094	24214	MACS_peak_11193	45.59	zgc:174972	37622	13468	-
chr20	20664397	20664523	MACS_peak_11565	43.42	ppm1ab	20683268	18808	-
chr20	24272398	24272513	MACS_peak_11643	41.59	pdgfra	24309908	-37453	+
chr20	22283139	22283248	MACS_peak_11595	59.31	tmem165	22265276	-17917	-
chr20	22283139	22283248	MACS_peak_11595	59.31	kdr	22293147	-9954	+
chr20	22283139	22283248	MACS_peak_11595	59.31	srd5a3	22271142	-12051	-
chr20	9495765	9495891	MACS_peak_11381	55.2	si:dkey-174m14.3	9533903	-38075	+
chr20	31277713	31277824	MACS_peak_11784	45.97	apobb	31295685	-17917	+
chr20	31277713	31277824	MACS_peak_11784	45.97	zgc:63695	31264221	-13547	-
chr20	53223218	53223360	MACS_peak_12163	42.53	tbc1d7	53188976	-34313	-
chr20	43935531	43935635	MACS_peak_12010	49.04	clic5b	43957097	-21514	+
chr20	43935531	43935635	MACS_peak_12010	49.04	zgc:153725	43949452	13869	-
chr20	20457877	20457985	MACS_peak_11555	42.67	hif1ab	20427582	-30349	-
chr20	52032460	52032536	MACS_peak_12148	66.1	aida	52069514	-37016	+
chr20	609357	609443	MACS_peak_11209	49.4	kcnk2b	608394	1006	+
chr20	51603102	51603227	MACS_peak_12139	44.62	slc35b2	51602175	-989	-
chr20	24306808	24306870	MACS_peak_11645	80.28	pdgfra	24309908	-3069	+
chr20	28290363	28290420	MACS_peak_11732	65.54	chac1	28296541	-6150	+
chr20	28290363	28290420	MACS_peak_11732	65.54	dll4	28274901	15490	+
chr20	42009125	42009275	MACS_peak_11982	60.38	si:dkeyp-114g9.1	42024603	15403	-
chr20	34062093	34062165	MACS_peak_11844	43.36	prg4b	34054513	7616	+
chr20	34062093	34062165	MACS_peak_11844	43.36	scyl3	34053577	-8552	-
chr20	54373005	54373116	MACS_peak_12188	45.97	arid1aa	54373220	-160	+
chr20	54373005	54373116	MACS_peak_12188	45.97	zgc:171818	54373220	-160	+
chr20	54373005	54373116	MACS_peak_12188	45.97	si:dkey-241l7.6	54369550	-3510	-
chr20	38847115	38847248	MACS_peak_11924	50.39	dnajc5ga	38811800	-35381	-
chr20	38847115	38847248	MACS_peak_11924	50.39	cad	38852347	5166	-
chr20	38847115	38847248	MACS_peak_11924	50.39	ift172	38861946	-14765	+
chr20	23265109	23265238	MACS_peak_11617	54.54	fryl	23302754	-37581	+
chr20	23265109	23265238	MACS_peak_11617	54.54	ociad1	23241083	-24090	-
chr20	26627341	26627439	MACS_peak_11706	44.19	si:dkey-25e12.3	26580817	-46573	-
chr20	10210622	10210679	MACS_peak_11390	79.09	zgc:86709	10160985	-49665	-
chr20	23456456	23456587	MACS_peak_11623	40.91	slain2	23459832	3311	-
chr20	23456456	23456587	MACS_peak_11623	40.91	slc10a4	23428468	-28053	-
chr20	10190210	10190284	MACS_peak_11389	110.44	zgc:86709	10160985	-29262	-
chr20	27025805	27025908	MACS_peak_11713	49.3	chga	27049824	-23968	+
chr20	27025805	27025908	MACS_peak_11713	49.3	sel1l	27017022	8834	+
chr20	38727622	38727748	MACS_peak_11920	49.8	uts1	38749283	-21598	+
chr20	25790589	25790730	MACS_peak_11682	88.47	chst14	25777918	-12741	-
chr20	39692769	39692880	MACS_peak_11937	53.33	hddc2	39711280	-18456	+
chr20	55781736	55781870	MACS_peak_12217	64.55	zgc:158463	55786254	-4451	+
chr20	18696388	18696507	MACS_peak_11522	40.39	tnfaip2a	18733791	-37344	+
chr20	19061619	19061741	MACS_peak_11529	43.24	tdh	19065611	-3931	+
chr20	45896992	45897132	MACS_peak_12038	41.72	gpcpd1	45911553	14491	-
chr20	45896992	45897132	MACS_peak_12038	41.72	dctn4	45882760	-14302	-
chr20	25888966	25889076	MACS_peak_11693	43.06	zgc:153896	25909944	-20923	+
chr20	25888966	25889076	MACS_peak_11693	43.06	exoc1	25908195	19174	-
chr20	25619933	25620013	MACS_peak_11673	44.37	ppat	25655814	-35841	+
chr20	25619933	25620013	MACS_peak_11673	44.37	cyp2p10	25615841	4132	+
chr20	25619933	25620013	MACS_peak_11673	44.37	cyp2p9	25611233	8740	+
chr20	46518962	46519083	MACS_peak_12047	45.39	taar14g	46525114	-6092	+
chr20	46518962	46519083	MACS_peak_12047	45.39	taar14e	46520052	-1030	+
chr20	14738669	14738782	MACS_peak_11453	43.27	pigc	14725687	13038	+
chr20	15537448	15537565	MACS_peak_11461	46.2	jun	15558607	-21101	+
chr20	40741024	40741103	MACS_peak_11955	41.16	cx43	40752184	11121	-
chr20	13039008	13039175	MACS_peak_11424	64.49	dtl	13056187	-17096	+
chr20	13039008	13039175	MACS_peak_11424	64.49	ints7	13055044	15953	-
chr20	50983851	50983967	MACS_peak_12127	46.41	fut8	50966942	16967	+
chr20	653926	654035	MACS_peak_11210	43.7	nrl	678992	-25012	+
chr20	35067288	35067402	MACS_peak_11860	40.41	hnrnpub	35083241	-15896	+
chr20	35067288	35067402	MACS_peak_11860	40.41	cnstb	35036701	-30644	-
chr20	51666205	51666299	MACS_peak_12140	51.5	tmem151b	51650091	16161	+
chr20	51666205	51666299	MACS_peak_12140	51.5	nfkbie	51644431	-21821	-
chr20	32216785	32216885	MACS_peak_11803	47.08	cep57l1	32187882	-28953	-
chr20	32216785	32216885	MACS_peak_11803	47.08	sesn1	32263285	-46450	+
chr20	18171833	18171946	MACS_peak_11508	40.06	aqp4	18209301	-37412	+
chr20	49241366	49241466	MACS_peak_12103	46.63	mgst3	49280299	-38883	+
chr20	5385060	5385156	MACS_peak_11308	50.99	ism2	5368637	-16471	-
chr20	30478616	30478694	MACS_peak_11770	51.2	myt1la	30516589	-37934	+
chr20	6206568	6206673	MACS_peak_11324	46.36	ttr	6193300	13320	+
chr20	54381169	54381257	MACS_peak_12190	53.12	zgc:171670	54383093	-1880	+
chr20	20765263	20765377	MACS_peak_11568	41.8	ppp1r13bb	20803186	-37866	+
chr20	20765263	20765377	MACS_peak_11568	41.8	zgc:193541	20798343	-33023	+
chr20	37890565	37890683	MACS_peak_11911	40.19	vash2	37891293	-669	+
chr20	54877901	54878015	MACS_peak_12202	41	zgc:153512	54846455	-31503	-
chr20	54877901	54878015	MACS_peak_12202	41	mogat3a	54892539	14581	-
chr20	54877901	54878015	MACS_peak_12202	41	zgc:153012	54888082	10124	-
chr20	832247	832364	MACS_peak_11213	46.19	mei4	835482	-3177	+
chr20	25788877	25788951	MACS_peak_11678	45.97	chst14	25777918	-10996	-
chr20	2689719	2689821	MACS_peak_11267	41.74	slc35a1	2697856	-8086	+
chr20	2689719	2689821	MACS_peak_11267	41.74	zgc:101562	2671507	18263	+
chr20	2689719	2689821	MACS_peak_11267	41.74	zgc:109719	2696742	6972	-
chr20	42682289	42682376	MACS_peak_11993	47.85	slc22a2	42700632	-18300	+
chr20	25652005	25652110	MACS_peak_11675	45.5	ppat	25655814	-3757	+
chr20	25652005	25652110	MACS_peak_11675	45.5	paics	25655669	3612	-
chr20	16523498	16523588	MACS_peak_11480	43.99	gtf2a1	16494036	-29507	-
chr20	16523498	16523588	MACS_peak_11480	43.99	ches1	16539455	15912	-
chr20	39677321	39677446	MACS_peak_11936	44.62	hddc2	39711280	-33897	+
chr20	29637367	29637480	MACS_peak_11753	44.6	asap2b	29660561	-23138	+
chr20	27921908	27922035	MACS_peak_11726	40.51	syndig1l	27887248	-34723	-
chr20	46564265	46564377	MACS_peak_12048	57.34	taar14b	46555068	9253	+
chr20	46564265	46564377	MACS_peak_12048	57.34	zgc:153137	46554919	9402	+
chr20	151105	151236	MACS_peak_11199	41.99	slc16a10	168344	17174	-
chr20	28885534	28885667	MACS_peak_11740	53.95	max	28868444	-17156	-
chr20	22426884	22427009	MACS_peak_11597	47.7	kita	22445418	18472	-
chr20	19037024	19037197	MACS_peak_11528	45.83	tdh	19065611	-28501	+
chr20	19037024	19037197	MACS_peak_11528	45.83	mtmr9	19019502	17608	+
chr20	8596478	8596596	MACS_peak_11364	56.45	dab1a	8597049	512	-
chr20	4026724	4026841	MACS_peak_11284	65.66	exoc8	4037588	10806	-
chr20	18749831	18749963	MACS_peak_11523	41.79	tnfaip2a	18733791	16106	+
chr20	18749831	18749963	MACS_peak_11523	41.79	eif5	18775267	-25370	+
chr20	24170931	24171027	MACS_peak_11639	43.92	map3k7	24164860	-6119	-
chr20	5110002	5110099	MACS_peak_11304	50.74	ccnk	5115837	-5787	+
chr20	40406729	40406845	MACS_peak_11950	43.52	fabp7b	40402467	-4320	-
chr20	40406729	40406845	MACS_peak_11950	43.52	smpdl3a	40399224	-7563	-
chr20	13656200	13656397	MACS_peak_11437	53.47	lpgat1	13697813	-41515	+
chr20	5289570	5289674	MACS_peak_11306	44.39	ccdc85cb	5269157	-20465	-
chr20	5289570	5289674	MACS_peak_11306	44.39	zgc:63602	5294610	4988	-
chr20	15129384	15129499	MACS_peak_11456	40.02	fmo5	15110551	-18890	-
chr20	15129384	15129499	MACS_peak_11456	40.02	si:dkey-239i20.4	15138012	8571	-
chr20	49253339	49253490	MACS_peak_12104	50.95	mgst3	49280299	-26885	+
chr20	45911617	45911743	MACS_peak_12040	43.92	gpcpd1	45911553	-127	-
chr20	14063406	14063511	MACS_peak_11445	48.29	si:ch211-223m11.2	14028991	-34467	-
chr20	47625008	47625102	MACS_peak_12059	51.5	dtnba	47612813	12242	+
chr20	22444641	22444748	MACS_peak_11598	45.01	kita	22445418	724	-
chr20	22444641	22444748	MACS_peak_11598	45.01	pdgfra	22450540	5846	-
chr20	54516600	54516716	MACS_peak_12194	58.76	actr10	54532436	-15778	+
chr20	26723255	26723382	MACS_peak_11707	41.83	foxc1b	26731981	-8663	+
chr20	26723255	26723382	MACS_peak_11707	41.83	foxq1b	26713546	9772	+
chr20	39773014	39773183	MACS_peak_11941	49.46	tpd52l1	39761696	-11402	-
chr20	54907486	54907562	MACS_peak_12204	42.07	mogat3a	54892539	-14985	-
chr20	54907486	54907562	MACS_peak_12204	42.07	zgc:153012	54888082	-19442	-
chr20	25553664	25553755	MACS_peak_11671	61.02	cyp2n13	25552388	-1321	-
chr20	35046130	35046233	MACS_peak_11859	45.48	hnrnpub	35083241	-37060	+
chr20	35046130	35046233	MACS_peak_11859	45.48	cnstb	35036701	-9480	-
chr20	29782220	29782336	MACS_peak_11757	43.08	kidins220b	29769811	12467	+
chr20	48632538	48632644	MACS_peak_12085	45.23	hadhaa	48621737	10854	+
chr20	5395645	5395750	MACS_peak_11309	48.81	ism2	5368637	-27060	-
chr20	5395645	5395750	MACS_peak_11309	48.81	sptlc2b	5409105	13408	-
chr20	25866601	25866739	MACS_peak_11689	42.5	zgc:153896	25909944	-43274	+
chr20	48884156	48884276	MACS_peak_12094	41.84	mir2193	48921091	-36875	+
chr20	13795508	13795612	MACS_peak_11441	50.64	nek2	13797938	-2378	+
chr20	20464116	20464232	MACS_peak_11556	57.33	hif1ab	20427582	-36592	-
chr20	20464116	20464232	MACS_peak_11556	57.33	prkchb	20482189	18015	-
chr20	24307154	24307307	MACS_peak_11646	69.19	pdgfra	24309908	-2678	+
chr20	16987464	16987627	MACS_peak_11488	67.49	zgc:92716	16947061	-40484	-
chr20	38798128	38798227	MACS_peak_11923	42.81	dnajc5ga	38811800	13623	-
chr20	38798128	38798227	MACS_peak_11923	42.81	trim54	38783506	-14671	-
chr20	561254	561385	MACS_peak_11208	45.55	smyd2b	589040	-27721	+
chr20	561254	561385	MACS_peak_11208	45.55	dse	556729	4590	+
chr20	561254	561385	MACS_peak_11208	45.55	smyd2b	589033	-27714	+
chr20	37270401	37270587	MACS_peak_11900	50.34	cx23	37319629	-49135	+
chr20	23731790	23731897	MACS_peak_11626	41.34	sh3rf1	23724672	7171	+
chr20	23731790	23731897	MACS_peak_11626	41.34	sh3rf1	23724675	7168	+
chr20	53521113	53521223	MACS_peak_12171	46.67	ctsbb	53536884	15716	-
chr20	33606983	33607116	MACS_peak_11827	53.02	si:dkey-65b13.8	33599299	7750	+
chr20	24205625	24205748	MACS_peak_11640	40.42	map3k7	24164860	-40826	-
chr20	47751695	47751816	MACS_peak_12063	45.66	rab10	47763529	11774	-
chr20	4257221	4257344	MACS_peak_11289	40.01	zgc:154018	4256993	289	+
chr20	19626007	19626128	MACS_peak_11542	41.65	mir133b	19615622	-10445	-
chr20	19626007	19626128	MACS_peak_11542	41.65	nme6	19634542	-8475	+
chr20	19626007	19626128	MACS_peak_11542	41.65	mir206-1	19616906	-9161	-
chr20	25589117	25589267	MACS_peak_11672	58.28	cyp2p6	25592711	-3519	+
chr20	25589117	25589267	MACS_peak_11672	58.28	cyp2p7	25598393	-9201	+
chr20	34196232	34196325	MACS_peak_11848	52.94	arpc5b	34176292	19986	+
chr20	22211041	22211141	MACS_peak_11594	42.57	clock	22202471	8620	+
chr20	35118571	35118648	MACS_peak_11862	44.59	si:ch211-89p3.3	35111200	7409	+
chr20	35118571	35118648	MACS_peak_11862	44.59	zgc:174985	35110849	7760	+
chr20	29666665	29666760	MACS_peak_11755	42.7	asap2b	29660561	6151	+
chr20	29666665	29666760	MACS_peak_11755	42.7	cpsf3	29659360	-7352	-
chr20	47762509	47762628	MACS_peak_12064	40.79	rab10	47763529	961	-
chr20	39766657	39766809	MACS_peak_11940	49.79	tpd52l1	39761696	-5037	-
chr20	5353740	5353865	MACS_peak_11307	40.14	ism2	5368637	14835	-
chr20	5353740	5353865	MACS_peak_11307	40.14	zgc:136808	5331030	-22772	-
chr20	38212869	38212996	MACS_peak_11914	41.38	ehd3	38226871	-13939	+
chr20	5077806	5077925	MACS_peak_11303	45.79	ccnk	5115837	-37972	+
chr20	42018520	42018648	MACS_peak_11983	52.43	si:dkeyp-114g9.1	42024603	6019	-
chr20	33798280	33798394	MACS_peak_11837	43.49	fam102bb	33814611	16274	-
chr20	33798280	33798394	MACS_peak_11837	43.49	olfml2ba	33816763	-18426	+
chr20	30067415	30067563	MACS_peak_11764	44.73	sox11b	30061200	-6289	-
chr20	22306483	22306584	MACS_peak_11596	48.25	kdr	22293147	13386	+
chr20	43696038	43696154	MACS_peak_12005	40.99	lin9	43722970	-26874	+
chr20	43696038	43696154	MACS_peak_12005	40.99	parp1	43680200	15896	+
chr20	54781963	54782064	MACS_peak_12201	49.24	yy1b	54773869	-8144	-
chr20	49256604	49256733	MACS_peak_12105	46.4	mgst3	49280299	-23631	+
chr20	15136262	15136369	MACS_peak_11457	45.91	fmo5	15110551	-25764	-
chr20	15136262	15136369	MACS_peak_11457	45.91	si:dkey-239i20.4	15138012	1697	-
chr20	13838946	13839058	MACS_peak_11442	46.24	rd3	13884229	-45227	+
chr20	40469469	40469613	MACS_peak_11952	56.63	serinc1	40489339	-19798	+
chr20	40469469	40469613	MACS_peak_11952	56.63	pkib	40482846	13305	-
chr20	29903886	29903992	MACS_peak_11759	40.12	rnf144ab	29890298	-13641	-
chr20	38766224	38766346	MACS_peak_11922	41.03	uts1	38749283	17002	+
chr20	38766224	38766346	MACS_peak_11922	41.03	trim54	38783506	17221	-
chr20	16520387	16520494	MACS_peak_11479	41.72	gtf2a1	16494036	-26404	-
chr20	16520387	16520494	MACS_peak_11479	41.72	ches1	16539455	19015	-
chr20	30940648	30940743	MACS_peak_11775	58.74	sod2	30965085	-24390	+
chr20	30940648	30940743	MACS_peak_11775	58.74	acat2	30957047	16352	-
chr20	30940648	30940743	MACS_peak_11775	58.74	hebp2	30926855	-13840	-
chr20	43912754	43912834	MACS_peak_12009	53.68	clic5b	43957097	-44303	+
chr20	1729762	1729887	MACS_peak_11240	44.62	lama2	1769022	-39198	+
chr20	46748847	46748988	MACS_peak_12050	52.05	zc3h14	46743170	5747	+
chr20	28831915	28832056	MACS_peak_11739	53.58	fntb	28829892	2093	+
chr20	28831915	28832056	MACS_peak_11739	53.58	rab15	28826907	-5078	-
chr20	16919571	16919678	MACS_peak_11486	42.11	nfkbiaa	16922393	-2769	+
chr20	24307373	24307553	MACS_peak_11647	127.93	pdgfra	24309908	-2445	+
chr20	44973	45129	MACS_peak_11196	42.64	zgc:174972	37622	-7429	-
chr20	51884866	51885025	MACS_peak_12142	81.2	disp1	51896859	11914	-
chr20	38974857	38974981	MACS_peak_11926	45	mir124-2	38930322	-44597	-
chr20	21292871	21292982	MACS_peak_11577	46.95	nudt14	21341189	-48263	+
chr20	20548114	20548236	MACS_peak_11559	53.26	six4b	20556986	-8811	+
chr20	26624593	26624712	MACS_peak_11705	45.79	si:dkey-25e12.3	26580817	-43835	-
chr20	18783495	18783625	MACS_peak_11524	48.94	eif5	18775267	8293	+
chr20	18783495	18783625	MACS_peak_11524	48.94	fam167ab	18813248	-29688	+
chr20	18783495	18783625	MACS_peak_11524	48.94	enpp5	18803428	19868	-
chr20	47795266	47795378	MACS_peak_12065	58.53	tram2	47841179	-45857	+
chr20	47795266	47795378	MACS_peak_12065	58.53	tram2	47841167	-45845	+
chr20	47795266	47795378	MACS_peak_12065	58.53	rab10	47763529	-31793	-
chr20	39758825	39758922	MACS_peak_11939	48.28	tpd52l1	39761696	2823	-
chr20	16561708	16561830	MACS_peak_11483	42.33	ches1	16539455	-22314	-
chr20	36115107	36115202	MACS_peak_11876	42.35	ptchd4	36131834	16680	-
chr20	4244407	4244528	MACS_peak_11288	42.97	zgc:154018	4256993	-12526	+
chr20	13755173	13755313	MACS_peak_11440	46.42	nek2	13797938	-42695	+
chr20	981265	981383	MACS_peak_11218	43.57	cnr1	933202	-48122	-
chr20	42582027	42582168	MACS_peak_11991	44.41	igf2r	42596887	-14790	+
chr20	42582027	42582168	MACS_peak_11991	44.41	tdrd6	42569498	12599	+
chr20	46121491	46121602	MACS_peak_12042	44.58	taar13c	46123505	1959	-
chr20	46121491	46121602	MACS_peak_12042	44.58	taar15	46118695	-2851	-
chr20	35237553	35237662	MACS_peak_11864	40.91	fbxo16	35272133	-34526	+
chr20	54518906	54518976	MACS_peak_12195	51.34	actr10	54532436	-13495	+
chr20	24320678	24320847	MACS_peak_11649	54.53	pdgfra	24309908	10854	+
chr20	25878111	25878225	MACS_peak_11692	53.08	zgc:153896	25909944	-31776	+
chr20	53942745	53942864	MACS_peak_12182	42.92	slc25a47a	53983170	-40366	+
chr20	53942745	53942864	MACS_peak_12182	42.92	myh6	53927306	15498	+
chr20	25213392	25213472	MACS_peak_11666	42.07	moxd1	25254884	-41452	+
chr20	48369489	48369570	MACS_peak_12080	46.94	tfap2b	48384457	14928	-
chr20	48369489	48369570	MACS_peak_12080	46.94	tfap2b	48386117	16588	-
chr20	33708207	33708332	MACS_peak_11835	44.11	si:ch211-199m3.1	33704107	4162	+
chr20	27171953	27172070	MACS_peak_11718	46.58	btbd7	27182102	10091	-
chr20	38662773	38662849	MACS_peak_11917	52.65	slc30a2	38635069	-27742	-
chr20	38662773	38662849	MACS_peak_11917	52.65	mpv17	38696574	-33763	+
chr20	2233564	2233671	MACS_peak_11256	42.9	tmem200a	2259366	-25749	+
chr20	46905462	46905582	MACS_peak_12054	42.28	wdr26b	46950017	-44495	+
chr20	4156607	4156709	MACS_peak_11286	42.47	zgc:172112	4178672	-22014	+
chr20	4156607	4156709	MACS_peak_11286	42.47	wu:fa18f11	4173813	17155	-
chr20	25865458	25865524	MACS_peak_11688	48.36	zgc:153896	25909944	-44453	+
chr20	35085294	35085421	MACS_peak_11861	40.08	hnrnpub	35083241	2116	+
chr20	35085294	35085421	MACS_peak_11861	40.08	zgc:174985	35110849	-25492	+
chr20	35085294	35085421	MACS_peak_11861	40.08	lft1	35100985	15628	-
chr20	31070887	31071011	MACS_peak_11780	41.5	otof	31102445	-31496	+
chr20	39333335	39333418	MACS_peak_11931	46.17	clu	39296552	-36824	-
chr20	16022837	16022951	MACS_peak_11469	51.16	angptl1	16037755	-14861	+
chr20	4940809	4940978	MACS_peak_11302	56.87	zdhhc14	4925393	-15500	-
chr20	4940809	4940978	MACS_peak_11302	56.87	tmem242	4927017	13876	+
chr20	51521877	51521995	MACS_peak_12135	46	rbm25	51521235	-701	-
chr20	11282284	11282344	MACS_peak_11405	69.96	flrt2	11288329	6015	-
chr20	94414	94568	MACS_peak_11198	45.37	zgc:112001	108937	-14446	+
chr20	31567040	31567149	MACS_peak_11790	43.7	sash1a	31523208	-43886	-
chr20	20941954	20942075	MACS_peak_11571	42.52	brf1b	20973950	-31936	+
chr20	20941954	20942075	MACS_peak_11571	42.52	ckbb	20893918	-48096	-
chr20	42235199	42235323	MACS_peak_11986	40.65	gopc	42278708	-43447	+
chr20	13054544	13054652	MACS_peak_11425	48.13	dtl	13056187	-1589	+
chr20	13054544	13054652	MACS_peak_11425	48.13	ints7	13055044	446	-
chr20	22472705	22472834	MACS_peak_11600	47.28	gsx2	22470917	-1852	-
chr20	16962839	16962941	MACS_peak_11487	49.52	zgc:92716	16947061	-15829	-
chr20	38746488	38746586	MACS_peak_11921	50.49	uts1	38749283	-2746	+
chr20	18835276	18835434	MACS_peak_11525	49.55	enpp5	18803428	-31927	-
chr20	1418835	1418957	MACS_peak_11232	45.19	zgc:77778	1422038	-3142	+
chr20	34472220	34472334	MACS_peak_11853	42.21	kifap3a	34478167	5890	-
chr20	34472220	34472334	MACS_peak_11853	42.21	mettl11b	34480338	-8061	+
chr20	37754358	37754485	MACS_peak_11908	40.51	pex3	37785100	-30679	+
chr20	24308879	24309064	MACS_peak_11648	77.62	pdgfra	24309908	-937	+
chr20	23024765	23024902	MACS_peak_11613	47.98	usp46	23071590	-46757	+
chr20	23024765	23024902	MACS_peak_11613	47.98	rasl11b	23013736	-11097	-
chr20	5487300	5487379	MACS_peak_11313	53.68	snw1	5469812	17527	+
chr20	54382091	54382202	MACS_peak_12191	47.47	zgc:171670	54383093	-947	+
chr20	2219968	2220077	MACS_peak_11254	40.17	tmem200a	2259366	-39344	+
chr20	16559065	16559161	MACS_peak_11482	45.48	ches1	16539455	-19658	-
chr20	42574009	42574122	MACS_peak_11990	47.04	igf2r	42596887	-22822	+
chr20	42574009	42574122	MACS_peak_11990	47.04	tdrd6	42569498	4567	+
chr20	25790200	25790339	MACS_peak_11681	50.58	chst14	25777918	-12351	-
chr20	36723946	36724055	MACS_peak_11886	45.47	rpl7l1	36703830	-20170	-
chr20	26950956	26951127	MACS_peak_11710	60.39	serpinb1l2	26946245	4796	+
chr20	26950956	26951127	MACS_peak_11710	60.39	si:dkey-177p2.7	26969463	-18422	+
chr20	25489773	25489859	MACS_peak_11670	47.73	hook1	25515812	-25996	+
chr20	25489773	25489859	MACS_peak_11670	47.73	mrpl19	25474845	-14971	-
chr20	25489773	25489859	MACS_peak_11670	47.73	pfas	25475432	14384	+
chr20	34018305	34018390	MACS_peak_11842	51.68	zp3a.1	34016408	1939	+
chr20	34018305	34018390	MACS_peak_11842	51.68	si:dkey-97o5.1	34019399	-1052	+
chr20	25791893	25791951	MACS_peak_11683	103.25	chst14	25777918	-14004	-
chr20	47747604	47747729	MACS_peak_12062	42.2	rab10	47763529	15863	-
chr20	26967471	26967580	MACS_peak_11711	42.06	si:dkey-177p2.7	26969463	-1938	+
chr20	25860312	25860601	MACS_peak_11687	413.31	zgc:153896	25909944	-49488	+
chr20	4925670	4925800	MACS_peak_11301	54.32	zdhhc14	4925393	-342	-
chr20	4925670	4925800	MACS_peak_11301	54.32	tmem242	4927017	-1282	+
chr20	48386821	48386944	MACS_peak_12081	43.05	tfap2b	48384457	-2425	-
chr20	48386821	48386944	MACS_peak_12081	43.05	tfap2b	48386117	-765	-
chr20	1200618	1200742	MACS_peak_11226	40.65	gabrr1	1174427	-26253	-
chr20	1200618	1200742	MACS_peak_11226	40.65	lyrm2	1219684	-19004	+
chr20	1200618	1200742	MACS_peak_11226	40.65	ube2j1	1215219	14539	-
chr20	4191229	4191331	MACS_peak_11287	48.01	zgc:172112	4178672	12608	+
chr20	4191229	4191331	MACS_peak_11287	48.01	wu:fa18f11	4173813	-17467	-
chr20	29590474	29590591	MACS_peak_11752	46.98	ywhaqa	29591827	-1295	+
chr20	51407937	51408040	MACS_peak_12133	44.21	eif2s1b	51439077	-31089	+
chr20	18690937	18691048	MACS_peak_11521	44.13	tnfaip2a	18733791	-42799	+
chr20	55061176	55061285	MACS_peak_12206	45.01	pak7	55054244	6986	+
chr20	28692808	28692913	MACS_peak_11737	47.31	rgs6	28664753	-28107	-
chr20	54883271	54883392	MACS_peak_12203	45.39	zgc:153512	54846455	-36876	-
chr20	54883271	54883392	MACS_peak_12203	45.39	mogat3a	54892539	9208	-
chr20	54883271	54883392	MACS_peak_12203	45.39	zgc:153012	54888082	4751	-
chr20	22516126	22516215	MACS_peak_11601	46.5	gsx2	22470917	-45253	-
chr20	8627493	8627610	MACS_peak_11365	44.24	dab1a	8597049	-30502	-
chr20	841225	841318	MACS_peak_11214	45.06	mei4	835482	5789	+
chr20	841225	841318	MACS_peak_11214	45.06	nt5e	849767	-8496	+
chr20	39780454	39780578	MACS_peak_11942	42.39	tpd52l1	39761696	-18820	-
chr20	46745738	46745860	MACS_peak_12049	45.2	zc3h14	46743170	2629	+
chr20	53222789	53222915	MACS_peak_12162	47.93	tbc1d7	53188976	-33876	-
chr20	39470811	39470918	MACS_peak_11932	48.36	si:ch211-10j20.1	39482305	-11441	+
chr20	555118	555200	MACS_peak_11207	44.03	dse	556729	-1570	+
chr20	25360924	25361039	MACS_peak_11668	42.85	ctgfa	25370420	-9439	+
chr20	27398372	27398479	MACS_peak_11721	44.57	serpina10a	27411249	12824	-
chr20	25323201	25323308	MACS_peak_11667	47.84	ctgfa	25370420	-47166	+
chr20	36526	36788	MACS_peak_11194	45.95	zgc:174972	37622	965	-
chr20	55770690	55770746	MACS_peak_12213	63.34	zgc:158463	55786254	-15536	+
chr20	27045963	27046049	MACS_peak_11714	43.36	chga	27049824	-3818	+
chr20	13599957	13600060	MACS_peak_11436	41.87	tagapb	13575356	-24652	-
chr20	31544873	31544996	MACS_peak_11788	42.59	sash1a	31523208	-21726	-
chr20	40447554	40447669	MACS_peak_11951	45.61	serinc1	40489339	-41728	+
chr20	40447554	40447669	MACS_peak_11951	45.61	fabp7b	40402467	-45144	-
chr20	40447554	40447669	MACS_peak_11951	45.61	smpdl3a	40399224	-48387	-
chr20	2190153	2190241	MACS_peak_11253	45.25	tmem244	2153534	-36663	-
chr20	3330174	3330263	MACS_peak_11275	42.21	zgc:112104	3348861	18643	-
chr20	3330174	3330263	MACS_peak_11275	42.21	ndufaf7	3316492	13726	+
chr20	54430895	54431004	MACS_peak_12192	40.17	mgat2	54430094	-855	-
chr20	54430895	54431004	MACS_peak_12192	40.17	rps29	54434537	-3588	+
chr20	22156393	22156481	MACS_peak_11593	46	clock	22202471	-46034	+
chr20	43410297	43410408	MACS_peak_12004	40.11	unc93a	43410841	-489	+
chr20	42700425	42700537	MACS_peak_11994	53.58	slc22a2	42700632	-151	+
chr20	34312387	34312533	MACS_peak_11851	43.47	hmcn1	34317215	4755	-
chr20	17776355	17776483	MACS_peak_11497	53.01	cdh2	17786020	-9601	+
chr22	23740865	23740969	MACS_peak_13489	46.14	b3galt2	23740892	-25	-
chr22	3968092	3968209	MACS_peak_13157	46.2	fbn2b	3998377	-30227	+
chr22	1238243	1238345	MACS_peak_13079	44.44	lmnb2	1220491	-17803	-
chr22	1238243	1238345	MACS_peak_13079	44.44	rpl36	1222046	16248	+
chr22	715761	715873	MACS_peak_13071	44.36	cry2b	748901	-33084	+
chr22	715761	715873	MACS_peak_13071	44.36	zgc:153635	696344	19473	+
chr22	41290479	41290603	MACS_peak_13698	44.81	mark1	41282316	8225	+
chr22	41290479	41290603	MACS_peak_13698	44.81	mark1	41300720	10179	-
chr22	38090516	38090592	MACS_peak_13640	48.97	tsc22d2	38090549	5	+
chr22	3986745	3986829	MACS_peak_13158	48.97	fbn2b	3998377	-11590	+
chr22	10250990	10251103	MACS_peak_13230	47.54	rpp14	10268642	-17596	+
chr22	10250990	10251103	MACS_peak_13230	47.54	rbck1	10268188	17142	-
chr22	10250990	10251103	MACS_peak_13230	47.54	tbc1d20	10240151	10895	+
chr22	10250990	10251103	MACS_peak_13230	47.54	LOC556597	10238159	-12887	-
chr22	39531103	39531196	MACS_peak_13663	51.77	b3gnt7	39538938	-7789	+
chr22	25952039	25952106	MACS_peak_13521	66.1	si:ch211-12h2.6	25933683	18389	+
chr22	25952039	25952106	MACS_peak_13521	66.1	zgc:152936	25933702	18370	+
chr22	16126660	16126735	MACS_peak_13342	46.94	serpinc1	16168370	-41673	+
chr22	16126660	16126735	MACS_peak_13342	46.94	rc3h1	16125711	986	+
chr22	21889377	21889441	MACS_peak_13457	51.34	ppap2c	21871192	18217	+
chr22	39652083	39652175	MACS_peak_13666	59.14	acy1	39656484	4355	-
[truncated: 8,905 more rows]
