# Supplementary material for: FoxH1 represses miR-430 during early embryonic development of zebrafish via non-canonical regulation
Source: BMC Biol. 2019 Jul 30;17:61. doi: 10.1186/s12915-019-0683-z (PMC6664792; doi:10.1186/s12915-019-0683-z)
Supplement: Supplementary file 3 — SBR to FoxH1 peaks. (XLSX 76 kb) [file 12915_2019_683_MOESM3_ESM.xlsx]

## Sheet: Sheet1
PeakStart	PeakEnd	10*log10(pvalue)	SBR	SBR start	SBR stop	dist to SBR	gene	TSS	dist to TSS	gene strand
7777485	7777591	41.57	SBR_176	7777060	7779396	0	brd2a	7777036	502	+
20271186	20271303	117.21	SBR_187	20271133	20271480	0	cbx3a	20270413	-831	-
14830745	14830946	71.03	SBR_59	14830689	14830825	0	cdc25	14790174	-40671	-
412489	412598	43.48	SBR_284	412394	412923	0	celsr2	413882	-1339	+
19193630	19193743	49.18	SBR_484	19193631	19193941	0	cth1	19193971	-285	+
7452388	7452524	44.4	SBR_111	7452291	7452601	0	ctnnb1	7458779	6323	-
27134960	27135151	79.77	SBR_534	27134814	27135123	0	efnb2a	27137158	-2103	+
37448501	37448879	152.69	SBR_92	37448787	37449083	0	elovl6	37467084	-18394	+
36516902	36517032	42.52	SBR_281	36516610	36516912	0	fgfr4	36519827	2860	-
14830745	14830946	71.03	SBR_59	14830689	14830825	0	flh	14837158	-6313	+
34049535	34049903	105.89	SBR_69	34049639	34049889	0	flrt3	34051635	1916	-
44764468	44764945	240.92	SBR_175	44764169	44764728	0	foxa3	44762463	-2243	-
44764060	44764443	172.93	SBR_175	44764169	44764728	0	foxa3	44762463	-1788	-
18618671	18618787	41.39	SBR_466	18618578	18618774	0	grb2a	18617932	797	+
8155007	8155344	195.67	SBR_133	8155002	8155324	0	lft2	8152939	-2236	-
27058070	27058264	61.82	SBR_104	27057795	27058545	0	lhx1a	27059237	1070	-
36315612	36315778	85	SBR_71	36315406	36315728	0	mfsd2aa	36327131	-11436	+
36315612	36315778	85	SBR_71	36315406	36315728	0	mycla	36309610	-6085	-
19839436	19839549	46.75	SBR_273	19839402	19839704	0	ndr1	19838793	699	+
10646036	10646214	62.22	SBR_408	10645985	10646142	0	net1	10645305	-820	-
38422162	38422383	64.72	SBR_156	38422197	38422507	0	nkx2.9	38422267	5	+
37448501	37448879	152.69	SBR_92	37448787	37449083	0	pitx2	37446604	2086	+
23853991	23854100	47.36	SBR_436	23853946	23854254	0	shisa2	23850897	3148	+
16581524	16581638	40.11	SBR_162	16581425	16581969	0	swap70b	16576008	-5573	-
26709576	26709693	44.67	SBR_103	26709649	26709819	0	tbx2b	26713285	-3651	+
16581524	16581638	40.11	SBR_162	16581425	16581969	0	wee1	16582896	1315	-
23853991	23854100	47.36	SBR_436	23853946	23854254	0	zc4h2	23866157	12112	-
36064166	36064333	57.15	SBR_155	36064390	36064700	58	sox11a	36058735	-5514	-
33875226	33875320	44.42	SBR_199	33874890	33875151	76	fuca1	33875722	449	-
23078496	23078618	40.61	SBR_82	23078330	23078390	107	slc43a1a	23079892	-1335	+
27384844	27384948	41.64	SBR_445	27384465	27384732	113	abhd17b	27378362	6534	+
27384844	27384948	41.64	SBR_445	27384465	27384732	113	tmem2	27410070	-25174	+
27384844	27384948	41.64	SBR_445	27384465	27384732	113	zgc:101016	27378294	-6602	-
36517070	36517238	43.17	SBR_281	36516610	36516912	159	fgfr4	36519827	2673	-
34049476	34049597	43.04	SBR_125	34048983	34049207	270	cdc42l	34045396	-4140	-
34049476	34049597	43.04	SBR_125	34048983	34049207	270	mlf2	34049429	107	+
14629591	14629705	56.27	SBR_136	14629190	14629262	330	zgc:56576	14625513	4135	+
3424191	3424292	40.9	SBR_26	3423495	3423800	392	ddx55	3423695	-546	-
19197794	19197902	41.89	SBR_358	19196987	19197302	493	s1pr5a	19190296	-7552	-
40772590	40772746	51.43	SBR_455	40771967	40772027	564	paqr3a	40771429	-1239	-
29655418	29655525	46.38	SBR_246	29656217	29656746	693	asap2b	29660561	-5090	+
29655418	29655525	46.38	SBR_246	29656217	29656746	693	cpsf3	29659360	3889	-
11287098	11287243	43.66	SBR_31	11286042	11286335	764	inip	11289030	1860	-
19838454	19838594	61.22	SBR_273	19839402	19839704	809	ndr1	19838793	-269	+
7655424	7655534	44.35	SBR_6	7656373	7656615	840	zgc:112980	7629375	-26104	-
14831707	14831830	41.28	SBR_59	14830689	14830825	883	cdc25	14790174	-41594	-
14831707	14831830	41.28	SBR_59	14830689	14830825	883	flh	14837158	-5390	+
26708633	26708716	55.55	SBR_103	26709649	26709819	934	tbx2b	26713285	-4611	+
36939449	36939579	41.47	SBR_72	36938175	36938503	947	srsf5a	36936933	-2581	-
