# Supplementary material for: FoxH1 represses miR-430 during early embryonic development of zebrafish via non-canonical regulation
Source: BMC Biol. 2019 Jul 30;17:61. doi: 10.1186/s12915-019-0683-z (PMC6664792; doi:10.1186/s12915-019-0683-z)
Supplement: Supplementary file 4 — Microarray vs. ChIP. (XLSX 778 kb) [file 12915_2019_683_MOESM4_ESM.xlsx]

## Sheet: sur > |1|
up regulated in Mzsur				down regulated in Mzsur
sur up CAN- peaks	sur up NC- peaks	sur up CAN- peaks + NC- peaks		sur down CAN- peaks	sur down NC- peaks	sur down CAN- peaks + NC- peaks
adar	acsf2	acbd6		ankar	aebp2	acap3b
ankrd13c	adh8b	anxa4		asb8	agpat4	atxn7l2b
anxa5b	adka	arpc2		asph	agxt2	b3galt2
aph1b	agtr2	bckdha		atg16l1	aktip	cdc25
asb12a	akt2	caprin1a		bin1	aldocb	cdk5
brms1la	aldob	chchd3		chd	alkbh5	cth1
c20orf24	api5	dnajc15		chmp7	alkbh6	flh
cars	arf1l	eftud2		dcbld1	anxa1b	hspa5
ccna2	arl15a	gtpbp4		dkk1b	arhgef18a	mon1a
clgn	arpc3	id4		dolpp1	asl	msh6
copb1	atp1b1a	ing1		elovl6	asz1	pdik1l
cpsf5	atp1b3a	kars		epha4a	atp2b4	phpt1
ctcf	b3gnt2b	krr1		f3b	auh	pitx2
ctnnbip1	bbs4	mcrs1		fech	baiap2l1b	setd3
ctr9	bckdk	otx1a		fgf17	bccip	si:ch211-15e22.3
cycsb	btf3	pfdn5		foxa3	bmp15	slc25a4
gnmt	btr18	pfkfb4l		frzb	brd2a	sppl2
golga7ba	bud31	rimkla		lft2	brd2b	stoml2
hnmt	bzw1b	rpl37		lhx1a	btg4	tead1a
khsrp	cad	six3a		mrps30	c1galt1a	tmem192
nr1h3	calm3a	sp5l		mxtx2	calub	zgc:136474
oaz2a	capn2l	tmem167a		ndr1	camsap1a
pepd	capn8	tnni2b.1		ndr2	casp2
pitpnbl	capns1a	tnrc5		nr0b2a	ccdc102a
pnp4a	capns1b	trub1		phlda1	ccnd2a
psma6b	ccdc90b	zgc:110821		pim1	cd82b
rbm45	ccng2	zgc:113333		ralgapa1	coro1a
s100s	cdc5l	zgc:153347		rnf44	csnk1g1
selm	cdh6	zgc:77041		s100u	cxcr3.1
sertad2b	cdx1a			smtnl	cyp17a1
si:ch73-138e16.2	chaf1a			stx11a	dido1
si:rp71-45k5.4	chchd1			tdrd1	dnajc21
tada2a	chmp6b			uchl1	dnajc5ga
tagln2	chpt1			zgc:110800	dnmt4
tfap2a	chst14			zgc:114130	dusp22a
tmem9b	chsy3			zgc:162295	dusp5
vent	cirbp				entpd4
vmp1	ck2a1				eomesa
xrcc1	cks2				etv5a
zgc:101577	cldn12				exoc1
zgc:162576	cldnb				f2rl1.1
	cmtm4				faah2a
	commd1				fam102ab
	coro1b				fbxl2
	crabp2b				fbxl4
	creb3l3l				fbxo45
	ctnna2				fem1a
	ctsd				ficd
	cwc25				fkbp4
	cx43.4				fkbp6
	cyb5a				flad1
	cyp2p6				foxq1b
	dbt				frem1b
	dhdds				fundc1
	dhtkd1				glb1l
	dlc				gnb2
	dnajb6b				gnb3b
	dnajc5gb				gpx1b
	ebna1bp2				gsc
	efcab11				gstal
	eif4g2b				gtpbp3
	eif5				her5
	elavl1				her6
	ercc1				hip1r
	etfdh				hmbsb
	fam175a				hmgcs1
	fam50a				hs3st3b1a
	fkbp11				id1
	fkbp1aa				inppl1b
	foxh1				kif23
	foxi1				lft1
	fzd10				lgmn
	g3bp1				lipg
	gadd45aa				lrrc42
	gdpd1				lsm14b
	gli2a				mak16
	glrx				mdh1b
	glula				mettl16
	gmpr2				mknk2a
	gng2				mpp5a
	golph3				mpp6a
	gpx1a				mpp6b
	h2afy				mrps5
	h3f3d				mtap
	hccs				mtfr1
	hdhd1				myh9a
	her3				myo6a
	hm13				ndel1b
	hm:zeh0351				nfkbiaa
	hmga1a				nipa2
	hmgb2a				nkx3.3
	hmgn2				nr4a1
	hnrnpab				nr4a2b
	hnrnpul1				osbpl7
	hnrpl				pcsk7
	hspa9				pdcd4b
	hspb1				pdss1
	hug				pgd
	idh1				phb2
	itgb1b				pigp
	itih2				plp1a
	itm2bb				pth1b
	ivd				ptk2.1
	kctd9				ptpn11b
	khdrbs1a				pvrl3l
	kpna3				qars
	kpna4				rnf146
	kpnb3				rrm2
	krt5				s100a10b
	lasp1				scnm1
	lats2				setd1ba
	ldhd				setd4
	mao				sgsm3
	map1lc3b				si:ch211-175l6.9
	map2k6				si:ch211-215a10.4
	mbd3b				si:ch211-223m11.2
	mcm6				si:dkey-208k4.2
	mdm4				si:dkey-24l11.1
	mid1ip1b				si:dkey-37o8.1
	mki67ip				slc25a28
	mpdu1b				slc38a2
	mphosph8				slc46a1
	msxc				smarca2
	ndrg3b				sox11a
	ndufs5				sp7
	nedd8				spry4
	nfyba				spsb4a
	nip7				ssx2ip
	nnr				stap2a
	nop16				stk38l
	npm1b				stra6
	nsfb				syt11a
	nucks1b				tbx20
	oxct1a				tgds
	pan3				thap1
	parp1				thop1
	paxip1				tiparp
	pcp4l1				tiprl
	pdcd4a				tmem189
	pelo				tmem198b
	pfn2l				tmem57b
	phf10				tnfaip8
	pi4kb				tpi1a
	pik3r1				traf3ip1
	piwil2				trim35-27
	pla2g12b				ubtf
	pofut1				usp13
	polr3gla				usp22
	ppie				uvrag
	ppih				vti1b
	ppil2				wash
	ppm1ab				whsc1
	ppp2r3c				xylb
	prmt1				yif1b
	prp19				zbtb16a
	psma2				zdhhc8b
	psmb3				zgc:101851
	ptdss1				zgc:112332
	ptges3b				zgc:113060
	rab1a				zgc:113070
	rab5ab				zgc:113363
	rabac1				zgc:113397
	rac2				zgc:152891
	rad23b				zgc:154088
	rbm17				zgc:158364
	rbm39b				zgc:158856
	rcc2				zgc:162495
	reep3				zgc:162740
	rilpl2				zgc:171432
	ripply3				zgc:172323
	rnd1l				zgc:195170
	rpa2				zgc:198419
	rpn1				zgc:55781
	rpp14				zgc:56231
	samsn1b				zgc:56676
	sap18				zgc:64190
	sap30bp				zgc:65997
	sars				zgc:66125
	selt1a				zgc:77112
	serinc1				zgc:77739
	serpine2				zglp1
	si:ch211-126g16.11				znf410
	si:dkey-222f8.3
	si:dkey-78l4.14
	si:dkeyp-87e7.4
	sid1
	slc39a13
	smc2
	snrpa
	srp19
	ssr2
	ssr3
	st14a
	stm
	stom
	stx6
	supt5h
	syce2
	syf2
	taf7
	tardbp
	tars
	tax1bp3
	tcerg1a
	tecrb
	tjp2a
	tmed4
	tmem170a
	top1l
	tpd52l2a
	tprkb
	tsr1
	ube2q1
	uchl5
	unc5b
	uox
	uqcrh
	uqcrq
	usf1
	uxs1
	vps26a
	vps28
	wdr74
	zgc:100908
	zgc:103697
	zgc:110259
	zgc:112104
	zgc:112356
	zgc:112426
	zgc:123180
	zgc:123272
	zgc:123295
	zgc:153477
	zgc:162180
	zgc:162396
	zgc:171682
	zgc:174895
	zgc:175274
	zgc:194252
	zgc:56072
	zgc:56106
	zgc:86903

## Sheet: oep 1-1.5
up regulated in Mzsur				down regulated in Mzsur
oep up CAN- peaks	oep up NC- peaks	oep up CAN- peaks/NC- peaks		oep down CAN- peaks	oep down NC- peaks	oep down CAN- peaks/NC- peaks
acads	acaa2	acbd6		asb8	aldh1a2	acap3b
adar	acsf2	anxa2a		bin1	alkbh5	anxa13
ankrd13c	alcamb	anxa4		bms1l	alkbh6	atp6v0cb
anxa5b	anxa2b	cdc42se1		brms1la	arl13a	atxn7l2b
arrdc3b	api5	chchd3		coq3	atg5	bag4
asb12a	arl6ip5a	eftud2		ctcf	atp6v0a1a	cep57l1
cars	arpc3	hip1		dcbld1	brd2b	dusp6
cby1	atp5j	krr1		dld	c1galt1a	egln1
ccna2	bcl2l10	lamb1a		dolpp1	camsap1a	fam114a1
cetn3	bcl7bb	mapkapk5		f3b	casp2	gtf2a1
clgn	btr18	otx1a		fech	ccdc102a	hspa5
ctr9	cad	pfkfb4l		frzb	cd82b	lin28a
cycsb	calm3a	rpl37		klf3	clic4	mon1a
fabp3	cbsb	sf3a3		mpp7	cmpk	msh6
gnptab	ccdc90b	trim55a		s100u	crlf3	ndufs8b
hs6st2	ccnc			tdrd1	cry2a	pdik1l
kpna2	ccng2			uchl1	cxcr4a	prickle1b
lmo4a	cct5			zgc:162295	cyp2k6	rimkla
m6pr	cd151l				dcaf11	rp2
ms4a17a.9	cdc23				dido1	setd3
oaz2a	cdca8				dnajb1a	si:ch211-15e22.3
pepd	cdipt				dnajc21	slc25a4
pnp4a	chmp1a				dnajc5ga	tbx16
ppt2	chmp6b				dok6	tmem119b
psma6b	chpt1				dpysl5a	zgc:136474
rbm45	ck2a1				dusp1	zgc:162297
si:rp71-45k5.4	cks2				dusp5	zgc:66449
tada2a	cldn12				efcab11
tfap2a	cldnb				elavl2
uba3	cpsf6				eomesa
vent	crabp2b				ercc3
xrcc1	creb3l3l				eri1
zgc:153018	ctnna2				fam102ab
zgc:55764	ctsd				fam110b
	cwc25				fam53b
	cx43.4				fam65b
	cyba				fbxl2
	dbt				fbxo45
	ddx39b				fbxo5
	decr1				ficd
	degs1				fkbp4
	dhfr				fkbp6
	dlc				foxq1b
	dpm3				ftr82
	eif4e1b				gfm1
	elavl1				gnb2
	ercc1				gnb3b
	etfdh				her6
	fabp1b.1				hey1
	fam136a				hip1r
	fam195b				hmbsb
	fam50a				hmgcs1
	fam73a				hnrnpm
	g3bp1				hs3st3b1a
	galm				igf2bp3
	gdpd1				im:6903726
	glrx				kcmf1
	gltpd1				klhdc10
	glud1b				klhl11
	gpx1a				lrrc42
	gsk3b				mak16
	gsnb				mapk4
	h2afx				metap1d
	h3f3c				mettl16
	hccs				mid1ip1b
	hddc3				mkrn1
	hkdc1				mpp5a
	hm:zeh0351				mst1
	hm13				mtfr1
	hmgb2a				mycb
	hmgn2				myh9a
	hnrpl				ndor1
	hsp90ab1				ngf
	hspa8				nipa2
	idh1				nkx3.3
	kazald2				nr4a1
	kctd5				nr4a2b
	khdrbs1a				oep
	klf2b				orc5
	kpna3				osbpl7
	kpnb3				pard6gb
	lias				phf16
	lsm7				plekhf1
	max				prkacbb
	mcm6				ptcd3
	med24				ptgs2a
	mki67ip				pth1b
	ndufs5				ptprfb
	olig3				rabggtb
	ostc				rbm25
	oxct1a				rftn2
	parp1				rgs7bpa
	pdcd4a				rhbdf1
	pddc1				rhoq
	pfn2l				rnd1l
	phf10				rnf146
	pi4kb				rnf34a
	pigf				rpp38
	piwil1				s100a10b
	pla2g12b				setd1ba
	pnx				setd4
	pofut2				sgsm3
	pphln1				si:ch211-107o23.1
	ppp1cab				si:ch211-215a10.4
	ppp1cbl				si:ch211-86h15.1
	ppp2cb				si:rp71-56i13.6
	prdm14				slc25a28
	prdx3				slc27a1a
	prp19				slc39a9
	psma2				slc4a11
	ptdss1				smarca2
	ptges3b				smyd3
	ptplb				snai2
	puf60a				sox11a
	rab1a				sp5
	rab5ab				ssx2ip
	rbm39b				stk10
	retsat				stmn1a
	rnf2				sulf1
	rpa2				tada2b
	rpn1				tbp
	sap18				tbx1
	sco2				tbx20
	sdprb				tiprl
	selt1a				tjp2b
	sema4e				tmem189
	shha				tmem198b
	si:dkey-222f8.3				tmem57b
	si:dkey-78l4.14				tnfaip8
	si:dkeyp-114g9.1				tnrc5
	skap2				top1mt
	slc25a39				tpi1a
	slc25a3b				traf3ip1
	slc39a1				trim35-27
	snx12				usp13
	sp8b				usp22
	srp19				vamp2
	srsf4				vti1b
	stom				wash
	syap1				wdr21
	syf2				wdr37
	taf7				wu:fa18f11
	tardbp				zbtb16a
	tars				zdhhc8b
	tcerg1a				zgc:101071
	tecrb				zgc:101851
	tjp2a				zgc:103564
	tmed4				zgc:110046
	tmed9				zgc:110224
	tmem165				zgc:110741
	tomm5				zgc:113060
	tprkb				zgc:113363
	uox				zgc:152891
	usf1				zgc:153126
	vps26a				zgc:153234
	wdr55				zgc:154100
	wdr74				zgc:171432
	zc3h10				zgc:172323
	zdhhc13				zgc:55413
	zgc:110788				zgc:64085
	zgc:112255				zgc:65997
	zgc:112315				zgc:73340
	zgc:114118
	zgc:158262
	zgc:162180
	zgc:162198
	zgc:162251
	zgc:174895
	zgc:175274
	zgc:194252
	zgc:56106
	zgc:85869
	zgc:86607
	zgc:86725
	zgc:86903

## Sheet: oep 1.5
up regulated in Mzoep				down regulated in Mzoep
oep up CAN- peaks	oep up NC- peaks	oep up CAN- peaks/NC- peaks		oep down CAN- peaks	oep down NC- peaks	oep down CAN- peaks/NC- peaks
ap3s2	add3a	arpc2		atg16l1	add1	b3galt2
aph1b	adh8b	bckdha		cd99	agxt2	cdc25
clgn	aldob	caprin1a		chd	aktip	chn1
dhrs9	anxa2b	eftud2		chmp7	aplnrb	cth1
fabp3	arl15a	id4		cyp51	arl4ab	dph1
golga7ba	atg12	kars		dkk1b	arl8	fgf8a
kpna2	atp1b3a	pfdn5		elovl6	asz1	flh
lmo4a	bdh2	pfkfb4l		fgf17	auh	flrt3
oaz2a	bik	six3a		foxa2	baiap2l1b	foxc1a
s100s	calrl2	tmem167a		foxa3	bmp15	ntla
zgc:162576	ccdc90b	zgc:77041		htatip2	brd2b	osr1
	cdx1a			lft2	brf1a	p4ha2
	ciao1			lhx1a	btg4	pdik1l
	cirbp			me1	ccdc101	pitx2
	cpsf3l			mxtx2	ccnd2a	setd3
	crabp2b			ndr1	cdc37l1	sf3a3
	dpp7			ndr2	chd1l	tbx16
	fkbp11			pim1	csnk1g1	trib3
	fkbp1aa			stx11a	cxcr4a	wnt11
	foxi1			zgc:114130	dnmt4	zic2a
	glrx				dusp22a
	her12				dynll2a
	her3				ecsit
	hm13				eomesa
	hmga1a				etv5a
	hnrnpab				fbxl4
	hnrnpul1				flad1
	hspb1				gins2
	irx1b				gpatch1
	itga5				gsc
	itgb1b				her5
	kctd9				lft1
	lgals3l				lipg
	lhx5				lsm14b
	mao				mknk2a
	msxb				mpp6b
	msxc				myo6a
	myh9a				nfkbiaa
	nfyba				nog1
	nsfb				nubp1
	otx2				pabpc1b
	pelo				pvrl3l
	phf16				rasgef1ba
	phox2a				rftn2
	polr3gla				rnd1l
	ppih				scnm1
	prmt1				si:ch211-175l6.9
	psmb3				si:dkey-208k4.2
	rabac1				si:dkey-24l11.1
	rac2				smarca2
	rbb4l				socs3b
	rcc2				sp7
	samsn1b				spry4
	sep15				stk38l
	serinc1				syt11a
	serpine2				tex2
	sfrp1a				thop1
	si:ch211-239e6.4				usp22
	slc39a1				uvrag
	smc2				zgc:112332
	snrpa				zgc:113070
	tpd52l2a				zgc:158364
	trabd				zgc:162495
	zgc:112104				zgc:172323
	zgc:123180				zgc:198419
	zgc:153240				zgc:56231
	zgc:153477				zgc:66125
	zgc:154077				zgc:77112
	zgc:165571				zglp1
	zgc:173720				znf410
	zgc:174888

## Sheet: 1>1.5 up in sur
probe_name	sur_wt	oep_wt	Amean	p.sur_wt	p.oep_wt	F	p.F	id	probe_name	rna	ncbi	unigene	zfin	gene	name	description	score	evalue	length	ident	gaps
A_15_P514352	1.0975450780	-7.0066579270	15.0004024100	0.0000503600	0.0000000000	406.9532151520	0.0000000000	13540	A_15_P514352	ENSDART00000137044			ZDB-GENE-070705-428	ENSDARG00000092536	si:dkey-257e4.4	si:dkey-257e4.4 [Source:ZFIN;Acc:ZDB-GENE-070705-428]	86.1	4e-017	56	53	2
A_15_P161866	1.3247383480	0.0380580220	9.4911474810	0.0000000090	0.7550737180	88.3728366070	0.0000000000	54335	A_15_P161866	ENSDART00000034414	NM_001013285		ZDB-GENE-050227-8	ENSDARG00000077085	zgc:110821	zgc:110821 [Source:ZFIN;Acc:ZDB-GENE-050227-8]	111.0	4e-025	60	60	0
A_15_P108054	1.1539068950	1.0129789280	9.4463364010	0.0000019710	0.0000224800	66.6506202830	0.0000000020	59174	A_15_P108054	ENSDART00000057124	NM_131400	Dr.32598	ZDB-GENE-990415-264	ENSDARG00000039117	tef	thyrotroph embryonic factor [Source:ZFIN;Acc:ZDB-GENE-990415-264]	111.0	4e-025	60	60	0
A_15_P104694	1.0309714710	0.7959758390	10.3028942760	0.0000000880	0.0000054250	64.1239334360	0.0000000020	41423	A_15_P104694	ENSDART00000135890		Dr.74768	ZDB-GENE-091204-127		si:dkey-175g6.5	listerin E3 ubiquitin protein ligase 1 [Source:HGNC Symbol;Acc:13082]	100.0	1e-021	61	59	1
A_15_P197913	1.4086264410	0.0644287400	7.7168579920	0.0000000080	0.6171926850	60.7318671800	0.0000000030	61201	A_15_P197913	ENSDART00000088592						Uncharacterized protein [Source:UniProtKB/TrEMBL;Acc:F1QMP0]	111.0	4e-025	60	60	0
A_15_P206816	1.1882856460	0.9281935540	9.7897339610	0.0000001290	0.0000067150	59.6749253650	0.0000000040	43876	A_15_P206816	ENSDART00000136655	NM_001003516	Dr.81865	ZDB-GENE-040801-18	ENSDARG00000041400	zgc:100908	NADH dehydrogenase (ubiquinone) 1 alpha subcomplex, 3, 9kDa [Source:HGNC Symbol;Acc:7686]	106.0	2e-023	60	59	0
A_15_P113658	1.3859523320	0.1367692600	8.0932829440	0.0000000700	0.3699907760	58.9939228490	0.0000000040	34472	A_15_P113658	ENSDART00000024076	NM_201194	Dr.131730	ZDB-GENE-030131-6432	ENSDARG00000017010	scamp2l	secretory carrier membrane protein 2, like [Source:ZFIN;Acc:ZDB-GENE-030131-6432]	100.0	2e-021	60	58	0
A_15_P147706	1.3555826730	0.0996446850	7.9940983930	0.0000002720	0.5469930140	58.9356152460	0.0000000040	37519	A_15_P147706	ENSDART00000147009	XR_045166.3	Dr.87224		ENSDARG00000093957	si:dkey-251i10.2	si:dkey-251i10.2 [Source:ZFIN;Acc:ZDB-GENE-050506-102]	111.0	4e-025	60	60	0
A_15_P605037	1.0516329240	0.2038796190	7.8448333790	0.0000004230	0.1389589960	55.6031031540	0.0000000060	12133	A_15_P605037	ENSDART00000049885			ZDB-GENE-081104-24	ENSDARG00000074183	si:dkey-172j4.3	si:dkey-172j4.3 [Source:ZFIN;Acc:ZDB-GENE-081104-24]	104.0	1e-022	56	56	0
A_15_P106988	1.2701723180	0.0854531270	8.1032653920	0.0000000290	0.5090714080	54.5446420740	0.0000000070	42884	A_15_P106988	ENSDART00000002545	NM_213273	Dr.80332	ZDB-GENE-040426-2434	ENSDARG00000020840	mcrs1	microspherule protein 1 [Source:ZFIN;Acc:ZDB-GENE-040426-2434]	111.0	4e-025	60	60	0
A_15_P154006	1.1171435300	1.0041427160	10.8330622380	0.0000004240	0.0000041960	52.0619259180	0.0000000100	37993	A_15_P154006	ENSDART00000032978	NM_001025521.2	Dr.81742	ZDB-GENE-041014-362	ENSDARG00000024471	NSL1	NSL1, MIND kinetochore complex component, homolog (S. cerevisiae) [Source:HGNC Symbol;Acc:24548]	111.0	4e-025	60	60	0
A_15_P162856	1.3357052310	0.8878524430	8.6349633970	0.0000000080	0.0000034010	49.2774496030	0.0000000140	51700	A_15_P162856	ENSDART00000144781	NM_001037406.1	Dr.83500		ENSDARG00000074071	C14H5orf45	chromosome 5 open reading frame 45 [Source:HGNC Symbol;Acc:30817]	111.0	4e-025	60	60	0
A_15_P117317	1.0631400580	1.8053043780	8.9232010100	0.0001260050	0.0000011760	47.8721141460	0.0000000170	38558	A_15_P117317	ENSDART00000004842	NM_001039620	Dr.78360	ZDB-GENE-030131-2554	ENSDARG00000009844	si:dkeyp-95d10.1	dual specificity phosphatase 23 [Source:HGNC Symbol;Acc:21480]	111.0	4e-025	60	60	0
A_15_P113307	1.2119286620	1.6056748100	9.2158493280	0.0034395510	0.0008108630	40.6679519050	0.0000000490	60761	A_15_P113307	ENSDART00000130567	NM_001002479.1	Dr.31375	ZDB-GENE-040718-182	ENSDARG00000090616	C25H11orf49	chromosome 11 open reading frame 49 [Source:HGNC Symbol;Acc:28720]	111.0	4e-025	60	60	0
A_15_P144246	1.2381641750	1.0495422050	7.7882563130	0.0000005340	0.0000099190	39.0161918070	0.0000000640	60880	A_15_P144246	ENSDART00000053213	NM_001128708	Dr.148376	ZDB-GENE-081022-86	ENSDARG00000057142	zgc:194252	zgc:194252 [Source:ZFIN;Acc:ZDB-GENE-081022-86]	111.0	4e-025	60	60	0
A_15_P120200	1.3606311430	0.0061642320	10.4817205760	0.0000039160	0.9762759090	38.4922057350	0.0000000690	46194	A_15_P120200	ENSDART00000054442	NM_001007770	Dr.78176	ZDB-GENE-041121-4	ENSDARG00000037410	med28	mediator complex subunit 28 [Source:ZFIN;Acc:ZDB-GENE-041121-4]	111.0	4e-025	60	60	0
A_15_P201681	1.4801111650	0.5908621860	8.7797098760	0.0000009820	0.0094195700	38.2594867840	0.0000000720	46886	A_15_P201681	ENSDART00000089526		Dr.110883	ZDB-GENE-070912-422		otc	ornithine carbamoyltransferase [Source:ZFIN;Acc:ZDB-GENE-070912-422]	111.0	4e-025	60	60	0
A_15_P201881	1.3355596310	1.0652180560	12.9503918510	0.0000001740	0.0000069730	38.1099410740	0.0000000740	58152	A_15_P201881	ENSDART00000142512		Dr.84083	ZDB-GENE-040715-1		mcm3ap	MCM3 minichromosome maintenance deficient 3 (S. cerevisiae) associated protein [Source:ZFIN;Acc:ZDB-GENE-040715-1]	111.0	4e-025	60	60	0
A_15_P133566	1.1947254660	1.8738432540	9.2774606500	0.0000346350	0.0000006450	37.3013682830	0.0000000850	47521	A_15_P133566	ENSDART00000123145		Dr.123836	ZDB-GENE-041008-246		im:7142942	ring finger protein 4 [Source:HGNC Symbol;Acc:10067]	111.0	4e-025	60	60	0
A_15_P205136	1.1131708610	1.4178352100	11.0915537860	0.0000840150	0.0000181090	36.1783867380	0.0000001030	38865	A_15_P205136	ENSDART00000021664	NM_131763	Dr.123969	ZDB-GENE-010328-2	ENSDARG00000009544	cldnb	claudin b [Source:ZFIN;Acc:ZDB-GENE-010328-2]	111.0	4e-025	60	60	0
A_15_P325606	1.2635297660	0.8461939880	9.6527934400	0.0000002880	0.0000671120	35.6994818280	0.0000001130	57157	A_15_P325606	ENSDART00000048273	NM_001105692	Dr.144844	ZDB-GENE-070928-13	ENSDARG00000031637	pan3	PAN3 poly(A) specific ribonuclease subunit homolog (S. cerevisiae) [Source:ZFIN;Acc:ZDB-GENE-070928-13]	111.0	4e-025	60	60	0
A_15_P113419	1.0730495400	0.1585427700	8.0931847350	0.0000001360	0.2101171270	35.2901817820	0.0000001210	45774	A_15_P113419	ENSDART00000028954	NM_001083850	Dr.8355	ZDB-GENE-030131-6682	ENSDARG00000024818	rilpl2	Rab interacting lysosomal protein-like 2 [Source:ZFIN;Acc:ZDB-GENE-030131-6682]	106.0	2e-023	61	60	1
A_15_P115848	1.2760100890	0.6263598660	9.0287392260	0.0000001520	0.0007073180	34.9852208530	0.0000001280	48891	A_15_P115848	ENSDART00000063152	NM_212829	Dr.78001	ZDB-GENE-040401-3	ENSDARG00000043011	chst14	carbohydrate (N-acetylgalactosamine 4-0) sulfotransferase 14 [Source:ZFIN;Acc:ZDB-GENE-040401-3]	111.0	4e-025	60	60	0
A_15_P117751	1.2003444270	1.5375274870	9.3645329420	0.0006713030	0.0001678330	34.9567956440	0.0000001290	86	A_15_P117751	ENSDART00000142157	NM_001100033	Dr.134158	ZDB-GENE-070209-3	ENSDARG00000076040	arl15a	ADP-ribosylation factor-like 15a [Source:ZFIN;Acc:ZDB-GENE-070209-3]	111.0	7e-025	60	60	0
A_15_P111551	1.2213757530	2.7145094950	9.2358168330	0.0006629990	0.0000004370	34.1935582400	0.0000001490	60193	A_15_P111551	ENSDART00000002232	NM_131273		ZDB-GENE-980526-312	ENSDARG00000007641	msxe	muscle segment homeobox E [Source:ZFIN;Acc:ZDB-GENE-980526-312]	111.0	4e-025	60	60	0
A_15_P179406	1.0903855030	1.2491116270	11.0063475610	0.0000020250	0.0000012080	33.3883805940	0.0000001730	47255	A_15_P179406	ENSDART00000113713	NM_001105707	Dr.118796	ZDB-GENE-070928-21	ENSDARG00000079636	fam177a1	family with sequence similarity 177, member A1 [Source:ZFIN;Acc:ZDB-GENE-070928-21]	111.0	4e-025	60	60	0
A_15_P105621	1.1495407080	0.9212174230	13.4984044710	0.0000003820	0.0000134180	33.1614634140	0.0000001810	51598	A_15_P105621	ENSDART00000020252	NM_197933	Dr.76967	ZDB-GENE-030131-879	ENSDARG00000009001	pdip5	protein disulfide isomerase-related protein (provisional) [Source:ZFIN;Acc:ZDB-GENE-030131-879]	111.0	4e-025	60	60	0
A_15_P110884	1.1189890630	0.2627379850	8.8716705520	0.0000001150	0.0527854590	32.8836961530	0.0000001910	57144	A_15_P110884	ENSDART00000057689	NM_001003533	Dr.130625	ZDB-GENE-040801-40	ENSDARG00000039486	bag3	BCL2-associated athanogene 3 [Source:ZFIN;Acc:ZDB-GENE-040801-40]	111.0	4e-025	60	60	0
A_15_P464275	1.2621567990	0.3900545550	8.2482511640	0.0000001800	0.0178113910	32.5656424090	0.0000002030	36391	A_15_P464275	ENSDART00000104859	NM_001017681	Dr.79114	ZDB-GENE-050417-170		zgc:112015	calcium and integrin binding 1 (calmyrin) [Source:HGNC Symbol;Acc:16920]	111.0	4e-025	60	60	0
A_15_P171681	1.3270582850	0.3740317130	8.3105308780	0.0000002510	0.0320000190	32.5628256800	0.0000002030	37976	A_15_P171681	ENSDART00000104859	NM_001017681	Dr.79114	ZDB-GENE-050417-170		zgc:112015	calcium and integrin binding 1 (calmyrin) [Source:HGNC Symbol;Acc:16920]	111.0	4e-025	60	60	0
A_15_P111604	1.2183201860	-0.5683297940	8.9305525670	0.0000284800	0.0212817950	32.5578808590	0.0000002030	24740	A_15_P111604	ENSDART00000055890		Dr.130701	ZDB-GENE-091204-66	ENSDARG00000058154	si:dkey-26l17.1	zinc finger protein 385C [Source:HGNC Symbol;Acc:33722]	111.0	7e-025	60	60	0
A_15_P192616	1.0127115450	0.1178810480	7.8628998630	0.0000034150	0.4442281850	32.4661093090	0.0000002070	59591	A_15_P192616	ENSDART00000140386	NM_001044862	Dr.12216	ZDB-GENE-050419-110	ENSDARG00000061796	si:dkey-12o15.1	RAS guanyl releasing protein 4 [Source:HGNC Symbol;Acc:18958]	111.0	4e-025	60	60	0
A_15_P118661	1.3240813240	1.4283424150	10.2739573170	0.0000123300	0.0000145360	32.1082442670	0.0000002220	55676	A_15_P118661	ENSDART00000004092	NM_001007427	Dr.86119	ZDB-GENE-041114-137	ENSDARG00000013659	brox	BRO1 domain and CAAX motif containing [Source:ZFIN;Acc:ZDB-GENE-041114-137]	111.0	4e-025	60	60	0
A_15_P115809	1.4666768310	0.5046219930	13.7314082210	0.0000000870	0.0068408840	31.7735172680	0.0000002370	60360	A_15_P115809	ENSDART00000027630	NM_200103	Dr.75191	ZDB-GENE-030826-32	ENSDARG00000005254	kdelr2	KDEL (Lys-Asp-Glu-Leu) endoplasmic reticulum protein retention receptor 2 [Source:ZFIN;Acc:ZDB-GENE-030826-32]	111.0	4e-025	60	60	0
A_15_P152361	1.0039828290	1.5372941470	9.8902407990	0.0033300630	0.0002211800	31.2108003140	0.0000002660	45104	A_15_P152361		NM_001077771.1	0					111.0	4e-025	60	60	0
A_15_P113258	1.1327824290	1.0612436000	10.7713215400	0.0000294290	0.0001386330	30.8766722680	0.0000002850	36881	A_15_P113258	ENSDART00000018741	NM_001007381	Dr.75241	ZDB-GENE-041114-79	ENSDARG00000013802	pcid2	PCI domain containing 2 [Source:ZFIN;Acc:ZDB-GENE-041114-79]	111.0	4e-025	60	60	0
A_15_P120228	1.0565057320	0.8030116200	7.6625157970	0.0000003410	0.0000212940	30.2160382680	0.0000003270	55186	A_15_P120228	ENSDART00000064031	NM_001002679	Dr.86400	ZDB-GENE-040718-428	ENSDARG00000043607	rab3db	RAB3D, member RAS oncogene family, b [Source:ZFIN;Acc:ZDB-GENE-040718-428]	111.0	4e-025	60	60	0
A_15_P408290	1.1936886870	1.4655095260	9.1034677610	0.0000006320	0.0000001600	29.0413448900	0.0000004200	60254	A_15_P408290	ENSDART00000110145	NM_001114572	Dr.90327	ZDB-GENE-080204-94	ENSDARG00000079244	zgc:175274	phosphatidylinositol glycan anchor biosynthesis, class W [Source:HGNC Symbol;Acc:23213]	111.0	4e-025	60	60	0
A_15_P510502	1.0851219260	0.0355294310	7.7233338100	0.0000027810	0.8248294450	28.7030633570	0.0000004520	1413	A_15_P510502	ENSDART00000048046		Dr.120636	ZDB-GENE-100726-2	ENSDARG00000030156	naglu	N-acetylglucosaminidase, alpha [Source:ZFIN;Acc:ZDB-GENE-100726-2]	87.9	1e-017	65	60	5
A_15_P563807	1.1836176030	1.6421812360	9.3604001240	0.0000526600	0.0000042680	28.4296863500	0.0000004800	38981	A_15_P563807	ENSDART00000101671	NM_001077541	Dr.80864	ZDB-GENE-060929-708	ENSDARG00000009315	clgn	calmegin [Source:ZFIN;Acc:ZDB-GENE-060929-708]	106.0	2e-023	60	59	0
A_15_P163191	1.3138712930	0.3928108430	8.3360720940	0.0000206490	0.1085408400	28.2188135080	0.0000005030	58587	A_15_P163191	ENSDART00000053702	NM_001039110.2	Dr.87505	ZDB-GENE-060113-3	ENSDARG00000036974	ripply3	ripply3 [Source:ZFIN;Acc:ZDB-GENE-060113-3]	111.0	4e-025	60	60	0
A_15_P176446	1.4994896760	1.0570502020	11.1849962720	0.0000023930	0.0002292540	27.6120604190	0.0000005770	48003	A_15_P176446	ENSDART00000053414	NM_001003577	Dr.76893	ZDB-GENE-040801-96	ENSDARG00000036784	zgc:101056	COMM domain containing 7 [Source:HGNC Symbol;Acc:16223]	111.0	4e-025	60	60	0
A_15_P101333	1.0609174230	1.0021209540	11.3684685490	0.0000109960	0.0000515760	27.2954194640	0.0000006210	59110	A_15_P101333	ENSDART00000066388	NM_001001724	Dr.122569	ZDB-GENE-030131-9810	ENSDARG00000045146	tomm22	translocase of outer mitochondrial membrane 22 homolog (yeast) [Source:ZFIN;Acc:ZDB-GENE-030131-9810]	111.0	4e-025	60	60	0
A_15_P101716	1.0163756570	0.4455665660	13.8670166520	0.0000061590	0.0138845800	26.2321221350	0.0000007960	50913	A_15_P101716	ENSDART00000078021	NM_131502	Dr.7743	ZDB-GENE-000616-15	ENSDARG00000055630	foxh1	forkhead box H1 [Source:ZFIN;Acc:ZDB-GENE-000616-15]	111.0	4e-025	60	60	0
A_15_P115947	1.3282565720	1.3968474740	10.1176291680	0.0000304650	0.0000462140	26.2127252980	0.0000008000	60079	A_15_P115947	ENSDART00000024104	NM_212614	Dr.75499	ZDB-GENE-020711-1	ENSDARG00000006837	mycn	v-myc myelocytomatosis viral related oncogene, neuroblastoma derived (avian) [Source:ZFIN;Acc:ZDB-GENE-020711-1]	111.0	4e-025	60	60	0
A_15_P117944	1.2229223730	0.5567397540	8.7104253160	0.0000493180	0.0309938650	26.1401391850	0.0000008140	56549	A_15_P117944	ENSDART00000137156	NM_001020615	Dr.134084	ZDB-GENE-050522-36	ENSDARG00000027826	hdhd1	haloacid dehalogenase-like hydrolase domain containing 1 [Source:ZFIN;Acc:ZDB-GENE-050522-36]	111.0	4e-025	60	60	0
A_15_P442130	1.1498238940	0.9013099740	10.6535520440	0.0004149350	0.0053523470	25.8516595540	0.0000008720	21026	A_15_P442130	ENSDART00000091099	NM_001077258	Dr.83628	ZDB-GENE-061013-69	ENSDARG00000062749	zgc:153347	INO80 complex subunit B [Source:HGNC Symbol;Acc:13324]	111.0	7e-025	60	60	0
A_15_P114609	1.0700518320	1.3485001000	10.3646434910	0.0000049000	0.0000009880	25.3465880120	0.0000009860	49759	A_15_P114609	ENSDART00000143090	NM_001077796	Dr.85752	ZDB-GENE-061110-82	ENSDARG00000070833	lin52	lin-52 homolog (C. elegans) [Source:ZFIN;Acc:ZDB-GENE-061110-82]	111.0	4e-025	60	60	0
A_15_P111683	1.2653963850	0.7198388590	8.9440300510	0.0000033660	0.0017739140	25.0554680610	0.0000010600	61844	A_15_P111683	ENSDART00000101405	NM_213276.1	Dr.76876	ZDB-GENE-040426-2446	ENSDARG00000069591	DDAH1	dimethylarginine dimethylaminohydrolase 1 [Source:HGNC Symbol;Acc:2715]	111.0	4e-025	60	60	0
A_15_P258551	1.3023946990	1.1755697580	11.6686262040	0.0000017820	0.0000152790	24.9852722930	0.0000010790	57291	A_15_P258551	ENSDART00000032978	NM_001025521	Dr.81742	ZDB-GENE-041014-362	ENSDARG00000024471	si:ch211-147d7.3	NSL1, MIND kinetochore complex component, homolog (S. cerevisiae) [Source:HGNC Symbol;Acc:24548]	111.0	4e-025	60	60	0
A_15_P103537	1.0926248790	0.4119884490	13.6632089870	0.0000000560	0.0029224610	23.8888017490	0.0000014250	55417	A_15_P103537	ENSDART00000074630	NM_001004659	Dr.125114	ZDB-GENE-040912-104	ENSDARG00000067981	zgc:103697	chromosome X open reading frame 56 [Source:HGNC Symbol;Acc:26239]	111.0	4e-025	60	60	0
A_15_P164601	1.2066040050	-0.1115901290	8.3568017870	0.0000241860	0.6095281330	23.6753788120	0.0000015070	36725	A_15_P164601	ENSDART00000101944	NM_001024423	Dr.91980	ZDB-GENE-050522-392	ENSDARG00000018797	crygmxl1	crystallin, gamma MX, like 1 [Source:ZFIN;Acc:ZDB-GENE-050522-392]	111.0	4e-025	60	60	0
A_15_P179086	1.3820555240	0.5101362720	8.2424536600	0.0000209460	0.0530250860	23.6166939150	0.0000015300	52704	A_15_P179086	ENSDART00000021559	NM_001109707	Dr.77832	ZDB-GENE-040123-3	ENSDARG00000008660	coro1b	coronin, actin binding protein, 1B [Source:ZFIN;Acc:ZDB-GENE-040123-3]	111.0	4e-025	60	60	0
A_15_P169636	1.1384632100	-1.2140066440	12.8898799290	0.0005940770	0.0007443100	23.5529930500	0.0000015560	48335	A_15_P169636	ENSDART00000003418	NM_001030102	Dr.109638	ZDB-GENE-050913-49	ENSDARG00000006235	brms1la	breast cancer metastasis-suppressor 1-like a [Source:ZFIN;Acc:ZDB-GENE-050913-49]	106.0	2e-023	60	59	0
A_15_P120319	1.2169020990	1.1200361180	8.6657301190	0.0000196110	0.0001133020	23.4697873490	0.0000015900	42389	A_15_P120319	ENSDART00000050971	NM_200683.1	Dr.82947	ZDB-GENE-040426-1207	ENSDARG00000035188	rab14l	RAB14, member RAS oncogene family, like [Source:ZFIN;Acc:ZDB-GENE-040426-1207]	111.0	4e-025	60	60	0
A_15_P108886	1.0206204290	-0.0081139860	8.0541152310	0.0000066760	0.9603306470	23.3438034850	0.0000016440	53303	A_15_P108886	ENSDART00000005359	NM_201040	Dr.26673	ZDB-GENE-040426-1246	ENSDARG00000012247	zgc:63721	differentially expressed in FDCP 6 homolog (mouse) [Source:HGNC Symbol;Acc:2760]	111.0	4e-025	60	60	0
A_15_P115387	1.4667823920	1.1828274450	10.5330029470	0.0000004970	0.0000159010	23.1660151350	0.0000017230	46003	A_15_P115387	ENSDART00000057642	NM_001025455	Dr.78504	ZDB-GENE-030131-2810	ENSDARG00000039456	acbd6	acyl-Coenzyme A binding domain containing 6 [Source:ZFIN;Acc:ZDB-GENE-030131-2810]	106.0	2e-023	57	57	0
A_15_P197931	1.2821636270	1.0629521030	10.8860572390	0.0000038840	0.0000737950	22.6564224730	0.0000019760	59123	A_15_P197931	ENSDART00000099984	NM_213151	Dr.10029	ZDB-GENE-030722-9	ENSDARG00000068978	glo1	glyoxalase 1 [Source:ZFIN;Acc:ZDB-GENE-030722-9]	111.0	4e-025	60	60	0
A_15_P130446	1.3907107580	1.1525100650	11.7857510590	0.0000000660	0.0000018580	22.6078560010	0.0000020030	10255	A_15_P130446	ENSDART00000060205	NM_001013505	Dr.76065	ZDB-GENE-050320-73	ENSDARG00000041088	tufm	Tu translation elongation factor, mitochondrial [Source:ZFIN;Acc:ZDB-GENE-050320-73]	111.0	7e-025	60	60	0
A_15_P109662	1.0641847340	1.3594082480	12.3059844080	0.0000134160	0.0000024500	22.5564549300	0.0000020310	42331	A_15_P109662	ENSDART00000109004	NM_001105704	Dr.118946	ZDB-GENE-070928-41	ENSDARG00000079416	zgc:174895	zgc:174895 [Source:ZFIN;Acc:ZDB-GENE-070928-41]	111.0	4e-025	60	60	0
A_15_P195331	1.3513217880	0.4212955550	8.1098855540	0.0000014460	0.0393617690	22.2337130710	0.0000022190	56013	A_15_P195331	ENSDART00000125081	NM_130945	Dr.81298	ZDB-GENE-980526-326	ENSDARG00000015717	flt4	fms-related tyrosine kinase 4 [Source:ZFIN;Acc:ZDB-GENE-980526-326]	111.0	4e-025	60	60	0
A_15_P107640	1.1069965870	2.2697459140	8.3847344030	0.0117248370	0.0000911790	22.1845225710	0.0000022490	53479	A_15_P107640	ENSDART00000105218	NM_001002636	Dr.80216	ZDB-GENE-040718-381	ENSDARG00000029874	khk	ketohexokinase [Source:ZFIN;Acc:ZDB-GENE-040718-381]	111.0	4e-025	60	60	0
A_15_P112482	1.2571984840	0.8227076580	10.5293752300	0.0000005780	0.0001473130	21.7688340540	0.0000025260	42046	A_15_P112482	ENSDART00000139441	NM_001002604	Dr.82735	ZDB-GENE-040718-348	ENSDARG00000041155	morf4l1	mortality factor 4 like 1 [Source:ZFIN;Acc:ZDB-GENE-040718-348]	111.0	4e-025	60	60	0
A_15_P100733	1.0791865160	0.7894755480	12.6744510970	0.0000359310	0.0013892020	21.6429477640	0.0000026170	55712	A_15_P100733	ENSDART00000031304	NM_213444	Dr.1920	ZDB-GENE-040426-2793	ENSDARG00000021905	derl1	Der1-like domain family, member 1 [Source:ZFIN;Acc:ZDB-GENE-040426-2793]	111.0	4e-025	60	60	0
A_15_P118765	1.2552402080	0.6080066550	11.3757397170	0.0000009170	0.0025287120	21.6088880920	0.0000026420	56801	A_15_P118765	ENSDART00000137351	NM_131568.1	Dr.75461	ZDB-GENE-000330-2	ENSDARG00000020647	trpc4apb	transient receptor potential cation channel, subfamily C, member 4 associated protein b [Source:ZFIN;Acc:ZDB-GENE-000330-2]	111.0	4e-025	60	60	0
A_15_P211871	1.0536149090	-0.0498659970	15.3079490580	0.0000453620	0.8050854860	21.1307083470	0.0000030290	59917	A_15_P211871	ENSDART00000011540	NM_213092.1	Dr.76873	ZDB-GENE-040426-2881	ENSDARG00000034961	bzw1b	basic leucine zipper and W2 domains 1b [Source:ZFIN;Acc:ZDB-GENE-040426-2881]	95.3	4e-020	60	57	0
A_15_P408575	1.1911731900	0.9854727520	8.6022979580	0.0000497560	0.0006662130	20.9935313630	0.0000031520	14571	A_15_P408575	ENSDART00000148514	NM_200668	Dr.76159	ZDB-GENE-040426-1492	ENSDARG00000003519	aprt	adenine phosphoribosyl transferase [Source:ZFIN;Acc:ZDB-GENE-040426-1492]	111.0	7e-025	60	60	0
A_15_P118540	1.4273871480	1.7088345530	9.9597506560	0.0000052810	0.0000019360	20.9128289520	0.0000032270	44946	A_15_P118540	ENSDART00000025570	NM_201465	Dr.115213	ZDB-GENE-030131-9907	ENSDARG00000020103	calrl	calreticulin like [Source:ZFIN;Acc:ZDB-GENE-030131-9907]	111.0	4e-025	60	60	0
A_15_P107397	1.0139452760	1.1057444910	9.8490512010	0.0000356570	0.0000373330	20.8349059770	0.0000033010	32869	A_15_P107397	ENSDART00000079115	0	Dr.6695	0				111.0	7e-025	60	60	0
A_15_P113961	1.2793489570	0.5025821380	10.2706010190	0.0000082220	0.0278441220	20.7974886970	0.0000033380	62785	A_15_P113961	ENSDART00000079158	NM_200689	Dr.84453	ZDB-GENE-040426-1622	ENSDARG00000056628	tmem170a	transmembrane protein 170A [Source:ZFIN;Acc:ZDB-GENE-040426-1622]	111.0	4e-025	60	60	0
A_15_P161971	1.2517977280	1.3849185430	12.2396324370	0.0000005040	0.0000004480	20.3621040810	0.0000037960	60141	A_15_P161971	ENSDART00000133976	NM_201138	Dr.30175	ZDB-GENE-040426-701	ENSDARG00000011921	txnl1	thioredoxin-like 1 [Source:ZFIN;Acc:ZDB-GENE-040426-701]	111.0	4e-025	60	60	0
A_15_P259811	1.0035686490	0.3670614040	8.1677944590	0.0000061780	0.0342993860	20.2391330430	0.0000039380	37154	A_15_P259811		XM_003199988.1	0					111.0	4e-025	60	60	0
A_15_P102300	1.2658695210	0.3812755690	10.4654863490	0.0000684610	0.1469225250	20.1000690610	0.0000041060	38872	A_15_P102300	ENSDART00000058290	NM_213187.1	Dr.80056	ZDB-GENE-040426-2236	ENSDARG00000039851	dhdds	dehydrodolichyl diphosphate synthase [Source:ZFIN;Acc:ZDB-GENE-040426-2236]	111.0	4e-025	60	60	0
A_15_P196056	1.0562251670	1.0438808180	11.8096331500	0.0000385430	0.0001069300	20.0600293670	0.0000041560	62399	A_15_P196056	ENSDART00000013454	NM_199518	Dr.153625	ZDB-GENE-980526-324	ENSDARG00000011683	prtfdc1	phosphoribosyl transferase domain containing 1 [Source:ZFIN;Acc:ZDB-GENE-980526-324]	111.0	4e-025	60	60	0
A_15_P100048	1.1728602700	0.6567841120	11.9319521680	0.0000095140	0.0039075480	20.0025923640	0.0000042290	54622	A_15_P100048	ENSDART00000113395	NM_001002573	Dr.76905	ZDB-GENE-040718-312	ENSDARG00000076223	zgc:92744	stress-associated endoplasmic reticulum protein 1 [Source:HGNC Symbol;Acc:10759]	111.0	4e-025	60	60	0
A_15_P145736	1.1701007530	1.2185780810	9.3305012440	0.0000037620	0.0000066050	19.7812501520	0.0000045230	36783	A_15_P145736	ENSDART00000023306	NM_001126376	Dr.2476	ZDB-GENE-030131-1647	ENSDARG00000017086	asb12a	ankyrin repeat and SOCS box-containing protein 12a [Source:ZFIN;Acc:ZDB-GENE-030131-1647]	111.0	4e-025	60	60	0
A_15_P205017	1.0643742520	1.0451099480	8.9081350330	0.0000815880	0.0002298500	19.5763792590	0.0000048170	44825	A_15_P205017	ENSDART00000144060	NM_001002069		ZDB-GENE-040625-39	ENSDARG00000034291	rpl37	ribosomal protein L37 [Source:ZFIN;Acc:ZDB-GENE-040625-39]	111.0	4e-025	60	60	0
A_15_P103243	1.2636999870	1.5454907450	11.8597786410	0.0000242560	0.0000074600	19.5575139320	0.0000048450	8235	A_15_P103243	ENSDART00000049722	NM_001111195	Dr.5620	ZDB-GENE-030131-6858	ENSDARG00000035043	pfdn5	prefoldin 5 [Source:ZFIN;Acc:ZDB-GENE-030131-6858]	111.0	7e-025	60	60	0
A_15_P334704	1.2767020400	0.3029831760	8.6896203660	0.0000013060	0.1028243190	19.3879740880	0.0000051070	53257	A_15_P334704	ENSDART00000108851			ZDB-GENE-070705-549		si:dkeyp-51f12.6	si:dkeyp-51f12.6 [Source:ZFIN;Acc:ZDB-GENE-070705-549]	106.0	2e-023	61	60	1
A_15_P113153	1.3299919630	-0.3306331030	8.3041696670	0.0001460290	0.2607712770	19.3706259890	0.0000051340	50729	A_15_P113153	ENSDART00000114536	NM_200894	Dr.158759	ZDB-GENE-090312-4		si:ch211-198k9.6	si:ch211-198k9.6 [Source:ZFIN;Acc:ZDB-GENE-090312-4]	106.0	2e-023	61	60	1
A_15_P102764	1.0029571950	1.0541913310	12.1910335460	0.0000176230	0.0000271810	19.3692143200	0.0000051370	38266	A_15_P102764	ENSDART00000004023	NM_198912.1		ZDB-GENE-030131-9444	ENSDARG00000018020	pepd	peptidase D [Source:ZFIN;Acc:ZDB-GENE-030131-9444]	111.0	4e-025	60	60	0
A_15_P232851	1.4319826610	0.7745202650	11.5105546530	0.0000018360	0.0017374780	19.2584514460	0.0000053170	59540	A_15_P232851	ENSDART00000113395	NM_001002573	Dr.76905	ZDB-GENE-040718-312	ENSDARG00000076223	zgc:92744	stress-associated endoplasmic reticulum protein 1 [Source:HGNC Symbol;Acc:10759]	111.0	4e-025	60	60	0
A_15_P307006	1.4616332750	0.0241104780	8.4394780910	0.0000013650	0.9054970000	19.0784333150	0.0000056270	57990	A_15_P307006	ENSDART00000077899	NM_212794	Dr.87413	ZDB-GENE-030616-569	ENSDARG00000055530	sertad2b	SERTA domain containing 2b [Source:ZFIN;Acc:ZDB-GENE-030616-569]	111.0	4e-025	60	60	0
A_15_P109712	1.3570785400	0.1904824270	8.8536484510	0.0000003160	0.2638445690	19.0652209920	0.0000056500	52755	A_15_P109712	ENSDART00000040116	NM_001039805	Dr.151531	ZDB-GENE-050411-12	ENSDARG00000070512	tnrc5	trinucleotide repeat containing 5 [Source:ZFIN;Acc:ZDB-GENE-050411-12]	111.0	4e-025	60	60	0
A_15_P204666	1.0019365700	-0.1179183600	7.6911073710	0.0000798230	0.5640355320	19.0308481070	0.0000057120	51375	A_15_P204666	ENSDART00000079296		Dr.158480	ZDB-GENE-040426-1656		rims2a	regulating synaptic membrane exocytosis 2a [Source:ZFIN;Acc:ZDB-GENE-040426-1656]	111.0	4e-025	60	60	0
A_15_P119204	1.1257461540	-0.1910093930	13.8748524640	0.0000298870	0.3635985250	19.0173111870	0.0000057370	59337	A_15_P119204	ENSDART00000065208	NM_001002534	Dr.141747	ZDB-GENE-040718-267	ENSDARG00000044402	nop16	NOP16 nucleolar protein homolog (yeast) [Source:ZFIN;Acc:ZDB-GENE-040718-267]	111.0	4e-025	60	60	0
A_15_P198481	1.3489811530	2.0599552360	12.5704293950	0.0000938710	0.0000028030	18.9542130270	0.0000058520	5765	A_15_P198481	ENSDART00000022549	NM_131221	Dr.141524	ZDB-GENE-990415-167	ENSDARG00000015790	atp1b3a	ATPase, Na+/K+ transporting, beta 3a polypeptide [Source:ZFIN;Acc:ZDB-GENE-990415-167]	111.0	7e-025	60	60	0
A_15_P414475	1.1340036650	0.7660367770	12.9360064810	0.0000009620	0.0001640330	18.9157076570	0.0000059240	16696	A_15_P414475	ENSDART00000074768	NM_001037122	Dr.85565	ZDB-GENE-051030-126	ENSDARG00000052842	zgc:123307	peptidylprolyl isomerase F [Source:HGNC Symbol;Acc:9259]	108.0	9e-024	58	58	0
A_15_P140333	1.4801870200	0.6510843090	9.0018558580	0.0005734620	0.0967864850	18.7753378800	0.0000061960	60506	A_15_P140333	ENSDART00000140627	NM_001083092		ZDB-GENE-041014-366		si:ch211-51a19.5	si:ch211-51a19.5 [Source:ZFIN;Acc:ZDB-GENE-041014-366]	111.0	4e-025	60	60	0
A_15_P569187	1.0960723610	1.0669422350	10.3800165100	0.0000083080	0.0000291800	18.5084102940	0.0000067510	39207	A_15_P569187	ENSDART00000101142	NM_001089348.1		ZDB-GENE-030616-4	ENSDARG00000069472	CHSY3	chondroitin sulfate synthase 3 [Source:HGNC Symbol;Acc:24293]	95.3	4e-020	60	57	0
A_15_P110556	1.0048200830	0.9071847860	8.2179413180	0.0000085000	0.0000639200	18.2537685960	0.0000073350	4122	A_15_P110556	ENSDART00000062727	NM_001017879	Dr.75422	ZDB-GENE-030131-858	ENSDARG00000042742	stx6	syntaxin 6 [Source:ZFIN;Acc:ZDB-GENE-030131-858]	111.0	7e-025	60	60	0
A_15_P111993	1.4261983890	0.9047948140	9.4022841800	0.0000010700	0.0003163910	18.2523125530	0.0000073390	40162	A_15_P111993	ENSDART00000141548	NM_001014316	Dr.76393	ZDB-GENE-050327-29	ENSDARG00000054867	hibch	3-hydroxyisobutyryl-Coenzyme A hydrolase [Source:ZFIN;Acc:ZDB-GENE-050327-29]	106.0	2e-023	60	59	0
A_15_P250656	1.0270807260	0.7045183780	9.4615424930	0.0000023180	0.0002862840	18.0305045440	0.0000078950	62901	A_15_P250656	ENSDART00000079158	NM_200689	Dr.84453	ZDB-GENE-040426-1622	ENSDARG00000056628	tmem170a	transmembrane protein 170A [Source:ZFIN;Acc:ZDB-GENE-040426-1622]	110.0	2e-024	59	59	0
A_15_P113814	1.2877918490	0.7683329690	11.7014426520	0.0000009050	0.0004784380	17.7027953560	0.0000088070	40070	A_15_P113814	ENSDART00000039788	NM_001002495	Dr.76094	ZDB-GENE-040718-199	ENSDARG00000029064	uqcrq	ubiquinol-cytochrome c reductase, complex III subunit VII [Source:ZFIN;Acc:ZDB-GENE-040718-199]	100.0	1e-021	60	58	0
A_15_P111330	1.2435059820	-0.0306306070	7.9378193830	0.0000479050	0.8982701020	17.5902363490	0.0000091480	50117	A_15_P111330	ENSDART00000098822	NM_131616.1			ENSDARG00000013615	PBX3	pre-B-cell leukemia homeobox 3 [Source:HGNC Symbol;Acc:8634]	111.0	4e-025	60	60	0
A_15_P181636	1.0962164780	1.3631773910	8.5569002230	0.0129209240	0.0060301710	17.4830974030	0.0000094860	18389	A_15_P181636	ENSDART00000081891			ZDB-GENE-080213-2	ENSDARG00000058963	btr18	bloodthirsty-related gene family, member 18 [Source:ZFIN;Acc:ZDB-GENE-080213-2]	111.0	7e-025	60	60	0
A_15_P134316	1.1511331360	2.0753544850	10.3218558860	0.0008425380	0.0000067650	17.2610130210	0.0000102350	17880	A_15_P134316	ENSDART00000146457		Dr.155654		ENSDARG00000068993	TNFRSF14 (4 of 12)	tumor necrosis factor receptor superfamily, member 14 [Source:HGNC Symbol;Acc:11912]	111.0	7e-025	60	60	0
A_15_P205976	1.0050294550	0.7615044460	8.3181851000	0.0002784100	0.0049779840	17.2542067960	0.0000102590	43849	A_15_P205976	ENSDART00000092773	NM_001003778	Dr.84092	ZDB-GENE-040808-39	ENSDARG00000059234	zgc:100970	mitochondrial ribosomal protein S27 [Source:HGNC Symbol;Acc:14512]	111.0	4e-025	60	60	0
A_15_P192576	1.0048347650	0.7645215460	10.4351154990	0.0000215170	0.0006786210	17.2422614210	0.0000103010	61498	A_15_P192576	ENSDART00000105788	NM_001045311	Dr.82758	ZDB-GENE-060616-238	ENSDARG00000071506	mgat5	mannoside acetylglucosaminyltransferase 5 [Source:ZFIN;Acc:ZDB-GENE-060616-238]	111.0	4e-025	60	60	0
A_15_P113872	1.1648894170	0.8974380870	11.3009770960	0.0000090150	0.0003010310	17.1217859750	0.0000107380	49652	A_15_P113872	ENSDART00000063621	NM_001005993	Dr.79774	ZDB-GENE-041010-70	ENSDARG00000043339	fam175a	family with sequence similarity 175, member A [Source:ZFIN;Acc:ZDB-GENE-041010-70]	111.0	4e-025	60	60	0
A_15_P105672	1.1024345810	0.8846250510	11.0054006330	0.0000728320	0.0011674760	17.0110686840	0.0000111580	62860	A_15_P105672	ENSDART00000009200	NM_199879	Dr.117217		ENSDARG00000092519	MGRN1 (2 of 3)	mahogunin, ring finger 1 [Source:HGNC Symbol;Acc:20254]	111.0	4e-025	60	60	0
A_15_P152156	1.2334748860	0.9562955190	12.6218033300	0.0000018190	0.0000740050	16.6315139550	0.0000127500	40990	A_15_P152156	ENSDART00000101142	NM_001089348.1		ZDB-GENE-030616-4	ENSDARG00000069472	CHSY3	chondroitin sulfate synthase 3 [Source:HGNC Symbol;Acc:24293]	111.0	4e-025	60	60	0
A_15_P116131	1.1704816750	0.6967569450	10.0266251680	0.0000176980	0.0038216450	16.5840244880	0.0000129670	53443	A_15_P116131	ENSDART00000028029		Dr.158246	ZDB-GENE-030131-6323		cenpj	centromere protein J [Source:ZFIN;Acc:ZDB-GENE-030131-6323]	111.0	4e-025	60	60	0
A_15_P490602	1.0303840250	0.5519519240	8.0315867460	0.0000059230	0.0039387400	16.5117292230	0.0000133050	59032	A_15_P490602	ENSDART00000127252			ZDB-GENE-080125-1		slc35d2	solute carrier family 35, member D2 [Source:ZFIN;Acc:ZDB-GENE-080125-1]	111.0	4e-025	60	60	0
A_15_P332319	1.0835267190	-0.2574564660	12.5759298630	0.0004880620	0.3437035940	16.2928286730	0.0000143920	24940	A_15_P332319	ENSDART00000091652		Dr.134366	ZDB-GENE-050208-414	ENSDARG00000062997	hyal2	hyaluronoglucosaminidase 2 [Source:ZFIN;Acc:ZDB-GENE-050208-414]	106.0	3e-023	60	59	0
A_15_P109081	1.3716085310	1.6057888270	10.5697813160	0.0000472080	0.0000238570	16.2502271370	0.0000146150	32605	A_15_P109081	ENSDART00000145652	NM_001017566	Dr.85361	ZDB-GENE-050417-14	ENSDARG00000036295	golga7ba	golgin A7 family, member Ba [Source:ZFIN;Acc:ZDB-GENE-050417-14]	111.0	7e-025	60	60	0
A_15_P169606	1.2907722470	0.7239907020	10.4694607150	0.0166142150	0.1853309950	16.0966419670	0.0000154530	59231	A_15_P169606	ENSDART00000063100	NM_200139	Dr.106442	ZDB-GENE-040426-790	ENSDARG00000042978	cyp2p6	cytochrome P450, family 2, subfamily P, polypeptide 6 [Source:ZFIN;Acc:ZDB-GENE-040426-790]	111.0	4e-025	60	60	0
A_15_P108873	1.0334208490	0.2078862750	12.4963458170	0.0000123620	0.2461001170	16.0138776630	0.0000159270	47233	A_15_P108873	ENSDART00000124615	NM_200564	Dr.107756	ZDB-GENE-040426-1487	ENSDARG00000021550	rad23b	RAD23 homolog B (S. cerevisiae) [Source:ZFIN;Acc:ZDB-GENE-040426-1487]	111.0	4e-025	60	60	0
A_15_P160876	1.1599735200	-0.3522699840	15.1071505290	0.0000422770	0.1265444020	16.0098772420	0.0000159510	50075	A_15_P160876	ENSDART00000081875	NM_001029947.1		ZDB-GENE-030128-1	ENSDARG00000058917	nnr	nanor [Source:ZFIN;Acc:ZDB-GENE-030128-1]	111.0	4e-025	60	60	0
A_15_P175101	1.2474605030	1.0866215610	10.6099882830	0.0000156700	0.0001563000	16.0097262120	0.0000159520	41252	A_15_P175101	ENSDART00000014956	NM_001005959	Dr.81870	ZDB-GENE-041010-32	ENSDARG00000013734	polr3glb	polymerase (RNA) III (DNA directed) polypeptide G like b [Source:ZFIN;Acc:ZDB-GENE-041010-32]	111.0	4e-025	60	60	0
A_15_P204971	1.0428552520	0.0500776940	10.2249278690	0.0032956540	0.8789292870	15.9415810710	0.0000163550	55706	A_15_P204971	ENSDART00000105644	NM_213084	Dr.80820	ZDB-GENE-040426-2051	ENSDARG00000042635	uchl5	ubiquitin carboxyl-terminal hydrolase L5 [Source:ZFIN;Acc:ZDB-GENE-040426-2051]	111.0	4e-025	60	60	0
A_15_P163986	1.0948617650	0.3839713530	13.1120181220	0.0000063440	0.0415975910	15.9298918440	0.0000164260	57494	A_15_P163986	ENSDART00000093148	NM_001083563.1	Dr.9018	ZDB-GENE-030131-5864	ENSDARG00000063466	rab43	RAB43, member RAS oncogene family [Source:ZFIN;Acc:ZDB-GENE-030131-5864]	111.0	4e-025	60	60	0
A_15_P107719	1.2282442130	1.0419411610	8.8683308520	0.0000166120	0.0002103520	15.8264271070	0.0000170640	76	A_15_P107719	ENSDART00000147729	NM_001012316		ZDB-GENE-040109-5	ENSDARG00000039347	rps24	ribosomal protein S24 [Source:ZFIN;Acc:ZDB-GENE-040109-5]	111.0	7e-025	60	60	0
A_15_P172771	1.2254452290	1.0448393280	10.2105257950	0.0000410700	0.0004381770	15.7606780240	0.0000174850	40809	A_15_P172771	ENSDART00000043002	NM_001007161	Dr.77140	ZDB-GENE-030616-564	ENSDARG00000029663	rab1a	RAB1A, member RAS oncogene family [Source:ZFIN;Acc:ZDB-GENE-030616-564]	111.0	4e-025	60	60	0
A_15_P120190	1.2968948600	1.4171661980	13.3705307600	0.0000482360	0.0000494530	15.6731493860	0.0000180640	22517	A_15_P120190	ENSDART00000129398	NM_213421	Dr.158956	ZDB-GENE-040426-2761	ENSDARG00000045843	apex1	APEX nuclease (multifunctional DNA repair enzyme) 1 [Source:ZFIN;Acc:ZDB-GENE-040426-2761]	111.0	7e-025	60	60	0
A_15_P120932	1.2863135250	2.2051262870	9.4992544990	0.0003497120	0.0000037600	15.5450079300	0.0000189500	7742	A_15_P120932	ENSDART00000014176	NM_131272	Dr.32741	ZDB-GENE-980526-306	ENSDARG00000015674	msxc	muscle segment homeobox C [Source:ZFIN;Acc:ZDB-GENE-980526-306]	111.0	7e-025	60	60	0
A_15_P109893	1.1148716170	0.4258517820	10.8310445510	0.0002032960	0.1042006180	15.4872337660	0.0000193660	43232	A_15_P109893	ENSDART00000134697	NM_198374	Dr.78563	ZDB-GENE-031030-14	ENSDARG00000003281	pik3ip1	phosphoinositide-3-kinase interacting protein 1 [Source:ZFIN;Acc:ZDB-GENE-031030-14]	111.0	4e-025	60	60	0
A_15_P213306	1.0419820890	0.9355585830	10.7024766180	0.0000715800	0.0004527810	15.4336727390	0.0000197610	48698	A_15_P213306	ENSDART00000019476	NM_199591	Dr.140732	ZDB-GENE-030131-975	ENSDARG00000003681	eif5	eukaryotic translation initiation factor 5 [Source:ZFIN;Acc:ZDB-GENE-030131-975]	102.0	3e-022	59	58	1
A_15_P103929	1.2879748660	-0.0653350560	10.1192378220	0.0021748500	0.8646512950	15.3786033560	0.0000201770	59605	A_15_P103929	ENSDART00000044085	NM_001003485		ZDB-GENE-040801-227	ENSDARG00000090014	zgc:92480	calpain 2, (m/II) large subunit [Source:HGNC Symbol;Acc:1479]	111.0	4e-025	60	60	0
A_15_P105612	1.0219159130	1.4664064230	8.7656916610	0.0002402980	0.0000166520	15.2361758530	0.0000212990	55552	A_15_P105612	ENSDART00000132756	NM_001017539	Dr.77336	ZDB-GENE-030131-3374	ENSDARG00000009939	si:ch211-222c22.8	EF-hand domain family, member A1 [Source:HGNC Symbol;Acc:31830]	111.0	4e-025	60	60	0
A_15_P101553	1.0937389850	0.1972881030	8.6626968780	0.0000167530	0.3092587040	15.1766533950	0.0000217900	42219	A_15_P101553	ENSDART00000010035	NM_200305	Dr.82400	ZDB-GENE-040426-1122	ENSDARG00000020953	dnajb6b	DnaJ (Hsp40) homolog, subfamily B, member 6b [Source:ZFIN;Acc:ZDB-GENE-040426-1122]	111.0	4e-025	60	60	0
A_15_P172446	1.0894513110	0.3882583790	12.3114706430	0.0000160070	0.0550555020	15.0602307080	0.0000227860	59022	A_15_P172446	ENSDART00000047912	NM_001007207	Dr.76911	ZDB-GENE-030616-159	ENSDARG00000029612	t54l	T54 protein-like [Source:ZFIN;Acc:ZDB-GENE-030616-159]	111.0	4e-025	60	60	0
A_15_P593567	1.1678517720	1.1395103380	9.4230877740	0.0000156410	0.0000517950	15.0059686050	0.0000232680	23948	A_15_P593567	ENSDART00000087329	NM_001077161	Dr.151166	ZDB-GENE-060929-868	ENSDARG00000061311	zfp438	zinc finger protein 438 [Source:ZFIN;Acc:ZDB-GENE-060929-868]	111.0	7e-025	60	60	0
A_15_P141371	1.1333345970	0.6345209840	9.9475229950	0.0000040820	0.0022708440	14.9424565910	0.0000238470	53794	A_15_P141371	ENSDART00000034783	NM_001012495	Dr.43322	ZDB-GENE-080220-9	ENSDARG00000015482	zgc:171570	zgc:171570 [Source:ZFIN;Acc:ZDB-GENE-080220-9]	111.0	4e-025	60	60	0
A_15_P367395	1.4440497140	1.4613032350	9.6760633640	0.0002792720	0.0005592850	14.9339680770	0.0000239260	53733	A_15_P367395	ENSDART00000146940	NM_001002332		ZDB-GENE-030826-24	ENSDARG00000007024	uox	urate oxidase [Source:ZFIN;Acc:ZDB-GENE-030826-24]	111.0	4e-025	60	60	0
A_15_P195616	1.2430516790	-0.3499857790	12.1068658110	0.0005032460	0.2665909480	14.9077749240	0.0000241700	48661	A_15_P195616	ENSDART00000113824	NM_001002037	Dr.150652	ZDB-GENE-040426-2104	ENSDARG00000019530	hdgfrp2	hepatoma-derived growth factor, related protein 2 [Source:ZFIN;Acc:ZDB-GENE-040426-2104]	111.0	4e-025	60	60	0
A_15_P174141	1.0729828860	-0.3178725270	11.0616340700	0.0010791350	0.2854900660	14.8999070600	0.0000242440	51857	A_15_P174141	ENSDART00000090679	NM_001100032	Dr.125505	ZDB-GENE-030131-8984	ENSDARG00000062590	si:dkey-151c10.1	plectin [Source:HGNC Symbol;Acc:9069]	111.0	4e-025	60	60	0
A_15_P111214	1.0258445890	1.4888602240	8.3525572760	0.0000523070	0.0000025470	14.8665289880	0.0000245610	44654	A_15_P111214	ENSDART00000135388	NM_001044969	Dr.120154	ZDB-GENE-050208-508	ENSDARG00000071410	cks2	CDC28 protein kinase regulatory subunit 2 [Source:ZFIN;Acc:ZDB-GENE-050208-508]	111.0	4e-025	60	60	0
A_15_P162411	1.0235835490	-0.7862460420	10.5897987490	0.0132644820	0.0667532800	14.8387448690	0.0000248290	37668	A_15_P162411	ENSDART00000026749	NM_131033	Dr.78738	ZDB-GENE-991008-17	ENSDARG00000005320	nipsnap1	nipsnap1 [Source:ZFIN;Acc:ZDB-GENE-991008-17]	111.0	4e-025	60	60	0
A_15_P109409	1.3756198750	-0.0592864520	9.5512191280	0.0006822800	0.8667525380	14.8182060630	0.0000250280	52271	A_15_P109409	ENSDART00000056721	NM_199873	Dr.16066	ZDB-GENE-030131-6140	ENSDARG00000038845	ldhd	lactate dehydrogenase D [Source:ZFIN;Acc:ZDB-GENE-030131-6140]	111.0	4e-025	60	60	0
A_15_P299146	1.2812809980	-0.2106883570	11.6437410250	0.0004070720	0.4998949410	14.8024501440	0.0000251830	22417	A_15_P299146	ENSDART00000025501	NM_200190	Dr.86170	ZDB-GENE-040426-883	ENSDARG00000012874	zgc:56072	synaptosomal-associated protein, 23kDa [Source:HGNC Symbol;Acc:11131]	111.0	7e-025	60	60	0
A_15_P144941	1.0900776310	0.7413840330	8.3952397460	0.0000008420	0.0001382530	14.7759399010	0.0000254450	50857	A_15_P144941	ENSDART00000082934	NM_001105693	Dr.115914	ZDB-GENE-070928-19	ENSDARG00000059572	zgc:171682	N-acetylglucosamine kinase [Source:HGNC Symbol;Acc:17174]	111.0	4e-025	60	60	0
A_15_P108511	1.0808267790	0.6858077350	9.9868724620	0.0000201930	0.0026622890	14.6794293780	0.0000264280	44164	A_15_P108511	ENSDART00000130696	NM_200847		ZDB-GENE-040426-1883	ENSDARG00000045296	zgc:77808	myeloma overexpressed 2 [Source:HGNC Symbol;Acc:21314]	111.0	4e-025	60	60	0
A_15_P207121	1.3852159920	1.6792867150	9.5374500080	0.0000048320	0.0000015280	14.6332779740	0.0000269130	52856	A_15_P207121	ENSDART00000101018	NM_001003484	Dr.142890	ZDB-GENE-040801-226	ENSDARG00000009346	caprin1a	cell cycle associated protein 1a [Source:ZFIN;Acc:ZDB-GENE-040801-226]	111.0	4e-025	60	60	0
A_15_P537357	1.2942420450	0.9252364080	8.6591200740	0.0000005650	0.0000613510	14.6038722330	0.0000272270	48600	A_15_P537357	ENSDART00000139292			ZDB-GENE-070705-542		si:dkeyp-44a8.2	si:dkeyp-44a8.2 [Source:ZFIN;Acc:ZDB-GENE-070705-542]	100.0	1e-021	60	58	0
A_15_P153966	1.0521149440	-0.1646362190	8.1441854600	0.0021157320	0.5993265010	14.5677826230	0.0000276180	37914	A_15_P153966	ENSDART00000083784	NM_001030265.1	Dr.87242	ZDB-GENE-050913-62	ENSDARG00000079623	UBTD1 (1 of 2)	ubiquitin domain containing 1 [Source:HGNC Symbol;Acc:25683]	111.0	4e-025	60	60	0
A_15_P482875	1.3215584430	1.7879977930	9.9213851840	0.0001057360	0.0000122490	14.5474377820	0.0000278420	57407	A_15_P482875	ENSDART00000025570	NM_201465	Dr.115213	ZDB-GENE-030131-9907	ENSDARG00000020103	calrl	calreticulin like [Source:ZFIN;Acc:ZDB-GENE-030131-9907]	106.0	2e-023	61	60	1
A_15_P172121	1.1346281510	1.2527453880	11.0169303470	0.0000328520	0.0000302930	14.5422698650	0.0000278990	54349	A_15_P172121	ENSDART00000025033	NM_001007281	Dr.131332	ZDB-GENE-030410-1	ENSDARG00000018146	gpx1a	glutathione peroxidase 1a [Source:ZFIN;Acc:ZDB-GENE-030410-1]	111.0	4e-025	60	60	0
A_15_P205381	1.4732889160	0.0746242900	7.8949281630	0.0002997060	0.8283903990	14.5335213510	0.0000279960	36451	A_15_P205381	ENSDART00000051532	NM_001013350	Dr.86352	ZDB-GENE-050306-56	ENSDARG00000035552	agtr2	angiotensin II receptor, type 2 [Source:ZFIN;Acc:ZDB-GENE-050306-56]	111.0	4e-025	60	60	0
A_15_P136293	1.2330069780	0.7644499730	7.9172412130	0.0000060740	0.0013743900	14.4549507900	0.0000288850	21856	A_15_P136293	ENSDART00000003252	NM_001008619	Dr.81849	ZDB-GENE-041212-44	ENSDARG00000016415	dhtkd1	dehydrogenase E1 and transketolase domain containing 1 [Source:ZFIN;Acc:ZDB-GENE-041212-44]	111.0	7e-025	60	60	0
A_15_P165446	1.4220255290	1.3514992070	12.2525870460	0.0000107580	0.0000475070	14.4194661450	0.0000292960	15382	A_15_P165446	ENSDART00000060343	NM_200405	Dr.131232	ZDB-GENE-040426-1315	ENSDARG00000041169	hif1al	hypoxia-inducible factor 1, alpha subunit, like [Source:ZFIN;Acc:ZDB-GENE-040426-1315]	111.0	7e-025	60	60	0
A_15_P192983	1.1348853600	1.0059385720	9.2624421880	0.0000220930	0.0001799880	14.3167104370	0.0000305270	49496	A_15_P192983	ENSDART00000078140	NM_200907	Dr.32886	ZDB-GENE-040426-1108	ENSDARG00000056549	vps26a	vacuolar protein sorting 26 homolog A (yeast) [Source:ZFIN;Acc:ZDB-GENE-040426-1108]	111.0	4e-025	60	60	0
A_15_P118791	1.1912621300	-0.1086370980	13.3634941220	0.0009061540	0.7320078260	14.2119592520	0.0000318430	49708	A_15_P118791	ENSDART00000090371	NM_001044945	Dr.74013	ZDB-GENE-030131-8264	ENSDARG00000062472	sin3b	SIN3 homolog B, transcription regulator (yeast) [Source:ZFIN;Acc:ZDB-GENE-030131-8264]	111.0	4e-025	60	60	0
A_15_P112687	1.2813963040	1.2966405200	10.7429919530	0.0000471360	0.0001031430	13.8391332170	0.0000370820	57813	A_15_P112687	ENSDART00000090939	NM_001077141	Dr.81600	ZDB-GENE-060929-508	ENSDARG00000031562	tada2a	transcriptional adaptor 2A [Source:ZFIN;Acc:ZDB-GENE-060929-508]	111.0	4e-025	60	60	0
A_15_P113975	1.4149370680	1.2298516790	9.8452550680	0.0000249070	0.0002395560	13.7410955250	0.0000386180	1511	A_15_P113975	ENSDART00000012167	NM_001020633	Dr.81452	ZDB-GENE-050522-437	ENSDARG00000006290	ndufs5	NADH dehydrogenase (ubiquinone) Fe-S protein 5 [Source:ZFIN;Acc:ZDB-GENE-050522-437]	111.0	7e-025	60	60	0
A_15_P210206	1.1129610640	-0.2735345020	11.6724912660	0.0019825460	0.4087372680	13.6245074910	0.0000405410	56652	A_15_P210206	ENSDART00000025501	NM_200190	Dr.86170	ZDB-GENE-040426-883	ENSDARG00000012874	zgc:56072	synaptosomal-associated protein, 23kDa [Source:HGNC Symbol;Acc:11131]	111.0	4e-025	60	60	0
A_15_P149656	1.0487906330	1.2259250430	8.6695087330	0.0000182530	0.0000090980	13.6034582840	0.0000409000	42478	A_15_P149656	ENSDART00000054367	NM_212695	Dr.76243	ZDB-GENE-030131-4189	ENSDARG00000037361	kdelr2l	KDEL (Lys-Asp-Glu-Leu) endoplasmic reticulum protein retention receptor 2, like [Source:ZFIN;Acc:ZDB-GENE-030131-4189]	111.0	4e-025	60	60	0
A_15_P459755	1.0653900520	1.2836564230	9.2237694210	0.0000180370	0.0000064470	13.5776782820	0.0000413440	23732	A_15_P459755	ENSDART00000111762			ZDB-GENE-030219-132	ENSDARG00000076116	usp10	ubiquitin specific peptidase 10 [Source:ZFIN;Acc:ZDB-GENE-030219-132]	111.0	7e-025	60	60	0
A_15_P193361	1.1775227100	-0.6172685370	9.5088910020	0.0023995140	0.0985316750	13.4900116660	0.0000428970	48788	A_15_P193361	ENSDART00000134798	NM_001044850	Dr.81476	ZDB-GENE-050208-502	ENSDARG00000071450	tdrd5	tudor domain containing 5 [Source:ZFIN;Acc:ZDB-GENE-050208-502]	111.0	4e-025	60	60	0
A_15_P179106	1.0639333950	1.0609312530	12.6187295910	0.0001279830	0.0003048160	13.3331994300	0.0000458440	36653	A_15_P179106	ENSDART00000125514		Dr.158995	ZDB-GENE-030131-911		sept2	septin 2 [Source:ZFIN;Acc:ZDB-GENE-030131-911]	100.0	1e-021	60	58	0
A_15_P112423	1.3996918660	1.0144305860	11.0908891350	0.0000025160	0.0001849080	13.2632893130	0.0000472310	56036	A_15_P112423	ENSDART00000019636	NM_200296	Dr.132979	ZDB-GENE-040426-1072	ENSDARG00000041689	usf1	upstream transcription factor 1 [Source:ZFIN;Acc:ZDB-GENE-040426-1072]	111.0	4e-025	60	60	0
A_15_P175176	1.0060078090	0.9999272290	10.3644321480	0.0000823170	0.0002072320	13.1688793560	0.0000491820	46680	A_15_P175176	ENSDART00000150532	NM_001020742	Dr.88756	ZDB-GENE-070705-76	ENSDARG00000075470	si:ch211-165i18.1	si:ch211-165i18.1 [Source:ZFIN;Acc:ZDB-GENE-070705-76]	111.0	4e-025	60	60	0
A_15_P175126	1.0525315300	0.8740878470	10.5748459320	0.0000044590	0.0000818840	13.1599843610	0.0000493710	62418	A_15_P175126	ENSDART00000028617	NM_212592	Dr.2941	ZDB-GENE-030131-330	ENSDARG00000024478	brp44	brain protein 44 [Source:ZFIN;Acc:ZDB-GENE-030131-330]	111.0	4e-025	60	60	0
A_15_P140916	1.3888139560	-0.0742887590	11.6814435030	0.0028534540	0.8625341490	13.1589668060	0.0000493920	35306	A_15_P140916	ENSDART00000003898	NM_001006028	Dr.152492	ZDB-GENE-041010-121	ENSDARG00000003991	fhl2b	four and a half LIM domains 2b [Source:ZFIN;Acc:ZDB-GENE-041010-121]	111.0	7e-025	60	60	0
A_15_P158086	1.2850461490	0.8406988670	11.4458635250	0.0000387370	0.0033491010	13.1079766430	0.0000504890	59097	A_15_P158086	ENSDART00000051198		Dr.152383	ZDB-GENE-091204-314		si:dkey-189i22.1	MIS18 kinetochore protein homolog A (S. pombe) [Source:HGNC Symbol;Acc:1286]	111.0	4e-025	60	60	0
A_15_P405020	1.3329996330	1.1372969480	9.9369350680	0.0000148920	0.0001814380	13.0287968420	0.0000522490	62371	A_15_P405020	ENSDART00000124935	NM_001002097	Dr.13925	ZDB-GENE-040625-77	ENSDARG00000041974	zgc:86903	BRICK1, SCAR/WAVE actin-nucleating complex subunit [Source:HGNC Symbol;Acc:23057]	111.0	4e-025	60	60	0
A_15_P106236	1.3448590540	2.2772637610	12.5133343000	0.0001266000	0.0000012220	13.0081540570	0.0000527190	60303	A_15_P106236	ENSDART00000050603	NM_001003515	Dr.122852	ZDB-GENE-040801-261	ENSDARG00000030765	hadh	hydroxyacyl-Coenzyme A dehydrogenase [Source:ZFIN;Acc:ZDB-GENE-040801-261]	111.0	4e-025	60	60	0
A_15_P195356	1.0878832770	0.9648860130	10.7483630980	0.0000457710	0.0003403740	13.0019660490	0.0000528610	54390	A_15_P195356	ENSDART00000038942	NM_001080013	Dr.76423	ZDB-GENE-030131-5930	ENSDARG00000028431	adnp2b	ADNP homeobox 2b [Source:ZFIN;Acc:ZDB-GENE-030131-5930]	111.0	4e-025	60	60	0
A_15_P540947	1.1805600960	0.2382970310	9.0461808000	0.0001114530	0.3441817010	12.9495800130	0.0000540790	53628	A_15_P540947	ENSDART00000063492	NM_001161332.1	Dr.27778	ZDB-GENE-991102-14	ENSDARG00000043250	ppm1ab	protein phosphatase, Mg2+/Mn2+ dependent, 1Ab [Source:ZFIN;Acc:ZDB-GENE-991102-14]	104.0	7e-023	60	59	1
A_15_P156476	1.3213923690	1.4242782880	9.4690106310	0.0000210180	0.0000248950	12.8876972710	0.0000555600	49277	A_15_P156476	ENSDART00000082351	NM_176859	Dr.8506	ZDB-GENE-011212-6	ENSDARG00000059279	tfap2a	transcription factor AP-2 alpha [Source:ZFIN;Acc:ZDB-GENE-011212-6]	111.0	4e-025	60	60	0
A_15_P107924	1.2663402120	0.6892190250	10.0494931680	0.0000022480	0.0018935250	12.8025484330	0.0000576750	57152	A_15_P107924	ENSDART00000027090	NM_001013270	Dr.75637	ZDB-GENE-050126-1	ENSDARG00000005941	yes1	v-yes-1 Yamaguchi sarcoma viral oncogene homolog 1 [Source:ZFIN;Acc:ZDB-GENE-050126-1]	111.0	4e-025	60	60	0
A_15_P132046	1.0157011260	1.1126658770	11.8959115180	0.0055486420	0.0055479600	12.7750884630	0.0000583760	52545	A_15_P132046	ENSDART00000127916	NM_131526		ZDB-GENE-000906-2	ENSDARG00000056167	hspe1	heat shock 10 protein 1 (chaperonin 10) [Source:ZFIN;Acc:ZDB-GENE-000906-2]	87.9	7e-018	56	53	0
A_15_P182676	1.3314283400	1.2059296590	11.6357232750	0.0000034470	0.0000270860	12.7039820010	0.0000602380	54551	A_15_P182676	ENSDART00000051750	NM_001128674		ZDB-GENE-060503-941	ENSDARG00000035679	si:rp71-45k5.4		111.0	4e-025	60	60	0
A_15_P227081	1.2849622160	1.4183377450	8.3728993210	0.0001902160	0.0001772610	12.6315627360	0.0000622040	51586	A_15_P227081		XM_003198542.1	0					99.0	3e-021	56	55	0
A_15_P209896	1.4247143350	0.4321451490	13.3361696800	0.0000186350	0.1009132680	12.6271315780	0.0000623270	35232	A_15_P209896	ENSDART00000057983	NM_212945	Dr.79752	ZDB-GENE-040426-2373	ENSDARG00000039667	mrpl38	mitochondrial ribosomal protein L38 [Source:ZFIN;Acc:ZDB-GENE-040426-2373]	111.0	7e-025	60	60	0
A_15_P141301	1.0358459380	0.4176723490	9.8845952670	0.0000099240	0.0267077930	12.5741037250	0.0000638160	59201	A_15_P141301	ENSDART00000007021	NM_182878	Dr.75462	ZDB-GENE-030711-3	ENSDARG00000013443	atp6v1ba	ATPase, H+ transporting, lysosomal, V1 subunit B, member a [Source:ZFIN;Acc:ZDB-GENE-030711-3]	111.0	4e-025	60	60	0
A_15_P174861	1.2936588880	1.4282584700	13.0605228120	0.0000597080	0.0000552230	12.5493876520	0.0000645250	45305	A_15_P174861	ENSDART00000085666	NM_198816	Dr.76606	ZDB-GENE-031031-4	ENSDARG00000029075	pfkfb4l	6-phosphofructo-2-kinase/fructose-2,6-biphosphatase 4, like [Source:ZFIN;Acc:ZDB-GENE-031031-4]	111.0	4e-025	60	60	0
A_15_P178801	1.1537648830	0.6186174190	10.1719767410	0.0000014620	0.0015973460	12.5133771900	0.0000655730	58828	A_15_P178801	ENSDART00000145033	NM_001161377	Dr.49140	ZDB-GENE-030131-2469	ENSDARG00000089637	si:dkey-147f20.5	ribonuclease H2, subunit C [Source:HGNC Symbol;Acc:24116]	106.0	2e-023	60	59	0
A_15_P150956	1.2465200030	2.8558034600	9.9218832650	0.0087307180	0.0000177260	12.4482126260	0.0000675190	37466	A_15_P150956	ENSDART00000136402	NM_200327	Dr.24982	ZDB-GENE-040426-1084	ENSDARG00000026236	zgc:56585	zgc:56585 [Source:ZFIN;Acc:ZDB-GENE-040426-1084]	111.0	4e-025	60	60	0
A_15_P170696	1.2028653620	2.5282697010	9.7880497990	0.0041389000	0.0000128410	12.4192792950	0.0000684040	40495	A_15_P170696	ENSDART00000023796	NM_001017619	Dr.396	ZDB-GENE-030131-7002	ENSDARG00000079271	dcxr	dicarbonyl/L-xylulose reductase [Source:ZFIN;Acc:ZDB-GENE-030131-7002]	111.0	4e-025	60	60	0
A_15_P150346	1.4899384240	1.7407367700	10.2817476400	0.0052049290	0.0033634380	12.3396592640	0.0000709090	40541	A_15_P150346	ENSDART00000111537	NM_001098390	Dr.84059	ZDB-GENE-070615-4	ENSDARG00000079753	zgc:162576	zgc:162576 [Source:ZFIN;Acc:ZDB-GENE-070615-4]	111.0	4e-025	60	60	0
A_15_P113530	1.0045470710	1.2078130530	13.2542710530	0.0001132040	0.0000452220	12.3043530010	0.0000720530	49561	A_15_P113530	ENSDART00000082351	NM_176859	Dr.8506	ZDB-GENE-011212-6	ENSDARG00000059279	tfap2a	transcription factor AP-2 alpha [Source:ZFIN;Acc:ZDB-GENE-011212-6]	111.0	4e-025	60	60	0
A_15_P112362	1.0723833480	1.0217529060	8.7984584260	0.0000055260	0.0000248130	12.3027276840	0.0000721070	49550	A_15_P112362	ENSDART00000141730	NM_001198741	Dr.79020	ZDB-GENE-040718-216	ENSDARG00000002690	rabif	RAB interacting factor [Source:ZFIN;Acc:ZDB-GENE-040718-216]	111.0	4e-025	60	60	0
A_15_P297436	1.2627821150	1.3359856220	11.7013935220	0.0001384140	0.0001917410	12.2545247030	0.0000737050	31916	A_15_P297436	ENSDART00000028294	NM_200194	Dr.85028	ZDB-GENE-040426-904	ENSDARG00000022564	zgc:56106	chromosome 11 open reading frame 58 [Source:HGNC Symbol;Acc:16990]	111.0	7e-025	60	60	0
A_15_P182626	1.4908930270	1.3350510680	9.5744949310	0.0000061510	0.0000516890	12.1548754820	0.0000771380	46965	A_15_P182626	ENSDART00000052097	NM_001012315	Dr.75381	ZDB-GENE-040718-315	ENSDARG00000035882	zgc:92739	heat-responsive protein 12 [Source:HGNC Symbol;Acc:16897]	111.0	4e-025	60	60	0
A_15_P189201	1.1371487790	1.1217697110	10.7895403420	0.0003404190	0.0008327660	12.1541822450	0.0000771620	4406	A_15_P189201	ENSDART00000122677		Dr.82190	ZDB-GENE-030131-7218	ENSDARG00000013711	si:rp71-61h23.4	perilipin 5 [Source:HGNC Symbol;Acc:33196]	111.0	7e-025	60	60	0
A_15_P529342	1.4942093790	0.7117558440	11.0516600450	0.0000233190	0.0173033330	12.1379448640	0.0000777390	47085	A_15_P529342	ENSDART00000005337	NM_001004554	Dr.77190	ZDB-GENE-040912-20	ENSDARG00000016830	rimkla	ribosomal modification protein rimK-like family member A [Source:ZFIN;Acc:ZDB-GENE-040912-20]	106.0	2e-023	60	59	0
A_15_P101299	1.1416917200	0.6450538330	12.3778159400	0.0000631310	0.0115795780	12.1362736760	0.0000777990	61094	A_15_P101299	ENSDART00000062676	NM_131673	Dr.144200	ZDB-GENE-001207-1	ENSDARG00000042724	supt5h	suppressor of Ty 5 homolog (S. cerevisiae) [Source:ZFIN;Acc:ZDB-GENE-001207-1]	111.0	4e-025	60	60	0
A_15_P514602	1.3320012480	1.7890739600	8.7905779400	0.0008197760	0.0001347120	12.1123051510	0.0000786600	49847	A_15_P514602	ENSDART00000040804	NM_001017698	Dr.131979	ZDB-GENE-050417-190	ENSDARG00000032535	praf2	PRA1 domain family, member 2 [Source:ZFIN;Acc:ZDB-GENE-050417-190]	111.0	4e-025	60	60	0
A_15_P164226	1.0255239900	0.8777558020	11.6902295010	0.0003436830	0.0025172360	12.0739846050	0.0000800590	16221	A_15_P164226	ENSDART00000080939	NM_001079948	Dr.150485	ZDB-GENE-030131-3956	ENSDARG00000058122	si:dkey-260j18.2	si:dkey-260j18.2 [Source:ZFIN;Acc:ZDB-GENE-030131-3956]	111.0	7e-025	60	60	0
A_15_P115339	1.1810974370	-0.2894147690	10.6666824980	0.0024430490	0.4229704350	12.0687051760	0.0000802540	62162	A_15_P115339	ENSDART00000121972	NM_001005306	Dr.75981	ZDB-GENE-030616-17	ENSDARG00000000442	slc39a13	solute carrier family 39 (zinc transporter), member 13 [Source:ZFIN;Acc:ZDB-GENE-030616-17]	106.0	2e-023	60	59	0
A_15_P158666	1.4026134060	2.2539186940	10.6770183460	0.0004245880	0.0000098080	12.0558192020	0.0000807330	52995	A_15_P158666	ENSDART00000067461			ZDB-GENE-030131-9914		si:ch211-152c2.3	si:ch211-152c2.3 [Source:ZFIN;Acc:ZDB-GENE-030131-9914]	111.0	4e-025	60	60	0
A_15_P101790	1.3807061200	0.6248218600	9.9031810740	0.0000139650	0.0175582580	12.0008583300	0.0000828100	19211	A_15_P101790	ENSDART00000121837		Dr.127319		ENSDARG00000088835	EFS	embryonal Fyn-associated substrate [Source:HGNC Symbol;Acc:16898]	100.0	2e-021	60	58	0
A_15_P114858	1.3088876170	-0.1619052080	9.5006198680	0.0001854460	0.5787024690	11.9824368110	0.0000835190	3641	A_15_P114858	ENSDART00000079398	NM_001044318	Dr.41512	ZDB-GENE-050417-59	ENSDARG00000056831	gng2	guanine nucleotide binding protein (G protein), gamma 2 [Source:ZFIN;Acc:ZDB-GENE-050417-59]	111.0	7e-025	60	60	0
A_15_P137571	1.4523301970	1.0502589790	11.2353637400	0.0008977230	0.0149906310	11.9171113740	0.0000860930	48300	A_15_P137571	ENSDART00000106141	NM_001159834	Dr.78186	ZDB-GENE-061027-176	ENSDARG00000071670	zgc:153700	coiled-coil domain containing 72 [Source:HGNC Symbol;Acc:26932]	111.0	4e-025	60	60	0
A_15_P120371	1.2069734770	0.8027725560	9.0514177930	0.0000880690	0.0052337260	11.8939812880	0.0000870260	61236	A_15_P120371	ENSDART00000126960	NM_001077292		ZDB-GENE-061013-517	ENSDARG00000059598	zgc:153652	sterile alpha motif domain containing 1 [Source:HGNC Symbol;Acc:17958]	111.0	4e-025	60	60	0
A_15_P101404	1.2779055990	1.0588759080	10.3306588670	0.0000793000	0.0009677580	11.8765241640	0.0000877370	53654	A_15_P101404	ENSDART00000034705	NM_212898	Dr.75863	ZDB-GENE-040426-2055	ENSDARG00000022399	mettl11a	methyltransferase like 11A [Source:ZFIN;Acc:ZDB-GENE-040426-2055]	111.0	4e-025	60	60	0
A_15_P206726	1.0734223070	0.8462223320	13.1405270770	0.0002274370	0.0032640700	11.7650014990	0.0000924440	52182	A_15_P206726	ENSDART00000082151	NM_001037108.2		ZDB-GENE-051030-93	ENSDARG00000059128	uqcrh	ubiquinol-cytochrome c reductase hinge protein [Source:ZFIN;Acc:ZDB-GENE-051030-93]	111.0	4e-025	60	60	0
A_15_P109839	1.4370176730	1.4133140840	11.0591542130	0.0004077030	0.0010079630	11.7573565850	0.0000927770	45723	A_15_P109839	ENSDART00000041257	NM_001007372	Dr.80846	ZDB-GENE-041114-67	ENSDARG00000033285	zgc:101897	zgc:101897 [Source:ZFIN;Acc:ZDB-GENE-041114-67]	111.0	4e-025	60	60	0
A_15_P116992	1.1241651890	0.8565248900	12.9393643440	0.0008558890	0.0108154250	11.7148345590	0.0000946550	48636	A_15_P116992	ENSDART00000085031	NM_001110105.2	Dr.75618	ZDB-GENE-030131-494	ENSDARG00000060392	ash2l	ash2 (absent, small, or homeotic)-like (Drosophila) [Source:ZFIN;Acc:ZDB-GENE-030131-494]	111.0	4e-025	60	60	0
A_15_P117037	1.1667705110	0.7319819340	11.6857685870	0.0000705380	0.0065917510	11.7115011880	0.0000948040	58890	A_15_P117037	ENSDART00000087894	NM_001076590	Dr.91965	ZDB-GENE-060929-224	ENSDARG00000061547	zgc:153409	histone cluster 2, H4b [Source:HGNC Symbol;Acc:29607]	111.0	4e-025	60	60	0
A_15_P114867	1.3771056930	0.8920773920	8.4711093940	0.0000153020	0.0018847770	11.6848536140	0.0000960050	45780	A_15_P114867	ENSDART00000024555	NM_130967	Dr.8091	ZDB-GENE-990706-8	ENSDARG00000025641	gli2a	GLI-Kruppel family member GLI2a [Source:ZFIN;Acc:ZDB-GENE-990706-8]	111.0	4e-025	60	60	0
A_15_P439430	1.0857476510	0.9144774600	11.4142742060	0.0000041190	0.0000664790	11.6465134510	0.0000977640	39229	A_15_P439430	ENSDART00000135568	NM_001002445	Dr.129543	ZDB-GENE-040718-144	ENSDARG00000018328	rhoad	ras homolog gene family, member Ad [Source:ZFIN;Acc:ZDB-GENE-040718-144]	100.0	1e-021	60	58	0
A_15_P190731	1.0367957180	0.7486871260	9.4007436180	0.0133140040	0.0828991810	11.6281583500	0.0000986180	43584	A_15_P190731	ENSDART00000144168	NM_001122784	Dr.76817	ZDB-GENE-090505-1		matr3l1.2	matrin 3-like 1.2 [Source:ZFIN;Acc:ZDB-GENE-090505-1]	111.0	4e-025	60	60	0
A_15_P100457	1.4538943410	-1.0619156900	13.2450382760	0.0361587560	0.1445642240	11.6037472630	0.0000997690	45898	A_15_P100457	ENSDART00000079139	NM_001001844.1	Dr.141952	ZDB-GENE-040624-5	ENSDARG00000056621	ctcf	CCCTC-binding factor (zinc finger protein) [Source:ZFIN;Acc:ZDB-GENE-040624-5]	111.0	4e-025	60	60	0
A_15_P117906	1.4222562650	1.1402932310	10.4538493240	0.0000073060	0.0001754280	11.6008506230	0.0000999060	37885	A_15_P117906	ENSDART00000058797	NM_200198	Dr.120525	ZDB-GENE-040426-914	ENSDARG00000042630	zgc:56136	heme binding protein 2 [Source:HGNC Symbol;Acc:15716]	111.0	4e-025	60	60	0
A_15_P100893	1.2789417600	0.0687945950	8.5002923380	0.0001505150	0.8040942460	11.4803228540	0.0001058240	55050	A_15_P100893	ENSDART00000098520	NM_130917	Dr.80513	ZDB-GENE-990415-220	ENSDARG00000068213	fzd10	frizzled homolog 10 [Source:ZFIN;Acc:ZDB-GENE-990415-220]	111.0	4e-025	60	60	0
A_15_P141461	1.4692633420	0.5682199440	10.9477618400	0.0000024580	0.0175567970	11.4783127520	0.0001059260	41067	A_15_P141461	ENSDART00000066963	NM_001002526	Dr.82645	ZDB-GENE-040718-259	ENSDARG00000045543	atp6v1f	ATPase, H+ transporting, V1 subunit F [Source:ZFIN;Acc:ZDB-GENE-040718-259]	111.0	4e-025	60	60	0
A_15_P171171	1.0709301220	0.9703345680	11.2528583820	0.0002863900	0.0014071170	11.4482107470	0.0001074680	51163	A_15_P171171	ENSDART00000149169	NM_001001399	Dr.1209	ZDB-GENE-010413-1	ENSDARG00000005230	ssr2	signal sequence receptor, beta [Source:ZFIN;Acc:ZDB-GENE-010413-1]	111.0	4e-025	60	60	0
A_15_P112568	1.2459232190	1.2240515130	12.5089180080	0.0000073330	0.0000235480	11.4405156000	0.0001078660	56888	A_15_P112568	ENSDART00000079050	NM_001006000	Dr.74237	ZDB-GENE-041010-77	ENSDARG00000056531	nutf2	nuclear transport factor 2 [Source:ZFIN;Acc:ZDB-GENE-041010-77]	111.0	4e-025	60	60	0
A_15_P102901	1.3909733590	0.9328564920	10.5050270260	0.0002666420	0.0103344020	11.4214362880	0.0001088610	54860	A_15_P102901	ENSDART00000148722	NM_001020687.1	Dr.88062	ZDB-GENE-050522-358	ENSDARG00000046133	b3galnt2	beta-1,3-N-acetylgalactosaminyltransferase 2 [Source:ZFIN;Acc:ZDB-GENE-050522-358]	106.0	2e-023	60	59	0
A_15_P118103	1.3179723190	0.8826896410	12.0883205740	0.0001012100	0.0054937000	11.4076294160	0.0001095870	38421	A_15_P118103	ENSDART00000079716	NM_001005769	Dr.3508	ZDB-GENE-030131-740	ENSDARG00000057114	zgc:101819	chromosome 4 open reading frame 27 [Source:HGNC Symbol;Acc:26051]	111.0	4e-025	60	60	0
A_15_P138576	1.4509878100	1.5735804520	12.2827545040	0.0005832910	0.0006349660	11.3766627290	0.0001112360	22585	A_15_P138576	ENSDART00000105392	NM_198142	Dr.143697	ZDB-GENE-030131-9638	ENSDARG00000019881	bsg	basigin [Source:ZFIN;Acc:ZDB-GENE-030131-9638]	111.0	7e-025	60	60	0
A_15_P102810	1.2959810510	1.0759144480	13.3802507130	0.0000079360	0.0001357030	11.3683132570	0.0001116850	58917	A_15_P102810	ENSDART00000102651		Dr.155444	ZDB-GENE-030131-6349		nolc1	nucleolar and coiled-body phosphoprotein 1 [Source:ZFIN;Acc:ZDB-GENE-030131-6349]	106.0	2e-023	60	59	0
A_15_P110001	1.0005070850	0.8357184500	13.0798170410	0.0000044530	0.0000772750	11.3080835210	0.0001149900	56934	A_15_P110001	ENSDART00000067536	NM_200590	Dr.130693	ZDB-GENE-040426-1527	ENSDARG00000045949	vps28	vacuolar protein sorting 28 (yeast) [Source:ZFIN;Acc:ZDB-GENE-040426-1527]	111.0	4e-025	60	60	0
A_15_P119046	1.3635589090	1.1945156150	10.4156274630	0.0000071960	0.0000740770	11.2347122060	0.0001191670	58881	A_15_P119046	ENSDART00000056712	NM_001004598	Dr.36534	ZDB-GENE-040912-168	ENSDARG00000038834	etfdh	electron-transferring-flavoprotein dehydrogenase [Source:ZFIN;Acc:ZDB-GENE-040912-168]	111.0	4e-025	60	60	0
A_15_P252541	1.1014320270	-0.5220431140	9.0794370870	0.0016740650	0.1152683230	11.1700931950	0.0001229900	59227	A_15_P252541	ENSDART00000018654	NM_001044396	Dr.82570	ZDB-GENE-060315-7	ENSDARG00000004218	rnd1l	Rho family GTPase 1 like [Source:ZFIN;Acc:ZDB-GENE-060315-7]	111.0	4e-025	60	60	0
A_15_P312151	1.1260911720	0.8260855570	8.9086938180	0.0001974530	0.0048054130	11.1657352590	0.0001232530	51767	A_15_P312151		XM_002666697.2	0					106.0	2e-023	60	59	0
A_15_P567682	1.0317119030	1.5790313600	9.5652870070	0.0001904470	0.0000062990	11.1594953800	0.0001236300	36683	A_15_P567682	ENSDART00000109506	NM_001110466	Dr.79652	ZDB-GENE-070410-61	ENSDARG00000077307	zgc:162289	transmembrane protein 201 [Source:HGNC Symbol;Acc:33719]	106.0	2e-023	60	59	0
A_15_P199221	1.0889271230	1.5034809340	9.2522698560	0.0001245600	0.0000118340	11.1300507240	0.0001254290	38681	A_15_P199221	ENSDART00000043201		Dr.156184	ZDB-GENE-070912-277		myo10l2	myosin X-like 2 [Source:ZFIN;Acc:ZDB-GENE-070912-277]	111.0	4e-025	60	60	0
A_15_P320806	1.1292336490	0.9355743850	8.9766710360	0.0000462290	0.0006190840	11.1233721960	0.0001258420	41971	A_15_P320806	ENSDART00000038942	NM_001080013	Dr.76423	ZDB-GENE-030131-5930	ENSDARG00000028431	adnp2b	ADNP homeobox 2b [Source:ZFIN;Acc:ZDB-GENE-030131-5930]	111.0	4e-025	60	60	0
A_15_P110359	1.1258361630	0.7336909070	12.6449006870	0.0000473200	0.0039432840	11.0356439920	0.0001314020	54962	A_15_P110359	ENSDART00000075520	NM_001002374	Dr.31390	ZDB-GENE-030131-9192	ENSDARG00000053485	aldh6a1	aldehyde dehydrogenase 6 family, member A1 [Source:ZFIN;Acc:ZDB-GENE-030131-9192]	111.0	4e-025	60	60	0
A_15_P378135	1.3985645950	0.3853710330	9.4960653570	0.0002587510	0.2422263680	10.8969800260	0.0001407730	10827	A_15_P378135	ENSDART00000130029		Dr.90936	ZDB-GENE-050320-57	ENSDARG00000038242	zgc:113333	zgc:113333 [Source:ZFIN;Acc:ZDB-GENE-050320-57]	111.0	7e-025	60	60	0
A_15_P115564	1.0995737930	-0.1590478850	9.4968008720	0.0006850610	0.5755651110	10.7795801900	0.0001493070	17860	A_15_P115564	ENSDART00000142027		Dr.72843	ZDB-GENE-030131-5366	ENSDARG00000062152	chaf1a	chromatin assembly factor 1, subunit A (p150) [Source:ZFIN;Acc:ZDB-GENE-030131-5366]	111.0	7e-025	60	60	0
A_15_P193586	1.1558648190	-0.1576185210	12.3716822540	0.0001348750	0.5272530530	10.7724958290	0.0001498410	44535	A_15_P193586	ENSDART00000088826	NM_001040361	Dr.39606	ZDB-GENE-060421-4796	ENSDARG00000053442	h2afy	H2A histone family, member Y [Source:ZFIN;Acc:ZDB-GENE-060421-4796]	111.0	4e-025	60	60	0
A_15_P174836	1.1232375020	0.3319695130	9.8089041700	0.0030634090	0.3510768760	10.7720322990	0.0001498760	60023	A_15_P174836	ENSDART00000077176	NM_001025508	Dr.135286	ZDB-GENE-050913-51	ENSDARG00000054894	zgc:114127	epithelial membrane protein 3 [Source:HGNC Symbol;Acc:3335]	111.0	4e-025	60	60	0
A_15_P185121	1.1865095180	0.9011346740	9.9947355360	0.0004461550	0.0069135340	10.7565321310	0.0001510510	50686	A_15_P185121	ENSDART00000134416		Dr.84192	ZDB-GENE-060526-1		si:ch211-105d18.2	si:ch211-105d18.2 [Source:ZFIN;Acc:ZDB-GENE-060526-1]	111.0	4e-025	60	60	0
A_15_P117646	1.0831533230	0.8529941920	11.6636037470	0.0000027540	0.0000905760	10.7551130500	0.0001511590	61549	A_15_P117646	ENSDART00000016696	NM_001002445	Dr.129543	ZDB-GENE-040718-144	ENSDARG00000018328	rhoad	ras homolog gene family, member Ad [Source:ZFIN;Acc:ZDB-GENE-040718-144]	111.0	4e-025	60	60	0
A_15_P107605	1.0100531720	0.6015764540	11.1471182270	0.0000215510	0.0043247870	10.5395981640	0.0001686560	39559	A_15_P107605	ENSDART00000124616	NM_201495		ZDB-GENE-030826-20		rab14	RAB14, member RAS oncogene family [Source:HGNC Symbol;Acc:16524]	111.0	4e-025	60	60	0
A_15_P115372	1.0050966970	0.8019103540	13.2767167500	0.0000027600	0.0000799120	10.5382906680	0.0001687690	44409	A_15_P115372	ENSDART00000012396	NM_199589	Dr.77058	ZDB-GENE-030131-960	ENSDARG00000004161	ik	IK cytokine [Source:ZFIN;Acc:ZDB-GENE-030131-960]	111.0	4e-025	60	60	0
A_15_P111746	1.4522482330	1.5724581290	8.5877562210	0.0008806740	0.0009679150	10.5317078420	0.0001693390	58665	A_15_P111746	ENSDART00000122654	NM_212854	Dr.85297	ZDB-GENE-040630-6	ENSDARG00000030547	rnd1	Rho family GTPase 1 [Source:ZFIN;Acc:ZDB-GENE-040630-6]	100.0	1e-021	60	58	0
A_15_P109278	1.4960561810	1.2263549960	9.6374528800	0.0000056060	0.0001133630	10.5147933250	0.0001708140	5952	A_15_P109278	ENSDART00000079207	NM_200284	Dr.121850	ZDB-GENE-040426-1000	ENSDARG00000056678	zgc:56368	zgc:56368 [Source:ZFIN;Acc:ZDB-GENE-040426-1000]	111.0	7e-025	60	60	0
A_15_P322406	1.1610931220	0.9015955070	7.9374949120	0.0000197120	0.0005323750	10.3883554210	0.0001823180	24031	A_15_P322406	ENSDART00000127927		Dr.79602		ENSDARG00000089111	BX927253.1	Uncharacterized protein [Source:UniProtKB/TrEMBL;Acc:E7F532]	111.0	7e-025	60	60	0
A_15_P115878	1.0462716360	0.3060799930	10.7701095670	0.0009200500	0.2821670540	10.3064467590	0.0001902430	59771	A_15_P115878	ENSDART00000055834	NM_001003461	Dr.88822	ZDB-GENE-040801-198	ENSDARG00000008403	phospho1	phosphatase, orphan 1 [Source:ZFIN;Acc:ZDB-GENE-040801-198]	111.0	4e-025	60	60	0
A_15_P101025	1.1630944010	1.1089628760	12.0723151620	0.0000783120	0.0002888400	10.3055830680	0.0001903280	34474	A_15_P101025	ENSDART00000043002	NM_001007161	Dr.77140	ZDB-GENE-030616-564	ENSDARG00000029663	rab1a	RAB1A, member RAS oncogene family [Source:ZFIN;Acc:ZDB-GENE-030616-564]	106.0	3e-023	60	59	0
A_15_P276426	1.2249495720	0.5490970050	8.9104871940	0.0000127450	0.0176478860	10.2303166910	0.0001979620	19785	A_15_P276426	ENSDART00000110903				ENSDARG00000079233	E2F2	E2F transcription factor 2 [Source:HGNC Symbol;Acc:3114]	111.0	7e-025	60	60	0
A_15_P119737	1.2784661050	1.1353239820	11.0312265730	0.0000104640	0.0000907210	10.2059529340	0.0002005070	58657	A_15_P119737	ENSDART00000030453	NM_201188		ZDB-GENE-040426-989	ENSDARG00000021582	dynlrb1	dynein, light chain, roadblock-type 1 [Source:ZFIN;Acc:ZDB-GENE-040426-989]	111.0	4e-025	60	60	0
A_15_P110205	1.2287674110	0.9778853140	11.2894294900	0.0000385560	0.0007463150	10.1896816370	0.0002022280	60987	A_15_P110205	ENSDART00000054876	NM_001166155	Dr.130079	ZDB-GENE-080723-7	ENSDARG00000037675	npm1b	nucleophosmin/nucleoplasmin, 4 [Source:ZFIN;Acc:ZDB-GENE-080723-7]	111.0	4e-025	60	60	0
A_15_P118047	1.2097972390	0.5427803960	9.1492389950	0.0002270360	0.0633564110	10.1183470640	0.0002099740	1245	A_15_P118047	ENSDART00000078525	NM_173242	Dr.79684	ZDB-GENE-020419-37	ENSDARG00000056102	uxs1	UDP-glucuronic acid decarboxylase 1 [Source:ZFIN;Acc:ZDB-GENE-020419-37]	111.0	7e-025	60	60	0
A_15_P143121	1.1509258220	1.5062077670	8.3140669710	0.0056398900	0.0016029860	10.1179615590	0.0002100170	51765	A_15_P143121	ENSDART00000064375	NM_001044796		ZDB-GENE-040724-54	ENSDARG00000043847	si:ch211-45m15.1	chromosome 6 open reading frame 191 [Source:HGNC Symbol;Acc:21571]	111.0	4e-025	60	60	0
A_15_P115937	1.4114127900	1.6491865780	12.0146123330	0.0000742070	0.0000388780	10.1059442190	0.0002113550	58731	A_15_P115937	ENSDART00000145264	NM_001128230	Dr.75302	ZDB-GENE-060628-2	ENSDARG00000005540	xpo7	exportin 7 [Source:ZFIN;Acc:ZDB-GENE-060628-2]	111.0	4e-025	60	60	0
A_15_P152871	1.1548271220	0.6311784860	8.8196065890	0.0000099810	0.0047429630	10.0842769690	0.0002137930	46802	A_15_P152871	ENSDART00000060971	NM_001002156	Dr.31092	ZDB-GENE-040625-171	ENSDARG00000041592	dcun1d2	DCN1, defective in cullin neddylation 1, domain containing 2 (S. cerevisiae) [Source:ZFIN;Acc:ZDB-GENE-040625-171]	111.0	4e-025	60	60	0
A_15_P108904	1.1341428190	0.6058739600	9.5564711480	0.0227579100	0.2324844160	10.0035272870	0.0002231640	47401	A_15_P108904	ENSDART00000029380	NM_212693	Dr.52859	ZDB-GENE-051113-212	ENSDARG00000022832	zgc:123120		111.0	4e-025	60	60	0
A_15_P155701	1.2054367460	1.0707639100	10.9923658640	0.0000507990	0.0003680180	9.9991629600	0.0002236840	54410	A_15_P155701	ENSDART00000020033	NM_001003988	Dr.76761	ZDB-GENE-040822-30	ENSDARG00000009494	xrcc1	X-ray repair complementing defective repair in Chinese hamster cells 1 [Source:ZFIN;Acc:ZDB-GENE-040822-30]	111.0	4e-025	60	60	0
A_15_P102625	1.0640921620	0.1704884860	8.2042125490	0.0002508890	0.4878661200	9.9570391130	0.0002287720	48890	A_15_P102625	ENSDART00000139285	NM_001128245	Dr.116043	ZDB-GENE-081105-12	ENSDARG00000093521	si:ch211-126g16.11	UDP-GlcNAc:betaGal beta-1,3-N-acetylglucosaminyltransferase 3 [Source:HGNC Symbol;Acc:13528]	111.0	4e-025	60	60	0
A_15_P116664	1.0701107560	0.8021665400	8.7825796200	0.0001186280	0.0028490350	9.9174332420	0.0002336760	29571	A_15_P116664	ENSDART00000141596	NM_001002685	Dr.106485	ZDB-GENE-040718-436	ENSDARG00000016048	agpat9	1-acylglycerol-3-phosphate O-acyltransferase 9 [Source:ZFIN;Acc:ZDB-GENE-040718-436]	108.0	9e-024	58	58	0
A_15_P101469	1.0870306610	0.8979471950	11.5418761190	0.0001069800	0.0012680540	9.8999008520	0.0002358860	45943	A_15_P101469	ENSDART00000041751	NM_001103138	Dr.75544	ZDB-GENE-040426-2606	ENSDARG00000031680	ercc1	excision repair cross-complementing rodent repair deficiency, complementation group 1 [Source:ZFIN;Acc:ZDB-GENE-040426-2606]	111.0	4e-025	60	60	0
A_15_P120169	1.0432050870	1.3113163130	10.3400326090	0.0006673910	0.0001986300	9.7815097110	0.0002514440	56122	A_15_P120169	ENSDART00000036491	NM_213152	Dr.150298	ZDB-GENE-040426-2169	ENSDARG00000023673	spint1a	serine peptidase inhibitor, Kunitz type 1 a [Source:ZFIN;Acc:ZDB-GENE-040426-2169]	111.0	4e-025	60	60	0
A_15_P107498	1.2647173480	1.4896260740	9.2943276300	0.0019047910	0.0010858930	9.7652604320	0.0002536700	22529	A_15_P107498	ENSDART00000102629	NM_001004638	Dr.83166	ZDB-GENE-040912-65	ENSDARG00000070116	nit1	nitrilase 1 [Source:ZFIN;Acc:ZDB-GENE-040912-65]	111.0	7e-025	60	60	0
A_15_P114029	1.0664582840	1.0805156870	10.3327566540	0.0007604760	0.0014221680	9.6737339010	0.0002666330	50165	A_15_P114029	ENSDART00000020603	NM_213172	Dr.125441	ZDB-GENE-021016-1	ENSDARG00000017602	ccng2	cyclin G2 [Source:ZFIN;Acc:ZDB-GENE-021016-1]	111.0	4e-025	60	60	0
A_15_P114680	1.3609978830	1.4822644860	11.6185012340	0.0003003700	0.0003163760	9.6577107630	0.0002689790	59635	A_15_P114680	ENSDART00000022767	NM_001003874.1		ZDB-GENE-040924-2	ENSDARG00000021202	chmp6b	chromatin modifying protein 6b [Source:ZFIN;Acc:ZDB-GENE-040924-2]	111.0	4e-025	60	60	0
A_15_P100794	1.1192027450	1.4784841320	11.7999296020	0.0004680380	0.0000833320	9.6441541810	0.0002709830	48930	A_15_P100794	ENSDART00000146260	NM_001105128	Dr.81885	ZDB-GENE-040912-88	ENSDARG00000045160	sepx1b	selenoprotein X, 1b [Source:ZFIN;Acc:ZDB-GENE-040912-88]	100.0	1e-021	60	58	0
A_15_P139661	1.2067690090	-0.4862743780	8.5302564400	0.0014800980	0.1688536470	9.6099931290	0.0002761080	51064	A_15_P139661	ENSDART00000098303	NM_001080192	Dr.76812	ZDB-GENE-070912-300		oc90	otoconin 90 [Source:ZFIN;Acc:ZDB-GENE-070912-300]	111.0	4e-025	60	60	0
A_15_P203106	1.0317838810	1.3501286300	9.3138054450	0.0013249250	0.0002977510	9.5930674740	0.0002786880	56957	A_15_P203106	ENSDART00000055754		Dr.88820				Uncharacterized protein [Source:UniProtKB/TrEMBL;Acc:E7F9N2]	111.0	4e-025	60	60	0
A_15_P104431	1.1792178720	0.7991778360	9.0588480910	0.0000164140	0.0014033750	9.5323205510	0.0002881770	41429	A_15_P104431	ENSDART00000104035	NM_199544	Dr.5116	ZDB-GENE-030131-184	ENSDARG00000036102	zgc:77714	CTD (carboxy-terminal domain, RNA polymerase II, polypeptide A) small phosphatase 2 [Source:HGNC Symbol;Acc:17077]	111.0	4e-025	60	60	0
A_15_P101506	1.0314467340	0.6838142110	9.9996880340	0.0000777880	0.0049170920	9.5252537480	0.0002893050	44067	A_15_P101506	ENSDART00000080201	NM_212732	Dr.122369	ZDB-GENE-030131-6872	ENSDARG00000057513	mdm4	transformed 3T3 cell double minute 4 homolog (mouse) [Source:ZFIN;Acc:ZDB-GENE-030131-6872]	111.0	4e-025	60	60	0
A_15_P349395	1.0463541520	1.3813498630	12.0860879330	0.0020998160	0.0004687780	9.5219724550	0.0002898300	39239	A_15_P349395		XM_001918832.3	0					93.5	2e-019	60	57	1
A_15_P209651	1.1243137270	1.2040578800	11.9822406230	0.0000474160	0.0000594950	9.5174944110	0.0002905490	46312	A_15_P209651	ENSDART00000012167	NM_001020633	Dr.81452	ZDB-GENE-050522-437	ENSDARG00000006290	ndufs5	NADH dehydrogenase (ubiquinone) Fe-S protein 5 [Source:ZFIN;Acc:ZDB-GENE-050522-437]	111.0	4e-025	60	60	0
A_15_P209076	1.1903207470	-0.5652839340	9.7185078850	0.0009555540	0.0923026870	9.5096980090	0.0002918050	14503	A_15_P209076	ENSDART00000106357	NM_001013285		ZDB-GENE-050227-8	ENSDARG00000077085	zgc:110821	zgc:110821 [Source:ZFIN;Acc:ZDB-GENE-050227-8]	111.0	7e-025	60	60	0
A_15_P114611	1.1121906320	0.6036138790	8.5669739480	0.0000961260	0.0182436070	9.4334673720	0.0003044190	29079	A_15_P114611	ENSDART00000113352		Dr.84188	ZDB-GENE-050119-6	ENSDARG00000078864	lats2	LATS, large tumor suppressor, homolog 2 (Drosophila) [Source:ZFIN;Acc:ZDB-GENE-050119-6]	104.0	1e-022	60	59	1
A_15_P169151	1.2874282210	0.7559961820	8.9854980170	0.0000792110	0.0105834260	9.4220865410	0.0003063550	40650	A_15_P169151	ENSDART00000100788	NM_001045265		ZDB-GENE-060512-329	ENSDARG00000031203	commd1	copper metabolism (Murr1) domain containing 1 [Source:ZFIN;Acc:ZDB-GENE-060512-329]	111.0	4e-025	60	60	0
A_15_P112916	1.0619965620	1.1498535550	12.3923248850	0.0001682310	0.0001875460	9.4107107400	0.0003083040	37987	A_15_P112916	ENSDART00000058662	NM_001013515	Dr.79876	ZDB-GENE-050320-85	ENSDARG00000040109	dbt	dihydrolipoamide branched chain transacylase E2 [Source:ZFIN;Acc:ZDB-GENE-050320-85]	106.0	2e-023	60	59	0
A_15_P107975	1.0884565440	1.7859004010	8.3482890290	0.0039338910	0.0001454930	9.3849551080	0.0003127700	43446	A_15_P107975	ENSDART00000052641	NM_199531	Dr.75520	ZDB-GENE-021015-1	ENSDARG00000036239	gatm	glycine amidinotransferase (L-arginine:glycine amidinotransferase) [Source:ZFIN;Acc:ZDB-GENE-021015-1]	111.0	4e-025	60	60	0
A_15_P100405	1.0758871630	-0.0505322230	11.4234189770	0.0012641790	0.8654344160	9.3558845050	0.0003178990	55069	A_15_P100405	ENSDART00000043883	NM_001024440	Dr.20345	ZDB-GENE-050522-456	ENSDARG00000093622	spc24	SPC24, NDC80 kinetochore complex component, homolog (S. cerevisiae) [Source:ZFIN;Acc:ZDB-GENE-050522-456]	111.0	4e-025	60	60	0
A_15_P206551	1.0599820680	1.4922725370	7.9526245120	0.0038108390	0.0005521510	9.3321018670	0.0003221670	56003	A_15_P206551	ENSDART00000089963	NM_001017602.1	Dr.76983	ZDB-GENE-050417-68	ENSDARG00000074210	ARF4 (3 of 5)	ADP-ribosylation factor 4 [Source:HGNC Symbol;Acc:655]	111.0	4e-025	60	60	0
A_15_P173801	1.0388192290	0.5511484790	8.1597454990	0.0001038000	0.0213447840	9.3286240730	0.0003227970	57279	A_15_P173801	ENSDART00000079600	NM_001077557	Dr.118855	ZDB-GENE-060929-1194	ENSDARG00000057058	minpp1a	multiple inositol polyphosphate histidine phosphatase, 1a [Source:ZFIN;Acc:ZDB-GENE-060929-1194]	111.0	4e-025	60	60	0
A_15_P110790	1.0314782650	-0.2561058680	12.2224705260	0.0381296310	0.6118106560	9.3232038390	0.0003237810	55736	A_15_P110790	ENSDART00000129044	NM_131156	Dr.141516	ZDB-GENE-991110-23	ENSDARG00000058371	krt5	keratin 5 [Source:ZFIN;Acc:ZDB-GENE-991110-23]	111.0	4e-025	60	60	0
A_15_P207006	1.1776764400	1.0693837330	10.1018220990	0.0000565880	0.0003331790	9.3015850140	0.0003277390	36706	A_15_P207006	ENSDART00000011337	NM_001080173	Dr.82799	ZDB-GENE-041108-2	ENSDARG00000003592	surf1	surfeit 1 [Source:ZFIN;Acc:ZDB-GENE-041108-2]	111.0	4e-025	60	60	0
A_15_P207026	1.3261510010	3.6716779130	8.6642491540	0.0417907290	0.0000595230	9.2896104550	0.0003299560	61781	A_15_P207026	ENSDART00000087699	NM_001083064	Dr.79868	ZDB-GENE-050420-315	ENSDARG00000061480	si:ch211-132b12.1	si:ch211-132b12.1 [Source:ZFIN;Acc:ZDB-GENE-050420-315]	111.0	4e-025	60	60	0
A_15_P186051	1.1112898830	1.6531746210	10.4205247460	0.0002594100	0.0000123990	9.2123104160	0.0003446830	45453	A_15_P186051	ENSDART00000103489	NM_001128749	Dr.84475	ZDB-GENE-080723-52	ENSDARG00000070485	zgc:194319	apoptosis-inducing, TAF9-like domain 1 [Source:HGNC Symbol;Acc:23163]	111.0	4e-025	60	60	0
A_15_P177971	1.1650722300	0.7122111620	8.3122702070	0.0000338290	0.0048590040	9.2080825800	0.0003455100	30740	A_15_P177971	ENSDART00000123268		Dr.29884		ENSDARG00000043170	NR1H3	nuclear receptor subfamily 1, group H, member 3 [Source:HGNC Symbol;Acc:7966]	111.0	7e-025	60	60	0
A_15_P160671	1.3296439220	1.5632100330	11.8343421940	0.0000500540	0.0000242620	9.1779233670	0.0003514740	44351	A_15_P160671	ENSDART00000102515	NM_001080704		ZDB-GENE-070112-2142	ENSDARG00000063030	zgc:158636	mesoderm development candidate 2 [Source:HGNC Symbol;Acc:13520]	111.0	4e-025	60	60	0
A_15_P135581	1.0153892030	0.3418029700	8.8243892710	0.0001601590	0.1384436470	9.1550063760	0.0003560850	61350	A_15_P135581	ENSDART00000062272		Dr.16718				5,10-methenyltetrahydrofolate synthetase (5-formyltetrahydrofolate cyclo-ligase) [Source:HGNC Symbol;Acc:7437]	111.0	4e-025	60	60	0
A_15_P112700	1.0590644920	1.5663429990	10.6137189360	0.0003072200	0.0000161300	9.0448986840	0.0003792240	44521	A_15_P112700	ENSDART00000043920	NM_001002181	Dr.76909	ZDB-GENE-040704-20	ENSDARG00000026666	mthfd2	methylenetetrahydrofolate dehydrogenase (NADP+ dependent) 2, methenyltetrahydrofolate cyclohydrolase [Source:HGNC Symbol;Acc:7434]	111.0	4e-025	60	60	0
A_15_P153366	1.1961771590	1.0678902640	8.6808869460	0.0008146520	0.0038158840	9.0264385910	0.0003832690	40107	A_15_P153366	ENSDART00000017456	NM_131700	Dr.106743	ZDB-GENE-010108-2	ENSDARG00000017164	vent	ventral expressed homeobox [Source:ZFIN;Acc:ZDB-GENE-010108-2]	111.0	4e-025	60	60	0
A_15_P138716	1.0971848560	1.0843848970	8.9694143930	0.0000468440	0.0001284980	9.0194268610	0.0003848180	50218	A_15_P138716	ENSDART00000105485	NM_001044873	Dr.152079	ZDB-GENE-050309-178	ENSDARG00000071378	si:dkey-78l4.14	chromosome 19 open reading frame 70 [Source:HGNC Symbol;Acc:33702]	95.3	4e-020	60	57	0
A_15_P120611	1.3071849040	2.0647560340	10.7586952760	0.0398193140	0.0056278730	9.0177988820	0.0003851790	51686	A_15_P120611	ENSDART00000052641	NM_199531	Dr.75520	ZDB-GENE-021015-1	ENSDARG00000036239	gatm	glycine amidinotransferase (L-arginine:glycine amidinotransferase) [Source:ZFIN;Acc:ZDB-GENE-021015-1]	111.0	4e-025	60	60	0
A_15_P106322	1.1074702640	-0.0289841580	8.5529779060	0.0012391620	0.9245518790	8.9934145560	0.0003906280	44497	A_15_P106322	ENSDART00000073745	NM_001002492	Dr.90598	ZDB-GENE-040718-195	ENSDARG00000052020	cmtm4	CKLF-like MARVEL transmembrane domain containing 4 [Source:ZFIN;Acc:ZDB-GENE-040718-195]	111.0	4e-025	60	60	0
A_15_P348340	1.0523825820	0.4457221420	11.2219460120	0.0004372260	0.0986859010	8.9898628870	0.0003914290	2223	A_15_P348340	ENSDART00000132755	NM_205752	Dr.122750	ZDB-GENE-050913-158	ENSDARG00000091902	b3gnt2b	UDP-GlcNAc:betaGal beta-1,3-N-acetylglucosaminyltransferase 2b [Source:ZFIN;Acc:ZDB-GENE-050913-158]	111.0	7e-025	60	60	0
A_15_P115337	1.0586760560	0.4706057750	12.0436516780	0.0000856880	0.0438809370	8.9861352440	0.0003922720	49953	A_15_P115337	ENSDART00000006703	NM_213441	Dr.77656	ZDB-GENE-040426-2788	ENSDARG00000013122	maf1	MAF1 homolog (S. cerevisiae) [Source:ZFIN;Acc:ZDB-GENE-040426-2788]	111.0	4e-025	60	60	0
A_15_P117876	1.1059372910	0.3826677940	10.7477008100	0.0000755660	0.1026362590	8.9756839700	0.0003946460	56702	A_15_P117876		XM_003200014.1	0					106.0	2e-023	60	59	0
A_15_P104683	1.1057537930	0.7645131370	12.8507972110	0.0000203000	0.0014047280	8.9594976380	0.0003983550	62335	A_15_P104683	ENSDART00000102563	NM_200655	Dr.78790	ZDB-GENE-040426-1573	ENSDARG00000070084	phf10	PHD finger protein 10 [Source:ZFIN;Acc:ZDB-GENE-040426-1573]	111.0	4e-025	60	60	0
A_15_P200531	1.0047015170	0.5148118390	10.2444138750	0.0000532110	0.0180067510	8.9170129700	0.0004082810	62673	A_15_P200531	ENSDART00000146567		Dr.113643	ZDB-GENE-090313-204		si:dkey-179o14.3	centromere protein K [Source:HGNC Symbol;Acc:29479]	111.0	4e-025	60	60	0
A_15_P154226	1.3583388530	0.8933874630	12.6715852190	0.0000948250	0.0059141290	8.8895875770	0.0004148390	52484	A_15_P154226	ENSDART00000021880	NM_200053	Dr.297	ZDB-GENE-030131-9134	ENSDARG00000087263	ssr3	signal sequence receptor, gamma (translocon-associated protein gamma) [Source:HGNC Symbol;Acc:11325]	111.0	4e-025	60	60	0
A_15_P102777	1.0083779760	1.0381776280	12.0299106510	0.0001197260	0.0002141360	8.7588418730	0.0004477990	60908	A_15_P102777	ENSDART00000067235	NM_001003738	Dr.120788	ZDB-GENE-040808-57	ENSDARG00000045733	ciapin1	cytokine induced apoptosis inhibitor 1 [Source:ZFIN;Acc:ZDB-GENE-040808-57]	111.0	4e-025	60	60	0
A_15_P174986	1.1051834610	0.6910672760	10.6490356440	0.0000393390	0.0046105690	8.7152559030	0.0004594430	51837	A_15_P174986	ENSDART00000003296	NM_001003882	Dr.32657	ZDB-GENE-040831-1	ENSDARG00000008237	sars	seryl-tRNA synthetase [Source:ZFIN;Acc:ZDB-GENE-040831-1]	111.0	4e-025	60	60	0
A_15_P117123	1.1243067220	1.2945828900	11.7969389560	0.0003279840	0.0002088750	8.6513524380	0.0004771460	47161	A_15_P117123	ENSDART00000146708	NM_131596	Dr.10204	ZDB-GENE-000616-5	ENSDARG00000012389	adar	adenosine deaminase, RNA-specific [Source:ZFIN;Acc:ZDB-GENE-000616-5]	111.0	4e-025	60	60	0
A_15_P303766	1.2076805800	0.8342555630	10.1761725750	0.0001642610	0.0062486530	8.6122778270	0.0004883530	22836	A_15_P303766	ENSDART00000074553		Dr.127339	ZDB-GENE-081105-111	ENSDARG00000052658	si:ch211-193e13.3	PTC7 protein phosphatase homolog (S. cerevisiae) [Source:HGNC Symbol;Acc:30695]	106.0	3e-023	60	59	0
A_15_P136951	1.1067354690	1.0666697390	13.0145357870	0.0000593990	0.0002029950	8.6099471200	0.0004890310	62256	A_15_P136951	ENSDART00000139447	NM_199540	Dr.122501	ZDB-GENE-030131-395	ENSDARG00000033597	api5	apoptosis inhibitor 5 [Source:ZFIN;Acc:ZDB-GENE-030131-395]	111.0	4e-025	60	60	0
A_15_P100413	1.1522515740	1.3318592200	9.3865956500	0.0005707150	0.0003584020	8.5609232360	0.0005035420	43492	A_15_P100413	ENSDART00000144609	NM_001002134	Dr.139347	ZDB-GENE-040625-140	ENSDARG00000024954	tmed4	transmembrane emp24 protein transport domain containing 4 [Source:ZFIN;Acc:ZDB-GENE-040625-140]	111.0	4e-025	60	60	0
A_15_P100116	1.0413961800	0.8657433910	12.0509239980	0.0218380080	0.0704764260	8.5472567120	0.0005076740	38877	A_15_P100116	ENSDART00000018580	NM_001002557		ZDB-GENE-030616-588	ENSDARG00000007989	nedd8	neural precursor cell expressed, developmentally down-regulated 8 [Source:ZFIN;Acc:ZDB-GENE-030616-588]	111.0	4e-025	60	60	0
A_15_P507642	1.3511218910	0.4938783380	10.5883526960	0.0000161950	0.0500538190	8.5328809410	0.0005120630	46511	A_15_P507642	ENSDART00000131702	NM_001002220	Dr.76558	ZDB-GENE-040704-65	ENSDARG00000041363	dctn3	dynactin 3 (p22) [Source:ZFIN;Acc:ZDB-GENE-040704-65]	106.0	2e-023	60	59	0
A_15_P175674	1.4247298620	1.9362339540	11.6074619670	0.0143563760	0.0037909320	8.5310445290	0.0005126270	50670	A_15_P175674	ENSDART00000075261	NM_001034987	Dr.142266	ZDB-GENE-030909-10	ENSDARG00000053255	itgb1b	integrin, beta 1b [Source:ZFIN;Acc:ZDB-GENE-030909-10]	111.0	4e-025	60	60	0
A_15_P160956	1.0319986080	0.8432078390	13.4469458000	0.0001051750	0.0013625290	8.5278078630	0.0005136220	46507	A_15_P160956	ENSDART00000026339	NM_199851	Dr.77165	ZDB-GENE-030131-5982	ENSDARG00000018961	gtpbp4	GTP binding protein 4 [Source:ZFIN;Acc:ZDB-GENE-030131-5982]	111.0	4e-025	60	60	0
A_15_P120353	1.1582602230	0.7182337650	12.5251000120	0.0002684010	0.0161006900	8.4774522470	0.0005293940	7735	A_15_P120353	ENSDART00000127637		Dr.132671	ZDB-GENE-001127-3	ENSDARG00000013144	atp1b1a	ATPase, Na+/K+ transporting, beta 1a polypeptide [Source:ZFIN;Acc:ZDB-GENE-001127-3]	111.0	7e-025	60	60	0
A_15_P120894	1.2688476580	1.0435136510	10.7319965310	0.0001166720	0.0014086830	8.4336747670	0.0005435560	37701	A_15_P120894	ENSDART00000089095	NM_001076563	Dr.76164	ZDB-GENE-060929-1138	ENSDARG00000061993	wdr74	WD repeat domain 74 [Source:ZFIN;Acc:ZDB-GENE-060929-1138]	100.0	1e-021	61	59	2
A_15_P100705	1.0119866380	1.3347310870	10.3032191000	0.0007332420	0.0001408320	8.3910172240	0.0005577720	47738	A_15_P100705	ENSDART00000148042	NM_001007396	Dr.77925	ZDB-GENE-041114-98	ENSDARG00000029356	zgc:101798	membrane bound O-acyltransferase domain containing 1 [Source:HGNC Symbol;Acc:21579]	111.0	4e-025	60	60	0
A_15_P113516	1.2745079400	-0.1804387750	9.9511795730	0.0107133130	0.7092735540	8.3749948030	0.0005632210	53046	A_15_P113516	ENSDART00000034790	NM_001161488	Dr.85328	ZDB-GENE-040724-35	ENSDARG00000023181	pcp4l1	Purkinje cell protein 4 like 1 [Source:ZFIN;Acc:ZDB-GENE-040724-35]	111.0	4e-025	60	60	0
A_15_P151021	1.2095323230	1.8156383350	12.9549219000	0.0055748550	0.0005190050	8.3650860110	0.0005666220	45208	A_15_P151021	ENSDART00000109416	NM_199542	Dr.24234	ZDB-GENE-030131-105	ENSDARG00000017744	smc2	structural maintenance of chromosomes 2 [Source:ZFIN;Acc:ZDB-GENE-030131-105]	111.0	4e-025	60	60	0
A_15_P199036	1.3131450970	0.1742784180	8.5986392710	0.0007147890	0.6089376340	8.3387538630	0.0005757720	41338	A_15_P199036	ENSDART00000034790	NM_001161488	Dr.85328	ZDB-GENE-040724-35	ENSDARG00000023181	pcp4l1	Purkinje cell protein 4 like 1 [Source:ZFIN;Acc:ZDB-GENE-040724-35]	111.0	4e-025	60	60	0
A_15_P209281	1.2885571900	2.2042420680	9.6859320510	0.0010386890	0.0000157960	8.2679146310	0.0006012360	12821	A_15_P209281	ENSDART00000005496	NM_001002738	Dr.85507	ZDB-GENE-040718-238	ENSDARG00000010603	kctd9	potassium channel tetramerisation domain containing 9 [Source:ZFIN;Acc:ZDB-GENE-040718-238]	111.0	7e-025	60	60	0
A_15_P152396	1.0619817200	0.5142562810	9.0537584500	0.0009797810	0.0875622040	8.2672312740	0.0006014880	55055	A_15_P152396	ENSDART00000078525	NM_173242	Dr.79684	ZDB-GENE-020419-37	ENSDARG00000056102	uxs1	UDP-glucuronic acid decarboxylase 1 [Source:ZFIN;Acc:ZDB-GENE-020419-37]	111.0	4e-025	60	60	0
A_15_P187061	1.0051999600	0.3936827940	8.5064830860	0.0001195120	0.0803116590	8.2607117320	0.0006038970	47679	A_15_P187061	ENSDART00000051807	NM_212636	Dr.143099	ZDB-GENE-030131-1936	ENSDARG00000057867	lasp1	LIM and SH3 protein 1 [Source:ZFIN;Acc:ZDB-GENE-030131-1936]	111.0	4e-025	60	60	0
A_15_P175501	1.4688805890	1.1978241100	11.6587726920	0.0000136250	0.0002545940	8.2366280230	0.0006128900	46004	A_15_P175501	ENSDART00000051607	NM_001003632	Dr.150871	ZDB-GENE-061009-8	ENSDARG00000035596	si:ch211-191d15.3	iron-sulfur cluster scaffold homolog (E. coli) [Source:HGNC Symbol;Acc:29882]	111.0	4e-025	60	60	0
A_15_P205586	1.3287764150	0.8379667600	9.3667174250	0.0018117280	0.0441979310	8.1746214600	0.0006367560	58538	A_15_P205586	ENSDART00000134274	NM_001080199	Dr.40934	ZDB-GENE-060526-345	ENSDARG00000062601	piwil2	piwi-like 2 (Drosophila) [Source:ZFIN;Acc:ZDB-GENE-060526-345]	111.0	4e-025	60	60	0
A_15_P110075	1.1481279460	1.0779638570	10.0922733170	0.0001682420	0.0006605600	8.1649461690	0.0006405750	53405	A_15_P110075	ENSDART00000056132	NM_001007373	Dr.91625	ZDB-GENE-041114-68	ENSDARG00000014941	tprkb	Tp53rk binding protein [Source:ZFIN;Acc:ZDB-GENE-041114-68]	111.0	4e-025	60	60	0
A_15_P531297	1.2655547320	1.0354866790	8.7243456860	0.0013175530	0.0097684810	8.1262903220	0.0006560940	7285	A_15_P531297	ENSDART00000081741	NM_001008641	Dr.81751	ZDB-GENE-041212-69	ENSDARG00000058800	rab25	RAB25, member RAS oncogene family [Source:ZFIN;Acc:ZDB-GENE-041212-69]	111.0	7e-025	60	60	0
A_15_P102864	1.3488289540	0.6581400420	9.9020953220	0.0004544450	0.0619641670	8.1101643650	0.0006626950	47689	A_15_P102864	ENSDART00000006109	NM_199880	Dr.80681	ZDB-GENE-030131-6202	ENSDARG00000009837	agk	acylglycerol kinase [Source:ZFIN;Acc:ZDB-GENE-030131-6202]	111.0	4e-025	60	60	0
A_15_P213041	1.4602971450	1.6042600320	8.9331800110	0.0011270680	0.0011016620	8.0965971020	0.0006683070	48619	A_15_P213041	ENSDART00000053776	NM_001012249		ZDB-GENE-030616-357		fkbp11	FK506 binding protein 11 [Source:ZFIN;Acc:ZDB-GENE-030616-357]	111.0	4e-025	60	60	0
A_15_P182841	1.3834145380	0.8983380590	12.3019502130	0.0091547010	0.0947785250	8.0672506370	0.0006806330	58338	A_15_P182841	ENSDART00000135436	NM_001082931	Dr.78487	ZDB-GENE-060503-15	ENSDARG00000095328	si:ch211-191i18.4	si:ch211-191i18.4 [Source:ZFIN;Acc:ZDB-GENE-060503-15]	111.0	4e-025	60	60	0
A_15_P457395	1.0296976270	0.6855831270	9.3250292630	0.0000970790	0.0055499690	8.0663355190	0.0006810210	43994	A_15_P457395		XR_117758.1	0					111.0	4e-025	60	60	0
A_15_P107860	1.0690447310	0.3721137980	9.3521271200	0.0007583450	0.1945456010	8.0367703200	0.0006937090	56095	A_15_P107860	ENSDART00000046376	NM_001080563	Dr.150403	ZDB-GENE-070112-1972	ENSDARG00000014790	g3bp2	GTPase activating protein (SH3 domain) binding protein 2 [Source:ZFIN;Acc:ZDB-GENE-070112-1972]	100.0	1e-021	61	59	1
A_15_P117628	1.0609953840	0.4813250300	11.9988963800	0.0002123980	0.0591678230	8.0104289190	0.0007052420	58848	A_15_P117628	ENSDART00000074653	NM_201208	Dr.26454	ZDB-GENE-040426-1367	ENSDARG00000052746	grina	glutamate receptor, ionotropic, N-methyl D-aspartate-associated protein 1 (glutamate binding) [Source:ZFIN;Acc:ZDB-GENE-040426-1367]	111.0	4e-025	60	60	0
A_15_P140126	1.4770910950	1.2799082220	8.5271755080	0.0000435500	0.0004002620	7.9636402330	0.0007262690	36285	A_15_P140126	ENSDART00000058401	NM_001017562	Dr.156896	ZDB-GENE-050417-10	ENSDARG00000039926	lhfpl2	lipoma HMGIC fusion partner-like 2 [Source:ZFIN;Acc:ZDB-GENE-050417-10]	111.0	4e-025	60	60	0
A_15_P145896	1.1441591970	0.7651383040	10.3456149280	0.0003797440	0.0131794740	7.9438563900	0.0007353750	61395	A_15_P145896	ENSDART00000143492	NM_001105114	Dr.132401	ZDB-GENE-030131-2303	ENSDARG00000095538	senp3a	SUMO1/sentrin/SMT3 specific peptidase 3a [Source:ZFIN;Acc:ZDB-GENE-030131-2303]	111.0	4e-025	60	60	0
A_15_P184411	1.0686969400	1.2262312120	8.5640464580	0.0007384990	0.0004993160	7.9378270670	0.0007381750	61296	A_15_P184411	ENSDART00000062532		Dr.156328	ZDB-GENE-040910-1		nhsl1b	NHS-like 1b [Source:ZFIN;Acc:ZDB-GENE-040910-1]	111.0	4e-025	60	60	0
A_15_P211986	1.3030923390	0.1584462220	9.0512855880	0.0001355950	0.5725795200	7.9189863530	0.0007470060	50297	A_15_P211986	ENSDART00000056151	NM_200995	Dr.132871	ZDB-GENE-040426-755	ENSDARG00000038475	zgc:55605	zgc:55605 [Source:ZFIN;Acc:ZDB-GENE-040426-755]	111.0	4e-025	60	60	0
A_15_P346290	1.2046627100	0.9989862530	15.9224975870	0.0000269330	0.0003901540	7.8483733620	0.0007811910	56242	A_15_P346290	ENSDART00000058965	NM_131098	Dr.23502	ZDB-GENE-980526-368	ENSDARG00000040295	apoeb	apolipoprotein Eb [Source:ZFIN;Acc:ZDB-GENE-980526-368]	111.0	4e-025	60	60	0
A_15_P154396	1.2603588610	0.8267336240	8.2594947530	0.0001298060	0.0073967250	7.8287397080	0.0007910110	62834	A_15_P154396		NM_001002141.1	0					111.0	4e-025	60	60	0
A_15_P121411	1.4903804430	2.6317379690	8.8448537430	0.0030220040	0.0000491190	7.7853634930	0.0008132080	52917	A_15_P121411	ENSDART00000045299	NM_214700	Dr.76068	ZDB-GENE-030131-5063	ENSDARG00000044565	ola1	Obg-like ATPase 1 [Source:ZFIN;Acc:ZDB-GENE-030131-5063]	111.0	4e-025	60	60	0
A_15_P508577	1.1733686490	1.5839244760	9.2410299870	0.0003274610	0.0000448180	7.7799577510	0.0008160240	53888	A_15_P508577	ENSDART00000028946	NM_212733	Dr.78746	ZDB-GENE-030131-7047	ENSDARG00000027154	tpd52l2a	tumor protein D52-like 2a [Source:ZFIN;Acc:ZDB-GENE-030131-7047]	111.0	4e-025	60	60	0
A_15_P112994	1.1313961420	1.0911640540	9.4911590780	0.0001214450	0.0003902230	7.7732284390	0.0008195440	14491	A_15_P112994	ENSDART00000141326			ZDB-GENE-980526-486	ENSDARG00000003835	stom	stomatin [Source:ZFIN;Acc:ZDB-GENE-980526-486]	97.1	2e-020	59	57	1
A_15_P197376	1.0129087140	0.9844550010	8.7843108160	0.0002527650	0.0007159040	7.7520093380	0.0008307600	50349	A_15_P197376	ENSDART00000057565	NM_001030184	Dr.86155	ZDB-GENE-040724-116	ENSDARG00000039390	si:busm1-265n4.4	chromosome 6 open reading frame 57 [Source:HGNC Symbol;Acc:20957]	111.0	4e-025	60	60	0
A_15_P105438	1.3102038940	1.2592321770	9.4432972250	0.0007767370	0.0021633330	7.7218546970	0.0008470000	56626	A_15_P105438	ENSDART00000099950	NM_001003437	Dr.75653	ZDB-GENE-040801-170	ENSDARG00000004706	syf2	SYF2 homolog, RNA splicing factor (S. cerevisiae) [Source:ZFIN;Acc:ZDB-GENE-040801-170]	111.0	4e-025	60	60	0
A_15_P347545	1.2275318820	0.5494216850	12.5411020430	0.0001828260	0.0585560970	7.5529562500	0.0009449390	40572	A_15_P347545	ENSDART00000104687	NM_201336	Dr.140881	ZDB-GENE-040115-4	ENSDARG00000003952	pfn2	profilin 2 [Source:ZFIN;Acc:ZDB-GENE-040115-4]	111.0	4e-025	60	60	0
A_15_P100102	1.0216857600	0.3739687880	12.9663817950	0.0003932050	0.1440420820	7.5398095520	0.0009530890	37497	A_15_P100102	ENSDART00000078425	NM_131114	Dr.75074	ZDB-GENE-980526-69	ENSDARG00000056012	eve1	even-skipped-like1 [Source:ZFIN;Acc:ZDB-GENE-980526-69]	111.0	4e-025	60	60	0
A_15_P121295	1.0653309180	1.0430117160	12.5882176740	0.0002200940	0.0005927440	7.4826852590	0.0009894430	54549	A_15_P121295	ENSDART00000009609	NM_213185	Dr.159295	ZDB-GENE-040426-2229	ENSDARG00000017235	eif5a	eukaryotic translation initiation factor 5A [Source:ZFIN;Acc:ZDB-GENE-040426-2229]	111.0	4e-025	60	60	0
A_15_P132811	1.1579149460	0.3357958540	10.7868654080	0.0003198450	0.2299733890	7.4661048470	0.0010002890	54453	A_15_P132811	ENSDART00000056538	NM_200993	Dr.81689	ZDB-GENE-040426-791	ENSDARG00000022579	zgc:55733	zgc:55733 [Source:ZFIN;Acc:ZDB-GENE-040426-791]	111.0	4e-025	60	60	0
A_15_P148356	1.0713584800	0.8259815690	13.2784319480	0.0008922720	0.0104012800	7.4103521940	0.0010377660	40546	A_15_P148356	ENSDART00000056865	NM_131594	Dr.120421	ZDB-GENE-000906-3	ENSDARG00000038954	ctnnbip1	catenin, beta interacting protein 1 [Source:ZFIN;Acc:ZDB-GENE-000906-3]	111.0	4e-025	60	60	0
A_15_P101954	1.0723047880	0.4222409890	10.9752089500	0.0000880870	0.0706704110	7.3761443760	0.0010615520	51449	A_15_P101954	ENSDART00000131702	NM_001002220	Dr.76558	ZDB-GENE-040704-65	ENSDARG00000041363	dctn3	dynactin 3 (p22) [Source:ZFIN;Acc:ZDB-GENE-040704-65]	111.0	4e-025	60	60	0
A_15_P102564	1.3730272900	2.0313137350	9.8084031030	0.0006431440	0.0000390320	7.3516839050	0.0010789410	43921	A_15_P102564	ENSDART00000059013	NM_001002527		ZDB-GENE-040718-260	ENSDARG00000076568	sec61b	Sec61 beta subunit [Source:ZFIN;Acc:ZDB-GENE-040718-260]	111.0	4e-025	60	60	0
A_15_P366370	1.0071189160	0.7263238290	9.6812442090	0.0000305660	0.0013732890	7.3330120340	0.0010924330	61138	A_15_P366370	ENSDART00000026767	NM_198146	Dr.151154	ZDB-GENE-031007-5	ENSDARG00000011219	akt2	v-akt murine thymoma viral oncogene homolog 2 [Source:ZFIN;Acc:ZDB-GENE-031007-5]	111.0	4e-025	60	60	0
A_15_P107441	1.1602116400	0.5885802520	12.5757393300	0.0000428230	0.0169450650	7.3316992360	0.0010933890	43306	A_15_P107441	ENSDART00000103746	NM_201507	Dr.75913	ZDB-GENE-040121-1	ENSDARG00000070573	mapk3	mitogen-activated protein kinase 3 [Source:ZFIN;Acc:ZDB-GENE-040121-1]	111.0	4e-025	60	60	0
A_15_P119610	1.0763452130	1.1852351090	13.0623320360	0.0024882510	0.0023955520	7.2943990620	0.0011209500	7680	A_15_P119610	ENSDART00000063357	NM_131513	Dr.121261	ZDB-GENE-000406-10	ENSDARG00000051923	ccnb1	cyclin B1 [Source:ZFIN;Acc:ZDB-GENE-000406-10]	111.0	7e-025	60	60	0
A_15_P187682	1.3302981240	1.4021992340	9.7497486540	0.0008119700	0.0011091500	7.2796302160	0.0011320810	38074	A_15_P187682	ENSDART00000075244	NM_201083	Dr.114403	ZDB-GENE-040426-1010	ENSDARG00000037968	fus	fusion (involved in t(12;16) in malignant liposarcoma) [Source:ZFIN;Acc:ZDB-GENE-040426-1010]	111.0	4e-025	60	60	0
A_15_P107603	1.3525694500	1.3494590720	9.9609336540	0.0002262490	0.0005178640	7.2435717110	0.0011597900	41258	A_15_P107603	ENSDART00000003066	NM_214682		ZDB-GENE-030131-657	ENSDARG00000076742	cyth1	cytohesin 1 [Source:ZFIN;Acc:ZDB-GENE-030131-657]	111.0	4e-025	60	60	0
A_15_P191271	1.2049655430	1.2588568840	9.2512382190	0.0023036580	0.0032383880	7.2212668410	0.0011773160	3893	A_15_P191271	ENSDART00000128360			ZDB-GENE-090312-58	ENSDARG00000086015	si:dkeyp-75b4.7	Uncharacterized protein [Source:UniProtKB/TrEMBL;Acc:F1RBN3]	111.0	7e-025	60	60	0
A_15_P107267	1.2694516330	1.4149110150	11.9985526600	0.0000674960	0.0000568190	7.2206540750	0.0011778020	57409	A_15_P107267	ENSDART00000024082	NM_131152		ZDB-GENE-990415-216	ENSDARG00000002240	psmb6	proteasome (prosome, macropain) subunit, beta type, 6 [Source:ZFIN;Acc:ZDB-GENE-990415-216]	111.0	4e-025	60	60	0
A_15_P103872	1.0176777510	0.4003181700	9.8549436180	0.0001779110	0.0909338440	7.1975690450	0.0011962690	56972	A_15_P103872	ENSDART00000129605						NEDD4 binding protein 2-like 2 [Source:HGNC Symbol;Acc:26916]	111.0	4e-025	60	60	0
A_15_P455680	1.2062661740	1.0463922260	9.6206230410	0.0001405860	0.0010797690	7.1721273960	0.0012170040	35665	A_15_P455680	ENSDART00000074519	NM_201320	Dr.123024	ZDB-GENE-030616-541	ENSDARG00000052641	kpna3	karyopherin (importin) alpha 3 [Source:ZFIN;Acc:ZDB-GENE-030616-541]	111.0	7e-025	60	60	0
A_15_P162846	1.1029722720	0.9666659240	9.4665774790	0.0000395660	0.0003331160	7.1616896710	0.0012256290	61889	A_15_P162846	ENSDART00000088041	NM_001089530	Dr.13694	ZDB-GENE-070410-124	ENSDARG00000061610	zgc:163003	UFM1-specific peptidase 1 (non-functional) [Source:HGNC Symbol;Acc:33821]	111.0	4e-025	60	60	0
A_15_P131226	1.1019703360	0.5283324610	9.4682315260	0.0012097940	0.0982819960	7.1357520840	0.0012473650	52760	A_15_P131226	ENSDART00000056734	NM_001002456	Dr.83856	ZDB-GENE-040718-156	ENSDARG00000038858	setd7	SET domain containing (lysine methyltransferase) 7 [Source:ZFIN;Acc:ZDB-GENE-040718-156]	111.0	4e-025	60	60	0
A_15_P399425	1.0079673040	1.1889889080	9.0853170560	0.0001074780	0.0000519180	7.1125723580	0.0012671630	50523	A_15_P399425	ENSDART00000113713	NM_001105707	Dr.118796	ZDB-GENE-070928-21	ENSDARG00000079636	fam177a1	family with sequence similarity 177, member A1 [Source:ZFIN;Acc:ZDB-GENE-070928-21]	111.0	4e-025	60	60	0
A_15_P154501	1.0834019590	1.1202114410	12.3048332330	0.0083546500	0.0117440070	7.0792451150	0.0012962570	51157	A_15_P154501	ENSDART00000143313	NM_001171032	Dr.133676	ZDB-GENE-110131-1		si:rp71-36n21.1	si:rp71-36n21.1 [Source:ZFIN;Acc:ZDB-GENE-110131-1]	111.0	4e-025	60	60	0
A_15_P173576	1.0239712890	0.8275830140	16.8724061270	0.0000706210	0.0010755110	7.0615729030	0.0013119940	52016	A_15_P173576	ENSDART00000028885	NM_213168	Dr.155446	ZDB-GENE-010502-1	ENSDARG00000028335	hmga1a	high mobility group AT-hook 1a [Source:ZFIN;Acc:ZDB-GENE-010502-1]	111.0	4e-025	60	60	0
A_15_P176991	1.4219097150	3.0804102350	12.3835382870	0.0335622840	0.0003717050	7.0374235870	0.0013338500	43632	A_15_P176991	ENSDART00000128108	NM_001200021	Dr.84115		ENSDARG00000089331	CABZ01117575.1	5-hydroxyisourate hydrolase-like [Source:RefSeq peptide;Acc:NP_001186950]	111.0	4e-025	60	60	0
A_15_P105799	1.1267031660	0.9167352380	8.7095043850	0.0000539710	0.0008181200	7.0318105290	0.0013389900	56021	A_15_P105799	ENSDART00000125275		Dr.108191	ZDB-GENE-080709-5		pabpn1l	poly(A) binding protein, nuclear 1, like [Source:ZFIN;Acc:ZDB-GENE-080709-5]	111.0	4e-025	60	60	0
A_15_P114988	1.0233772620	0.4331525990	12.0377878410	0.0010137980	0.1321835150	7.0056085270	0.0013632810	53961	A_15_P114988	ENSDART00000023721	NM_201117	Dr.80520	ZDB-GENE-040426-1316	ENSDARG00000003153	cpsf5	cleavage and polyadenylation specific factor 5 [Source:ZFIN;Acc:ZDB-GENE-040426-1316]	111.0	4e-025	60	60	0
A_15_P179351	1.0269423440	1.0769350840	12.5905909490	0.0006063620	0.0008712180	7.0010458810	0.0013675620	52400	A_15_P179351		NM_001200040.1	0					111.0	4e-025	60	60	0
A_15_P152231	1.3138495640	1.4578016530	13.3047684640	0.0003411890	0.0003044020	6.9976416090	0.0013707660	41912	A_15_P152231	ENSDART00000145723	NM_001006005	Dr.1438	ZDB-GENE-041010-93	ENSDARG00000086768	dut	dUTP pyrophosphatase [Source:ZFIN;Acc:ZDB-GENE-041010-93]	111.0	4e-025	60	60	0
A_15_P174636	1.1372381040	0.5386215910	10.9753565220	0.0000321660	0.0209205970	6.9626233060	0.0014042270	52629	A_15_P174636	ENSDART00000018095	NM_001017617	Dr.150498	ZDB-GENE-050417-89	ENSDARG00000045294	zgc:110259	SH3-domain GRB2-like endophilin B1 [Source:HGNC Symbol;Acc:10833]	111.0	4e-025	60	60	0
A_15_P107412	1.0671680780	0.3874670160	10.9954237320	0.0001588630	0.1119694160	6.9471304720	0.0014193270	48381	A_15_P107412	ENSDART00000034441	NM_213020	Dr.131961	ZDB-GENE-040426-1956	ENSDARG00000027316	zgc:73347	t-complex 11 (mouse)-like 2 [Source:HGNC Symbol;Acc:28627]	111.0	4e-025	60	60	0
A_15_P283886	1.2473113490	0.5142199700	8.8672829070	0.0021006990	0.1782517410	6.8927679250	0.0014737930	51756	A_15_P283886	ENSDART00000064233	NM_001017812	Dr.131210	ZDB-GENE-050417-348	ENSDARG00000043740	efcab11	EF-hand calcium binding domain 11 [Source:ZFIN;Acc:ZDB-GENE-050417-348]	111.0	4e-025	60	60	0
A_15_P147496	1.0390032580	-0.4716669710	12.5749162100	0.0059553670	0.2007220600	6.8653726540	0.0015021400	33863	A_15_P147496	ENSDART00000133426			ZDB-GENE-060531-126	ENSDARG00000095635	si:dkey-261j4.5	si:dkey-261j4.5 [Source:ZFIN;Acc:ZDB-GENE-060531-126]	111.0	7e-025	60	60	0
A_15_P210541	1.1256963660	0.8000577740	10.6816452190	0.0285492720	0.1355134710	6.8279915430	0.0015418270	58378	A_15_P210541	ENSDART00000003670	NM_001013536	Dr.13660	ZDB-GENE-050320-111	ENSDARG00000038694	zgc:101744	zgc:101744 [Source:ZFIN;Acc:ZDB-GENE-050320-111]	111.0	4e-025	60	60	0
A_15_P105218	1.4171120270	1.8948487700	9.6608464330	0.0023518490	0.0004794370	6.8262343950	0.0015437220	10151	A_15_P105218	ENSDART00000074592	NM_001080029	Dr.67666	ZDB-GENE-060526-223	ENSDARG00000052690	si:dkey-172m14.3	arrestin domain containing 3 [Source:HGNC Symbol;Acc:29263]	111.0	7e-025	60	60	0
A_15_P101670	1.0646390460	1.2938589790	13.9817169400	0.0007744710	0.0003173970	6.7908500100	0.0015824460	37261	A_15_P101670	ENSDART00000106593	NM_201467	Dr.150278	ZDB-GENE-030131-263	ENSDARG00000015239	prp19	PRP19/PSO4 homolog (S. cerevisiae) [Source:ZFIN;Acc:ZDB-GENE-030131-263]	111.0	4e-025	60	60	0
A_15_P143301	1.3661993970	1.2739972500	12.4899094540	0.0042023830	0.0115030580	6.7657287440	0.0016106110	40514	A_15_P143301	ENSDART00000017686	NM_201451	Dr.154316	ZDB-GENE-000607-78	ENSDARG00000003051	hccs	holocytochrome c synthase [Source:ZFIN;Acc:ZDB-GENE-000607-78]	111.0	4e-025	60	60	0
A_15_P102138	1.0418933140	1.1917458140	14.3455657950	0.0034395390	0.0025292300	6.7380533520	0.0016423010	38063	A_15_P102138	ENSDART00000085666	NM_198816	Dr.76606	ZDB-GENE-031031-4	ENSDARG00000029075	pfkfb4l	6-phosphofructo-2-kinase/fructose-2,6-biphosphatase 4, like [Source:ZFIN;Acc:ZDB-GENE-031031-4]	111.0	4e-025	60	60	0
A_15_P144286	1.1560087110	1.3470264370	8.9952006710	0.0001794140	0.0000998710	6.7299266900	0.0016517420	18396	A_15_P144286	ENSDART00000134570	NM_131613	Dr.75890	ZDB-GENE-000501-1	ENSDARG00000005315	celf1	cugbp, Elav-like family member 1 [Source:ZFIN;Acc:ZDB-GENE-000501-1]	111.0	7e-025	60	60	0
A_15_P114796	1.2300854030	1.5043494430	11.0899239710	0.0002694850	0.0000961050	6.7282046360	0.0016537500	40347	A_15_P114796	ENSDART00000006513	NM_213154	Dr.3570	ZDB-GENE-040426-2173	ENSDARG00000021346	pdhb	pyruvate dehydrogenase (lipoamide) beta [Source:ZFIN;Acc:ZDB-GENE-040426-2173]	111.0	4e-025	60	60	0
A_15_P325131	1.4406472470	0.8182736860	9.2011728090	0.0000484790	0.0096270030	6.7274871800	0.0016545880	29738	A_15_P325131	ENSDART00000121837		Dr.127319		ENSDARG00000088835	EFS	embryonal Fyn-associated substrate [Source:HGNC Symbol;Acc:16898]	111.0	7e-025	60	60	0
A_15_P110286	1.1716379310	1.0186765850	9.4957673210	0.0004227120	0.0026644530	6.7249687120	0.0016575310	53976	A_15_P110286	ENSDART00000022179	NM_213161	Dr.150253	ZDB-GENE-040426-2188	ENSDARG00000003818	prkag1	protein kinase, AMP-activated, gamma 1 non-catalytic subunit [Source:ZFIN;Acc:ZDB-GENE-040426-2188]	111.0	4e-025	60	60	0
A_15_P111513	1.0627830520	0.6079330850	10.4782258320	0.0001451950	0.0173619180	6.7165548860	0.0016674100	37177	A_15_P111513	ENSDART00000131582		Dr.32485	ZDB-GENE-070628-2		cbx3b	chromobox homolog 3b [Source:ZFIN;Acc:ZDB-GENE-070628-2]	111.0	4e-025	60	60	0
A_15_P493432	1.1980804190	0.2829218990	9.8094901090	0.0156536430	0.5625453740	6.6896606080	0.0016994370	56434	A_15_P493432	ENSDART00000058742	NM_001002606	Dr.84500	ZDB-GENE-040718-350	ENSDARG00000040161	zgc:92287	zgc:92287 [Source:ZFIN;Acc:ZDB-GENE-040718-350]	111.0	4e-025	60	60	0
A_15_P152061	1.2927855680	1.2354652800	11.9645954810	0.0001251920	0.0004345940	6.6876860180	0.0017018160	38083	A_15_P152061	ENSDART00000058680	NM_001024441	Dr.75941	ZDB-GENE-050522-479	ENSDARG00000040121	psma2	proteasome (prosome, macropain) subunit, alpha type, 2 [Source:ZFIN;Acc:ZDB-GENE-050522-479]	111.0	4e-025	60	60	0
A_15_P109988	1.0070399360	0.8876988710	11.4517409260	0.0002210390	0.0013958130	6.6776712000	0.0017139400	45796	A_15_P109988	ENSDART00000048775	NM_212580	Dr.75395	ZDB-GENE-030131-9792	ENSDARG00000042029	mbd3b	methyl-CpG binding domain protein 3b [Source:ZFIN;Acc:ZDB-GENE-030131-9792]	111.0	4e-025	60	60	0
A_15_P496892	1.1652557260	0.9385182460	13.3760507720	0.0005351170	0.0054345900	6.6740004960	0.0017184090	26498	A_15_P496892	ENSDART00000016976	NM_001099239	Dr.75673	ZDB-GENE-030131-4544	ENSDARG00000012777	nucks1b	nuclear casein kinase and cyclin-dependent kinase substrate 1b [Source:ZFIN;Acc:ZDB-GENE-030131-4544]	102.0	4e-022	59	58	1
A_15_P144981	1.0348791490	0.7316571940	8.4592746790	0.0000786880	0.0031945150	6.6679018220	0.0017258620	45344	A_15_P144981		NM_001003506.2	0					111.0	4e-025	60	60	0
A_15_P161861	1.1998172650	1.2559513530	11.4477503270	0.0122022380	0.0156880570	6.6392609900	0.0017613610	38739	A_15_P161861	ENSDART00000137410	NM_201089	Dr.75500	ZDB-GENE-040426-781	ENSDARG00000037708	zgc:55695	exosome component 10 [Source:HGNC Symbol;Acc:9138]	110.0	2e-024	59	59	0
A_15_P173796	1.3017254160	0.4845877110	9.7518429780	0.0005882800	0.1553076730	6.6018738640	0.0018089580	44460	A_15_P173796	ENSDART00000028887	NM_199732	Dr.79957	ZDB-GENE-030131-4656	ENSDARG00000025693	tmem9b	TMEM9 domain family, member B [Source:ZFIN;Acc:ZDB-GENE-030131-4656]	111.0	4e-025	60	60	0
A_15_P595247	1.1414103040	1.2871397430	9.8714811480	0.0003936810	0.0003045120	6.5861428580	0.0018294220	59738	A_15_P595247	ENSDART00000148631		Dr.150593	ZDB-GENE-030131-37		hm:zeh0351	septin 7 [Source:HGNC Symbol;Acc:1717]	106.0	2e-023	60	59	0
A_15_P162211	1.2176363580	1.5133830110	9.7774158020	0.0007081540	0.0002351720	6.5666256100	0.0018551780	59239	A_15_P162211	ENSDART00000042766	NM_203460	Dr.16130	ZDB-GENE-030529-2	ENSDARG00000024278	adh8b	alcohol dehydrogenase 8b [Source:ZFIN;Acc:ZDB-GENE-030529-2]	111.0	4e-025	60	60	0
A_15_P203436	1.1658937240	1.7020249180	9.1220275740	0.0008082370	0.0000588990	6.5539596960	0.0018721130	49589	A_15_P203436	ENSDART00000149864	NM_131024	Dr.75852	ZDB-GENE-991119-4	ENSDARG00000004870	psen1	presenilin 1 [Source:ZFIN;Acc:ZDB-GENE-991119-4]	111.0	4e-025	60	60	0
A_15_P264431	1.0253750550	1.7627489660	11.9162314760	0.0222970430	0.0012449990	6.5385019890	0.0018930210	29147	A_15_P264431	ENSDART00000025570	NM_201465	Dr.115213	ZDB-GENE-030131-9907	ENSDARG00000020103	calrl	calreticulin like [Source:ZFIN;Acc:ZDB-GENE-030131-9907]	111.0	7e-025	60	60	0
A_15_P169231	1.0244461240	0.9079761080	8.3468021270	0.0000625510	0.0004501560	6.5318657610	0.0019020780	59649	A_15_P169231	ENSDART00000141730	NM_001198741	Dr.79020	ZDB-GENE-040718-216	ENSDARG00000002690	rabif	RAB interacting factor [Source:ZFIN;Acc:ZDB-GENE-040718-216]	100.0	1e-021	60	58	0
A_15_P431635	1.1294809630	0.8497242370	9.8987341380	0.0008819380	0.0118826340	6.4817252540	0.0019721270	38541	A_15_P431635	ENSDART00000019861	NM_199213	Dr.143093	ZDB-GENE-030131-4909	ENSDARG00000014634	mbtps1	membrane-bound transcription factor protease, site 1 [Source:ZFIN;Acc:ZDB-GENE-030131-4909]	111.0	4e-025	60	60	0
A_15_P186271	1.4516242450	1.5974710540	10.5320774840	0.0008552350	0.0008237430	6.4017873370	0.0020899660	50348	A_15_P186271	ENSDART00000085666	NM_198816	Dr.76606	ZDB-GENE-031031-4	ENSDARG00000029075	pfkfb4l	6-phosphofructo-2-kinase/fructose-2,6-biphosphatase 4, like [Source:ZFIN;Acc:ZDB-GENE-031031-4]	106.0	2e-023	60	59	0
A_15_P101560	1.0020316520	0.9631373780	11.3990889790	0.0002288040	0.0007168650	6.3875242540	0.0021118240	38156	A_15_P101560	ENSDART00000101124	NM_001045405	Dr.77650	ZDB-GENE-060825-301	ENSDARG00000069461	rnaseka	ribonuclease, RNase K a [Source:ZFIN;Acc:ZDB-GENE-060825-301]	111.0	4e-025	60	60	0
A_15_P598272	1.0832173400	0.6717633510	13.2299113930	0.0000750680	0.0073730160	6.3560754340	0.0021609430	54545	A_15_P598272	ENSDART00000055780	NM_199575	Dr.76885	ZDB-GENE-030131-599	ENSDARG00000034427	hn1l	hematological and neurological expressed 1-like [Source:ZFIN;Acc:ZDB-GENE-030131-599]	111.0	4e-025	60	60	0
A_15_P168901	1.1206905280	1.2016582730	8.9580701680	0.0212081560	0.0235929690	6.3289706370	0.0022043230	41527	A_15_P168901	ENSDART00000052917	NM_131601	Dr.79263	ZDB-GENE-000831-3	ENSDARG00000036427	slc3a2	solute carrier family 3, member 2 [Source:ZFIN;Acc:ZDB-GENE-000831-3]	111.0	4e-025	60	60	0
A_15_P116197	1.0851312820	0.5288954900	8.6404474240	0.0189235430	0.2573018340	6.3240087150	0.0022123710	29124	A_15_P116197	ENSDART00000063996	NM_200576	Dr.27107	ZDB-GENE-040426-1501	ENSDARG00000043581	gadd45aa	growth arrest and DNA-damage-inducible, alpha, a [Source:ZFIN;Acc:ZDB-GENE-040426-1501]	106.0	3e-023	60	59	0
A_15_P211996	1.0479316040	0.6305858370	14.4157194920	0.0001871760	0.0153114170	6.2820553060	0.0022817720	40118	A_15_P211996	ENSDART00000055780	NM_199575	Dr.76885	ZDB-GENE-030131-599	ENSDARG00000034427	hn1l	hematological and neurological expressed 1-like [Source:ZFIN;Acc:ZDB-GENE-030131-599]	100.0	1e-021	57	56	0
A_15_P323801	1.0406372050	0.8736883380	13.7000493290	0.0011475310	0.0075165300	6.2267822930	0.0023770200	60637	A_15_P323801	ENSDART00000041627	NM_199547	Dr.143248	ZDB-GENE-030131-223	ENSDARG00000029252	ssb	Sjogren syndrome antigen B (autoantigen La) [Source:ZFIN;Acc:ZDB-GENE-030131-223]	111.0	4e-025	60	60	0
A_15_P193556	1.0004179430	1.2322928820	10.3712465080	0.0222743030	0.0119098660	6.2216970460	0.0023860080	54484	A_15_P193556	ENSDART00000126840	NM_001097584	Dr.105269	ZDB-GENE-031118-96	ENSDARG00000079949	supt16h	suppressor of Ty 16 homolog (S. cerevisiae) [Source:ZFIN;Acc:ZDB-GENE-031118-96]	111.0	4e-025	60	60	0
A_15_P115234	1.2555844890	0.4639179730	10.4580539890	0.0007300080	0.1682843780	6.2208862790	0.0023874440	47792	A_15_P115234	ENSDART00000101177	NM_200526	Dr.80642	ZDB-GENE-040426-1634	ENSDARG00000069485	zgc:66415	SPRY domain containing 7 [Source:HGNC Symbol;Acc:14297]	111.0	4e-025	60	60	0
A_15_P172211	1.0205383610	0.6368306780	12.2218953590	0.0005646840	0.0240759930	6.1805381880	0.0024601940	37180	A_15_P172211	ENSDART00000012438	NM_201326	Dr.76128	ZDB-GENE-030828-12	ENSDARG00000003035	hspa9	heat shock protein 9 [Source:ZFIN;Acc:ZDB-GENE-030828-12]	111.0	4e-025	60	60	0
A_15_P119528	1.1350983080	-0.0367217020	7.6201859670	0.0029706120	0.9170363810	6.1651382770	0.0024886240	57792	A_15_P119528	ENSDART00000137289	NM_001127332	Dr.7283	ZDB-GENE-020620-1	ENSDARG00000095540	sid1	secreted immunoglobulin domain 1 [Source:ZFIN;Acc:ZDB-GENE-020620-1]	111.0	4e-025	60	60	0
A_15_P470595	1.0726017990	1.0967430570	9.6873405820	0.0141947600	0.0204413360	6.1158729000	0.0025821130	45835	A_15_P470595	ENSDART00000052746	NM_131833	Dr.112951	ZDB-GENE-010607-1	ENSDARG00000052649	ube2i2	ubiquitin-conjugating enzyme E2I2 [Source:ZFIN;Acc:ZDB-GENE-010607-1]	111.0	4e-025	60	60	0
A_15_P584392	1.1080760890	0.6876063120	11.6340483740	0.0005481880	0.0243242230	6.0576651240	0.0026977610	27968	A_15_P584392	ENSDART00000114920	NM_001013542	Dr.124459	ZDB-GENE-050320-117	ENSDARG00000078075	zgc:101577	chromosome 6 open reading frame 106 [Source:HGNC Symbol;Acc:21215]	111.0	7e-025	60	60	0
A_15_P117897	1.0207949090	0.9543475980	9.6120515480	0.0000749340	0.0003307500	6.0468312430	0.0027199310	60991	A_15_P117897	ENSDART00000049676	NM_198872	Dr.122176	ZDB-GENE-030131-9827	ENSDARG00000018165	depdc1a	DEP domain containing 1a [Source:ZFIN;Acc:ZDB-GENE-030131-9827]	111.0	4e-025	60	60	0
A_15_P153246	1.3399313390	0.9813947700	12.6851337510	0.0000944370	0.0028391920	6.0328691640	0.0027488080	59872	A_15_P153246	ENSDART00000082087	NM_001020590	Dr.16108	ZDB-GENE-050522-256	ENSDARG00000059075	nip7	nuclear import 7 homolog (S. cerevisiae) [Source:ZFIN;Acc:ZDB-GENE-050522-256]	111.0	4e-025	60	60	0
A_15_P115512	1.1219928720	0.3424540930	11.3916750380	0.0017910120	0.3018537340	6.0312865290	0.0027521030	60144	A_15_P115512	ENSDART00000112137	NM_001002075	Dr.83862	ZDB-GENE-030131-9689	ENSDARG00000027918	ccne2	cyclin E2 [Source:ZFIN;Acc:ZDB-GENE-030131-9689]	111.0	4e-025	60	60	0
A_15_P173916	1.3676855200	1.4550781350	11.5994589910	0.0002292980	0.0002987170	6.0221056440	0.0027713070	49882	A_15_P173916	ENSDART00000092465	NM_001005954	Dr.3664	ZDB-GENE-041010-26	ENSDARG00000086461	zgc:103627	FUN14 domain containing 2 [Source:HGNC Symbol;Acc:24925]	111.0	4e-025	60	60	0
A_15_P113945	1.4302240880	1.1969575730	10.9448184650	0.0136894780	0.0492038210	6.0140601900	0.0027882620	36795	A_15_P113945	ENSDART00000038228	NM_001004635	Dr.123446	ZDB-GENE-040912-62	ENSDARG00000027966	ap1s3b	adaptor-related protein complex 1, sigma 3 subunit, b [Source:ZFIN;Acc:ZDB-GENE-040912-62]	111.0	4e-025	60	60	0
A_15_P138101	1.1334514340	1.7025075240	11.2340593330	0.0029521160	0.0002255660	5.9856533550	0.0028490760	36370	A_15_P138101	ENSDART00000105692		Dr.85533	ZDB-GENE-050208-381		si:dkeyp-70f9.5	mitochondrial ribosomal protein L54 [Source:HGNC Symbol;Acc:16685]	111.0	4e-025	60	60	0
A_15_P172496	1.0001888310	0.7886106580	12.1409919250	0.0003323580	0.0043553890	5.9759695200	0.0028701510	45999	A_15_P172496	ENSDART00000139297	NM_001044710	Dr.74196	ZDB-GENE-030131-6208	ENSDARG00000071570	si:dkeyp-87e7.4	coiled-coil domain containing 71 [Source:HGNC Symbol;Acc:25760]	111.0	4e-025	60	60	0
A_15_P102724	1.0976673370	0.9183738810	8.3786348520	0.0003282530	0.0028568990	5.9666747560	0.0028905460	37438	A_15_P102724	ENSDART00000142512		Dr.84083	ZDB-GENE-040715-1		mcm3ap	MCM3 minichromosome maintenance deficient 3 (S. cerevisiae) associated protein [Source:ZFIN;Acc:ZDB-GENE-040715-1]	111.0	4e-025	60	60	0
A_15_P599172	1.1196981560	1.0766693680	9.8902706620	0.0002149060	0.0006748400	5.9642474570	0.0028959000	46975	A_15_P599172	ENSDART00000082422	XM_003201281.1	Dr.129966		ENSDARG00000059333	si:ch211-285f17.1	si:ch211-285f17.1 [Source:ZFIN;Acc:ZDB-GENE-000607-77]	111.0	4e-025	60	60	0
A_15_P461690	1.2683555050	1.1990408160	11.6695756400	0.0002714800	0.0009587420	5.9528175970	0.0029212590	52623	A_15_P461690	ENSDART00000009609	NM_213185	Dr.159295	ZDB-GENE-040426-2229	ENSDARG00000017235	eif5a	eukaryotic translation initiation factor 5A [Source:ZFIN;Acc:ZDB-GENE-040426-2229]	111.0	4e-025	60	60	0
A_15_P110825	1.0715702220	0.8845466170	11.8138679180	0.0000733340	0.0009356210	5.9490669500	0.0029296360	41281	A_15_P110825	ENSDART00000019786	NM_214689	Dr.121554	ZDB-GENE-030131-3196	ENSDARG00000019000	smc3	structural maintenance of chromosomes 3 [Source:ZFIN;Acc:ZDB-GENE-030131-3196]	111.0	4e-025	60	60	0
A_15_P496367	1.4742854800	1.5857246590	10.9915130830	0.0012647640	0.0014587770	5.9348856530	0.0029615560	47071	A_15_P496367	ENSDART00000077829	NM_201136	Dr.75205	ZDB-GENE-040426-1074	ENSDARG00000055477	pelo	pelota homolog (Drosophila) [Source:ZFIN;Acc:ZDB-GENE-040426-1074]	111.0	4e-025	60	60	0
A_15_P107761	1.0210236880	1.0135459870	9.1701592960	0.0010978350	0.0023336260	5.9324685290	0.0029670360	38685	A_15_P107761	ENSDART00000024872	NM_213532	Dr.122174	ZDB-GENE-040426-2942	ENSDARG00000020926	creb3l3l	cAMP responsive element binding protein 3-like 3 like [Source:ZFIN;Acc:ZDB-GENE-040426-2942]	111.0	4e-025	60	60	0
A_15_P106149	1.4795581540	1.1598723880	9.3826207900	0.0006250940	0.0072571790	5.9153612710	0.0030061520	42268	A_15_P106149	ENSDART00000109970		Dr.157227				deleted in liver cancer 1 [Source:HGNC Symbol;Acc:2897]	106.0	2e-023	60	59	0
A_15_P106362	1.1812970980	0.4120419460	9.8425362800	0.0012711210	0.2211038570	5.9139932040	0.0030093050	37486	A_15_P106362	ENSDART00000122657	NM_181495	Dr.123984	ZDB-GENE-030515-6	ENSDARG00000091419	nrarpa	notch-regulated ankyrin repeat protein a [Source:ZFIN;Acc:ZDB-GENE-030515-6]	95.3	4e-020	61	58	2
A_15_P163166	1.0133640110	0.7871911100	13.1445294360	0.0002406060	0.0037744400	5.8571420030	0.0031437320	52719	A_15_P163166	ENSDART00000045245	NM_001020468	Dr.76650	ZDB-GENE-050522-47	ENSDARG00000030716	ing4	inhibitor of growth family, member 4 [Source:ZFIN;Acc:ZDB-GENE-050522-47]	111.0	4e-025	60	60	0
A_15_P170981	1.1524977600	0.8520764470	11.0090023400	0.0003209280	0.0064672740	5.8433466960	0.0031773720	48447	A_15_P170981	ENSDART00000093266	NM_001077280.1	Dr.84106	ZDB-GENE-060503-55	ENSDARG00000070413	C19H18orf21 (1 of 2)	chromosome 18 open reading frame 21 [Source:HGNC Symbol;Acc:28802]	111.0	4e-025	60	60	0
A_15_P100961	1.1046958080	1.1932301460	10.1543343660	0.0002753970	0.0003124480	5.8416852180	0.0031814510	55300	A_15_P100961	ENSDART00000039887	NM_213450	Dr.155359	ZDB-GENE-040426-2801	ENSDARG00000030155	ssbp3b	single stranded DNA binding protein 3b [Source:ZFIN;Acc:ZDB-GENE-040426-2801]	111.0	4e-025	60	60	0
A_15_P235481	1.1846494640	1.1718766070	11.9083164950	0.0001464870	0.0003714490	5.7889846490	0.0033139790	50183	A_15_P235481	ENSDART00000140217	NM_213449	Dr.4891	ZDB-GENE-040426-2799	ENSDARG00000040310	prpf4b	PRP4 pre-mRNA processing factor 4 homolog B [Source:ZFIN;Acc:ZDB-GENE-040426-2799]	111.0	4e-025	60	60	0
A_15_P598083	1.0356880060	0.9344529700	11.9953917750	0.0005619950	0.0025893020	5.7839436080	0.0033269820	61399	A_15_P598083	ENSDART00000065392	NM_199996	Dr.126549	ZDB-GENE-030804-3	ENSDARG00000074057	calm3a	calmodulin 3a (phosphorylase kinase, delta) [Source:ZFIN;Acc:ZDB-GENE-030131-5590]	111.0	4e-025	60	60	0
A_15_P158806	1.0673608880	1.0755570430	10.3258561820	0.0001450200	0.0003122990	5.7833857110	0.0033284240	50825	A_15_P158806	ENSDART00000103293	NM_001013456	Dr.83372	ZDB-GENE-050320-17	ENSDARG00000039346	zgc:114172	NADH dehydrogenase (ubiquinone) 1 alpha subcomplex, 5, 13kDa [Source:HGNC Symbol;Acc:7688]	111.0	4e-025	60	60	0
A_15_P148768	1.2795689970	0.1145204300	8.3387974810	0.0005101020	0.7189008800	5.7776049000	0.0033434140	48524	A_15_P148768	ENSDART00000100941	NM_001082814.1	Dr.14490	ZDB-GENE-060810-176	ENSDARG00000029100	chchd1	coiled-coil-helix-coiled-coil-helix domain containing 1 [Source:ZFIN;Acc:ZDB-GENE-060810-176]	111.0	4e-025	60	60	0
A_15_P108038	1.4412989990	1.0494132440	13.2198134050	0.0078855900	0.0585936590	5.7767164370	0.0033457240	55094	A_15_P108038	ENSDART00000105004	NM_001083105	Dr.132499	ZDB-GENE-060503-86	ENSDARG00000094041	si:dkeyp-113d7.7	si:dkeyp-113d7.7 [Source:ZFIN;Acc:ZDB-GENE-060503-86]	111.0	4e-025	60	60	0
A_15_P193251	1.1308830510	1.0691436960	10.2986140930	0.0134249680	0.0285400330	5.7561705190	0.0033996660	53160	A_15_P193251	ENSDART00000114128	NM_001014321	Dr.83766	ZDB-GENE-030131-1516	ENSDARG00000042310	blvrb	biliverdin reductase B (flavin reductase (NADPH)) [Source:ZFIN;Acc:ZDB-GENE-030131-1516]	111.0	4e-025	60	60	0
A_15_P111749	1.2913506570	0.0591116580	8.9849385780	0.0105712600	0.9036104230	5.7371921050	0.0034503710	57321	A_15_P111749	ENSDART00000075331	NM_199658	Dr.78397	ZDB-GENE-030131-2602	ENSDARG00000053301	insm1b	insulinoma-associated 1b [Source:ZFIN;Acc:ZDB-GENE-030131-2602]	111.0	4e-025	60	60	0
A_15_P142961	1.3920579660	0.9500158000	12.1443174430	0.0000972350	0.0047225040	5.7330748040	0.0034614850	39507	A_15_P142961	ENSDART00000102260	NM_001044967	Dr.144132	ZDB-GENE-030131-3658	ENSDARG00000058366	si:dkey-222f8.3	si:dkey-222f8.3 [Source:ZFIN;Acc:ZDB-GENE-030131-3658]	111.0	4e-025	60	60	0
A_15_P173551	1.0864278320	1.0733228890	13.5169732180	0.0001962410	0.0004933910	5.6791510070	0.0036108580	39286	A_15_P173551	ENSDART00000080423	NM_131710	Dr.19238	ZDB-GENE-010131-8	ENSDARG00000057698	ctsd	cathepsin D [Source:ZFIN;Acc:ZDB-GENE-010131-8]	111.0	4e-025	60	60	0
A_15_P142406	1.0020668590	1.0732748460	9.0374231340	0.0007460350	0.0008975810	5.6747767280	0.0036232930	54148	A_15_P142406	ENSDART00000148042	NM_001007396	Dr.77925	ZDB-GENE-041114-98	ENSDARG00000029356	zgc:101798	membrane bound O-acyltransferase domain containing 1 [Source:HGNC Symbol;Acc:21579]	111.0	4e-025	60	60	0
A_15_P365580	1.4543666490	1.6279649450	10.1876271850	0.0003660070	0.0003020890	5.6675715860	0.0036438820	59712	A_15_P365580	ENSDART00000139684	NM_200749		ZDB-GENE-040426-1715	ENSDARG00000053656	zgc:73210	lysophospholipase II [Source:HGNC Symbol;Acc:6738]	111.0	4e-025	60	60	0
A_15_P585912	1.4076080210	1.3874695040	13.8122972210	0.0001714290	0.0004437150	5.6656986330	0.0036492550	60228	A_15_P585912	ENSDART00000146123	NM_131452	Dr.143279	ZDB-GENE-990415-245	ENSDARG00000038695	elavl1	ELAV (embryonic lethal, abnormal vision, Drosophila)-like 1 (Hu antigen R) [Source:ZFIN;Acc:ZDB-GENE-990415-245]	111.0	4e-025	60	60	0
A_15_P177101	1.3257074340	1.1745016220	11.7014119650	0.0006744870	0.0034369630	5.6525183240	0.0036873270	51369	A_15_P177101	ENSDART00000078266		Dr.105686				ribosomal L1 domain containing 1 [Source:HGNC Symbol;Acc:24534]	111.0	4e-025	60	60	0
A_15_P172836	1.1183527650	1.5112273970	12.4798757960	0.0137442120	0.0037338350	5.6467919690	0.0037040080	38679	A_15_P172836	ENSDART00000039597	NM_001012483	Dr.134032	ZDB-GENE-050208-52	ENSDARG00000030449	crabp2b	cellular retinoic acid binding protein 2, b [Source:ZFIN;Acc:ZDB-GENE-050208-52]	111.0	4e-025	60	60	0
A_15_P105896	1.0228212750	1.1979265570	8.2878084080	0.0040844750	0.0025532510	5.6448087440	0.0037098050	47702	A_15_P105896	ENSDART00000123111	NM_001006030	Dr.13763	ZDB-GENE-041010-123	ENSDARG00000091610	zgc:103459	mitochondrial ribosomal protein S16 [Source:HGNC Symbol;Acc:14048]	111.0	4e-025	60	60	0
A_15_P136171	1.1087957280	1.1911921610	8.6672775520	0.0004635000	0.0005478880	5.6314754360	0.0037490480	20703	A_15_P136171	ENSDART00000104888	NM_212652	Dr.154089	ZDB-GENE-030131-2457	ENSDARG00000071087	slc35b4	solute carrier family 35, member B4 [Source:ZFIN;Acc:ZDB-GENE-030131-2457]	111.0	7e-025	60	60	0
A_15_P150491	1.0205574360	1.3575361410	9.1560324980	0.0062865310	0.0016101670	5.5683595430	0.0039413330	61878	A_15_P150491	ENSDART00000103039	NM_001003590	Dr.117056	ZDB-GENE-040801-109		zgc:101030	ADP-ribosylation factor 4 [Source:HGNC Symbol;Acc:655]	111.0	4e-025	60	60	0
A_15_P199666	1.0141970890	0.5736868750	12.4344119900	0.0142839890	0.1705663380	5.5678513830	0.0039429260	29617	A_15_P199666	ENSDART00000131506	NM_001013520		ZDB-GENE-050320-92	ENSDARG00000014522	cdh6	cadherin 6 [Source:ZFIN;Acc:ZDB-GENE-050320-92]	111.0	7e-025	60	60	0
A_15_P188416	1.3929109700	0.9452255380	11.6715298030	0.0120378250	0.0956423580	5.5467766870	0.0040096390	54700	A_15_P188416	ENSDART00000143225		Dr.66624	ZDB-GENE-061207-21		si:ch211-217k17.9	si:ch211-217k17.9 [Source:ZFIN;Acc:ZDB-GENE-061207-21]	111.0	4e-025	60	60	0
A_15_P115756	1.0329840110	0.8598766310	11.9022918630	0.0337125280	0.0952535710	5.5314159450	0.0040590720	40840	A_15_P115756	ENSDART00000111877		Dr.123794	ZDB-GENE-030131-9652		tpx2	TPX2, microtubule-associated, homolog (Xenopus laevis) [Source:ZFIN;Acc:ZDB-GENE-030131-9652]	111.0	4e-025	60	60	0
A_15_P100423	1.4175669800	1.2329733380	12.6493955320	0.0003938870	0.0025061270	5.4972128180	0.0041716500	60134	A_15_P100423	ENSDART00000122407	NM_212564	Dr.24379	ZDB-GENE-010320-1	ENSDARG00000087554	cdk1	cyclin-dependent kinase 1 [Source:ZFIN;Acc:ZDB-GENE-010320-1]	111.0	4e-025	60	60	0
A_15_P111591	1.4881865720	1.7163048030	12.0914432560	0.0018384740	0.0012363350	5.4853532770	0.0042115110	49956	A_15_P111591	ENSDART00000093046			ZDB-GENE-031112-2		uba5	ubiquitin-like modifier activating enzyme 5 [Source:ZFIN;Acc:ZDB-GENE-031112-2]	111.0	4e-025	60	60	0
A_15_P402615	1.1153666860	1.4087943480	10.6061549270	0.0276609130	0.0132957300	5.4377209910	0.0043760210	44627	A_15_P402615	ENSDART00000126240		Dr.122381	ZDB-GENE-030131-9108		wu:fa99e04	CD44 molecule (Indian blood group) [Source:HGNC Symbol;Acc:1681]	111.0	4e-025	60	60	0
A_15_P113742	1.2279981640	1.4342052110	9.6876028710	0.0014137640	0.0008480100	5.4245935300	0.0044226350	39876	A_15_P113742	ENSDART00000082647	NM_001014302	Dr.22605	ZDB-GENE-050327-12	ENSDARG00000076486	acp1	acid phosphatase 1, soluble [Source:ZFIN;Acc:ZDB-GENE-050327-12]	111.0	4e-025	60	60	0
A_15_P118454	1.0878581460	0.9923586560	11.0904245690	0.0006055370	0.0025488280	5.4162112760	0.0044526940	51239	A_15_P118454	ENSDART00000001376	NM_001080753	Dr.81117	ZDB-GENE-060825-216	ENSDARG00000001210	zgc:153243	zgc:153243 [Source:ZFIN;Acc:ZDB-GENE-060825-216]	111.0	4e-025	60	60	0
A_15_P105248	1.0974037850	0.7595549910	9.7503105300	0.0031610060	0.0411865760	5.4067366180	0.0044869500	61303	A_15_P105248	ENSDART00000062675	NM_001013507	Dr.78162	ZDB-GENE-030131-145	ENSDARG00000042712	timm44	translocase of inner mitochondrial membrane 44 homolog (yeast) [Source:ZFIN;Acc:ZDB-GENE-030131-145]	111.0	4e-025	60	60	0
A_15_P421375	1.1307603080	1.2807648940	12.7641214910	0.0048429480	0.0038654610	5.3995909600	0.0045129830	58478	A_15_P421375	ENSDART00000016002	NM_214774	Dr.75189	ZDB-GENE-030131-5435	ENSDARG00000015759	tspan7	tetraspanin 7 [Source:ZFIN;Acc:ZDB-GENE-030131-5435]	111.0	4e-025	60	60	0
A_15_P191316	1.0005113380	1.0253486280	9.4690523790	0.0007552890	0.0012924840	5.3889725480	0.0045519860	38482	A_15_P191316	ENSDART00000105466	NM_198357	Dr.3018	ZDB-GENE-030131-1791	ENSDARG00000025314	tcerg1a	transcription elongation regulator 1a (CA150) [Source:ZFIN;Acc:ZDB-GENE-030131-1791]	111.0	4e-025	60	60	0
A_15_P213871	1.1116813530	0.8773971620	17.2865759800	0.0001309240	0.0021107270	5.3712848400	0.0046178090	11810	A_15_P213871	ENSDART00000028885	NM_213168	Dr.155446	ZDB-GENE-010502-1	ENSDARG00000028335	hmga1a	high mobility group AT-hook 1a [Source:ZFIN;Acc:ZDB-GENE-010502-1]	111.0	7e-025	60	60	0
A_15_P201401	1.3453876670	0.9382870560	10.6452804920	0.0002420980	0.0076618350	5.3542819730	0.0046821040	37739	A_15_P201401	ENSDART00000080404	NM_001126433	Dr.147003	ZDB-GENE-050309-191	ENSDARG00000005576	mphosph8	M-phase phosphoprotein 8 [Source:ZFIN;Acc:ZDB-GENE-050309-191]	111.0	4e-025	60	60	0
A_15_P136156	1.0529197640	0.0920328430	7.6725206980	0.0014244560	0.7564122670	5.3517624840	0.0046917180	60891	A_15_P136156	ENSDART00000122929	NM_001077466	Dr.86212	ZDB-GENE-060126-2	ENSDARG00000063522	bbs4	Bardet-Biedl syndrome 4 [Source:ZFIN;Acc:ZDB-GENE-060126-2]	106.0	2e-023	60	59	0
A_15_P197921	1.2586184630	1.2798415150	15.3960427410	0.0016922120	0.0029284640	5.3429028190	0.0047257010	4567	A_15_P197921	ENSDART00000125633		Dr.75226	ZDB-GENE-000210-25	ENSDARG00000052856	khdrbs1a	KH domain containing, RNA binding, signal transduction associated 1a [Source:ZFIN;Acc:ZDB-GENE-000210-25]	111.0	7e-025	60	60	0
A_15_P467245	1.2269806250	0.9432461250	10.6913647650	0.0002058030	0.0036055380	5.3337460430	0.0047611190	45411	A_15_P467245	ENSDART00000142575	NM_001002440	Dr.31373	ZDB-GENE-040718-138	ENSDARG00000045359	tceb1b	transcription elongation factor B (SIII), polypeptide 1b [Source:ZFIN;Acc:ZDB-GENE-040718-138]	102.0	3e-022	62	60	2
A_15_P111616	1.2455635000	0.9282250090	11.4742888600	0.0003085310	0.0059764960	5.3311315940	0.0047712860	20084	A_15_P111616	ENSDART00000092465	NM_001005954	Dr.3664	ZDB-GENE-041010-26	ENSDARG00000086461	zgc:103627	FUN14 domain containing 2 [Source:HGNC Symbol;Acc:24925]	111.0	7e-025	60	60	0
A_15_P166751	1.3285147350	1.1089073270	10.7784674940	0.0000925670	0.0010365720	5.3206432480	0.0048123240	20517	A_15_P166751	ENSDART00000145221			ZDB-GENE-030131-6607	ENSDARG00000054201	rnf40	ring finger protein 40 [Source:ZFIN;Acc:ZDB-GENE-030131-6607]	111.0	7e-025	60	60	0
A_15_P132386	1.0924468140	0.9816578690	12.6151626980	0.0006272540	0.0029264730	5.3046524240	0.0048756650	28416	A_15_P132386	ENSDART00000065037	NM_152972	Dr.25051	ZDB-GENE-020424-2	ENSDARG00000044299	lmnb1	lamin B1 [Source:ZFIN;Acc:ZDB-GENE-020424-2]	106.0	3e-023	60	59	0
A_15_P109866	1.3926967120	0.5709983510	11.6733778420	0.0369118860	0.4024020890	5.2863699130	0.0049492470	52072	A_15_P109866		NM_213106.1	0					111.0	4e-025	60	60	0
A_15_P112355	1.0106830820	1.0186630490	10.4012472900	0.0006435150	0.0012669090	5.2821016470	0.0049666060	50284	A_15_P112355	ENSDART00000091466	XM_685719.4			ENSDARG00000062915	polr3b	polymerase (RNA) III (DNA directed) polypeptide B [Source:ZFIN;Acc:ZDB-GENE-030131-2887]	111.0	4e-025	60	60	0
A_15_P209836	1.1241956160	1.0909866650	9.7133550050	0.0013196020	0.0032445630	5.2433024070	0.0051276160	34009	A_15_P209836	ENSDART00000018514	NM_130944	Dr.81314	ZDB-GENE-000125-4	ENSDARG00000002336	dlc	deltaC [Source:ZFIN;Acc:ZDB-GENE-000125-4]	111.0	7e-025	60	60	0
A_15_P103866	1.0976216080	1.0424930060	8.9517440070	0.0012492380	0.0035915960	5.2330617530	0.0051710960	59312	A_15_P103866	ENSDART00000126523	NM_001020583	Dr.39467		ENSDARG00000058696	TBL1XR1	transducin (beta)-like 1 X-linked receptor 1 [Source:HGNC Symbol;Acc:29529]	111.0	4e-025	60	60	0
A_15_P103188	1.3397774200	1.4045456210	8.6951470920	0.0003571500	0.0005234350	5.2306682750	0.0051813180	52730	A_15_P103188	ENSDART00000123652	NM_001161336	Dr.75621	ZDB-GENE-030131-1005	ENSDARG00000087636	si:dkeyp-86f7.3	si:dkeyp-86f7.3 [Source:ZFIN;Acc:ZDB-GENE-030131-1005]	111.0	4e-025	60	60	0
A_15_P187421	1.4540190760	1.2876370820	9.7362183260	0.0001924790	0.0011965670	5.2288725120	0.0051890030	48871	A_15_P187421	ENSDART00000017851			ZDB-GENE-030131-5004		wu:fe23c11	septin 12 [Source:HGNC Symbol;Acc:26348]	111.0	4e-025	60	60	0
A_15_P180276	1.3381138530	1.1945988900	9.3018902180	0.0023514670	0.0091649810	5.2249043850	0.0052060300	27722	A_15_P180276	ENSDART00000121622	NM_214690	Dr.121992	ZDB-GENE-030131-3892	ENSDARG00000042444	ankrd13c	ankyrin repeat domain 13C [Source:ZFIN;Acc:ZDB-GENE-030131-3892]	111.0	7e-025	60	60	0
A_15_P157386	1.1670901180	1.1336098140	10.2956620150	0.0012096840	0.0029820930	5.2231051120	0.0052137710	56078	A_15_P157386	ENSDART00000085031	NM_001110105	Dr.75618	ZDB-GENE-030131-494	ENSDARG00000060392	ash2l	ash2 (absent, small, or homeotic)-like (Drosophila) [Source:ZFIN;Acc:ZDB-GENE-030131-494]	111.0	4e-025	60	60	0
A_15_P142526	1.3444605180	1.9596514280	10.5912672770	0.0027272510	0.0002680600	5.2141105450	0.0052526670	39083	A_15_P142526	ENSDART00000052864	NM_130931	Dr.3818	ZDB-GENE-991110-20	ENSDARG00000036388	slc39a7	solute carrier family 39 (zinc transporter), member 7 [Source:ZFIN;Acc:ZDB-GENE-991110-20]	111.0	4e-025	60	60	0
A_15_P101841	1.1765389010	0.8229588200	10.4562740790	0.0008820870	0.0177059290	5.1968957540	0.0053280320	37682	A_15_P101841	ENSDART00000082193	NM_001245074	Dr.129265	ZDB-GENE-030131-6312	ENSDARG00000044090	zmpste24	zinc metallopeptidase, STE24 homolog [Source:ZFIN;Acc:ZDB-GENE-030131-6312]	111.0	4e-025	60	60	0
A_15_P163286	1.3058426370	1.0802494220	8.8770127230	0.0003758860	0.0034475600	5.1872392180	0.0053708450	59475	A_15_P163286	ENSDART00000076056	NM_200876	Dr.38854	ZDB-GENE-040426-1144	ENSDARG00000053946	dhx38	DEAH (Asp-Glu-Ala-His) box polypeptide 38 [Source:ZFIN;Acc:ZDB-GENE-040426-1144]	111.0	4e-025	60	60	0
A_15_P109720	1.0733444010	0.8770603050	15.5661524520	0.0019914500	0.0134190080	5.1869979230	0.0053719200	5177	A_15_P109720	ENSDART00000128731	NM_199761	Dr.75879	ZDB-GENE-030131-5228	ENSDARG00000015853	rnps1	RNA binding protein S1, serine-rich domain [Source:ZFIN;Acc:ZDB-GENE-030131-5228]	111.0	7e-025	60	60	0
A_15_P139881	1.1423037750	0.9861164290	8.6009635970	0.0053882890	0.0213061360	5.1839654490	0.0053854480	55037	A_15_P139881	ENSDART00000135409	NM_001037370		ZDB-GENE-030131-3762	ENSDARG00000007744	tsr1	TSR1, 20S rRNA accumulation, homolog (yeast) [Source:ZFIN;Acc:ZDB-GENE-030131-3762]	111.0	4e-025	60	60	0
A_15_P226006	1.0922946820	0.7590927040	9.4218029130	0.0087257500	0.0737208920	5.1618897430	0.0054851030	31036	A_15_P226006	ENSDART00000062856		Dr.128823		ENSDARG00000042825	RNF169	ring finger protein 169 [Source:HGNC Symbol;Acc:26961]	106.0	3e-023	60	59	0
A_15_P121321	1.1342259850	0.4581766540	9.4832053600	0.0002366970	0.0922264730	5.0996441630	0.0057775540	40273	A_15_P121321	ENSDART00000067250	NM_001040356	Dr.85172	ZDB-GENE-060421-4388	ENSDARG00000019116	ing1	inhibitor of growth family, member 1 [Source:ZFIN;Acc:ZDB-GENE-060421-4388]	111.0	4e-025	60	60	0
A_15_P109304	1.4301576520	0.9000188470	11.4917796990	0.0001497650	0.0104019000	5.0938357040	0.0058057350	40994	A_15_P109304	ENSDART00000132874	NM_199588	Dr.155342	ZDB-GENE-030131-956	ENSDARG00000012688	eif1b	eukaryotic translation initiation factor 1B [Source:ZFIN;Acc:ZDB-GENE-030131-956]	111.0	4e-025	60	60	0
A_15_P102855	1.1215334170	1.7143544790	8.1898560740	0.0077344800	0.0006895260	5.0791788270	0.0058775420	42852	A_15_P102855	ENSDART00000080808	NM_131362	Dr.616	ZDB-GENE-990415-127	ENSDARG00000058008	six3a	sine oculis homeobox homolog 3a [Source:ZFIN;Acc:ZDB-GENE-990415-127]	111.0	4e-025	60	60	0
A_15_P205876	1.3443714890	0.8751112040	10.1581808940	0.0136847840	0.1160562460	5.0577097640	0.0059845490	45641	A_15_P205876	ENSDART00000142609	NM_001037413	Dr.86098	ZDB-GENE-051113-108	ENSDARG00000042727	zgc:123272	defects in morphology 1 homolog (S. cerevisiae) [Source:HGNC Symbol;Acc:26115]	111.0	4e-025	60	60	0
A_15_P239856	1.2504816200	1.0406178020	8.7030653340	0.0004275630	0.0036639750	5.0380815800	0.0060843180	41314	A_15_P239856	ENSDART00000033871	NM_213155	Dr.76864	ZDB-GENE-040426-2174	ENSDARG00000026967	zgc:65827	adaptor-related protein complex 2, sigma 1 subunit [Source:HGNC Symbol;Acc:565]	111.0	4e-025	60	60	0
A_15_P264216	1.3957129420	1.4577243200	10.4974108530	0.0005338590	0.0007965380	5.0309658790	0.0061209520	44827	A_15_P264216	ENSDART00000017269	NM_001044942	Dr.36319	ZDB-GENE-030131-3955	ENSDARG00000019529	parp1	poly (ADP-ribose) polymerase family, member 1 [Source:ZFIN;Acc:ZDB-GENE-030131-3955]	111.0	4e-025	60	60	0
A_15_P166851	1.1135468050	0.3552777700	11.3089335800	0.0096735990	0.3976470490	5.0268693330	0.0061421560	43529	A_15_P166851	ENSDART00000133023	NM_001128676		ZDB-GENE-030131-5129	ENSDARG00000045075	tmem106a	transmembrane protein 106A [Source:ZFIN;Acc:ZDB-GENE-030131-5129]	111.0	4e-025	60	60	0
A_15_P109158	1.2798768100	0.9859015690	11.7659502430	0.0129324580	0.0649914650	5.0266398140	0.0061433460	39543	A_15_P109158	ENSDART00000103064	NM_001082795	Dr.37918	ZDB-GENE-010501-1	ENSDARG00000042004	nfya	nuclear transcription factor Y, alpha [Source:ZFIN;Acc:ZDB-GENE-010501-1]	111.0	4e-025	60	60	0
A_15_P111016	1.1523280510	0.8204672340	10.4130939640	0.0347391990	0.1507306040	5.0262258630	0.0061454940	53156	A_15_P111016	ENSDART00000131768	NM_200738	Dr.107659	ZDB-GENE-040426-1701	ENSDARG00000010155	abi1a	abl-interactor 1a [Source:ZFIN;Acc:ZDB-GENE-040426-1701]	111.0	4e-025	60	60	0
A_15_P111190	1.0972645410	1.1726601170	12.6511752640	0.0027283490	0.0032518800	5.0097678720	0.0062315780	8680	A_15_P111190	ENSDART00000122449	NM_001076719	Dr.115735	ZDB-GENE-060929-684	ENSDARG00000034855	zgc:153369	cyclin B3 [Source:HGNC Symbol;Acc:18709]	111.0	7e-025	60	60	0
A_15_P115606	1.3935211750	1.3076251950	11.0722433080	0.0010399190	0.0033270580	5.0052277270	0.0062555650	36214	A_15_P115606	ENSDART00000132426		Dr.81064	ZDB-GENE-040426-2732	ENSDARG00000030106	stmn4	stathmin-like 4 [Source:ZFIN;Acc:ZDB-GENE-040426-2732]	106.0	3e-023	60	59	0
A_15_P106442	1.2050272360	0.9045860740	9.2286676070	0.0001168550	0.0027886170	4.9807041280	0.0063869580	54888	A_15_P106442	ENSDART00000056213		Dr.128724	ZDB-GENE-030131-1280		pik3r1	phosphoinositide-3-kinase, regulatory subunit 1 (p85 alpha) [Source:ZFIN;Acc:ZDB-GENE-030131-1280]	111.0	4e-025	60	60	0
A_15_P181261	1.0894151690	1.2866713070	9.3019290340	0.0011051740	0.0005954230	4.9726688250	0.0064306880	54309	A_15_P181261	ENSDART00000143749		Dr.156822	ZDB-GENE-030114-7		lars	leucyl-tRNA synthetase [Source:ZFIN;Acc:ZDB-GENE-030114-7]	111.0	4e-025	60	60	0
A_15_P579017	1.2771377790	0.7791541470	9.8445149430	0.0016288090	0.0478003100	4.9538101170	0.0065346620	46849	A_15_P579017	ENSDART00000080404	NM_001126433	Dr.147003	ZDB-GENE-050309-191	ENSDARG00000005576	mphosph8	M-phase phosphoprotein 8 [Source:ZFIN;Acc:ZDB-GENE-050309-191]	108.0	6e-024	58	58	0
A_15_P201366	1.0320651800	0.4036017830	8.3753576240	0.0003014160	0.1105383160	4.9530798100	0.0065387270	50587	A_15_P201366	ENSDART00000125416	NM_131891	Dr.78334	ZDB-GENE-020122-5		pknox1.1	pbx/knotted 1 homeobox 1.1 [Source:ZFIN;Acc:ZDB-GENE-020122-5]	108.0	6e-024	58	58	0
A_15_P135651	1.2000889320	1.0101973300	8.2866970760	0.0054351280	0.0243037190	4.9280803980	0.0066796080	61435	A_15_P135651	ENSDART00000125788	NM_001127519	Dr.152061	ZDB-GENE-030131-4218	ENSDARG00000034344	pcdh19	protocadherin 19 [Source:ZFIN;Acc:ZDB-GENE-030131-4218]	111.0	4e-025	60	60	0
A_15_P156571	1.0836242080	0.8004941210	13.6528933680	0.0001980200	0.0045966190	4.9268824390	0.0066864450	52308	A_15_P156571	ENSDART00000144203	NM_001002499		ZDB-GENE-040718-203	ENSDARG00000018637	sec61g	Sec61 gamma subunit [Source:ZFIN;Acc:ZDB-GENE-040718-203]	111.0	4e-025	60	60	0
A_15_P177661	1.2623037340	0.6843447190	9.4489340590	0.0011931320	0.0645543460	4.9204475990	0.0067233050	40629	A_15_P177661	ENSDART00000139297	NM_001044710	Dr.74196	ZDB-GENE-030131-6208	ENSDARG00000071570	si:dkeyp-87e7.4	coiled-coil domain containing 71 [Source:HGNC Symbol;Acc:25760]	111.0	4e-025	60	60	0
A_15_P120029	1.3036547590	0.6535816270	9.6071186660	0.0017064390	0.0981893090	4.9194959460	0.0067287760	51082	A_15_P120029	ENSDART00000128635	NM_212686	Dr.78629	ZDB-GENE-030131-3431	ENSDARG00000033088	zgc:77101	ubiquitin-like 3 [Source:HGNC Symbol;Acc:12504]	111.0	4e-025	60	60	0
A_15_P116113	1.0885351250	0.6994918790	9.0779759960	0.0177815440	0.1374600810	4.9179936810	0.0067374220	38189	A_15_P116113	ENSDART00000005255	NM_001004653	Dr.104591	ZDB-GENE-040912-93		zgc:103761	mitochondrial ribosomal protein L53 [Source:HGNC Symbol;Acc:16684]	111.0	4e-025	60	60	0
A_15_P160766	1.2856755470	0.7593151320	9.2639597080	0.0194728150	0.1766465880	4.8962947050	0.0068637290	48690	A_15_P160766	ENSDART00000066932	NM_213007	Dr.852	ZDB-GENE-040426-1942	ENSDARG00000045516	itih2	inter-alpha (globulin) inhibitor H2 [Source:ZFIN;Acc:ZDB-GENE-040426-1942]	111.0	4e-025	60	60	0
A_15_P204526	1.3260814140	1.5497596080	9.4607031310	0.0016575040	0.0009976720	4.8934469380	0.0068805040	49585	A_15_P204526	ENSDART00000148389		Dr.75373	ZDB-GENE-030131-4532		si:ch211-57k11.10	chromodomain helicase DNA binding protein 4 [Source:HGNC Symbol;Acc:1919]	111.0	4e-025	60	60	0
A_15_P107355	1.0046946040	1.3715424510	11.8850516420	0.0020868320	0.0003471430	4.8607181970	0.0070766680	12381	A_15_P107355	ENSDART00000058666	NM_001034977	Dr.133850	ZDB-GENE-061013-96	ENSDARG00000040111	pi4kb	phosphatidylinositol 4-kinase, catalytic, beta [Source:ZFIN;Acc:ZDB-GENE-061013-96]	111.0	7e-025	60	60	0
A_15_P150616	1.3295387000	1.6222601810	13.5788975930	0.0011264420	0.0004599030	4.8374185800	0.0072201830	38675	A_15_P150616	ENSDART00000017553	NM_199727	Dr.151527	ZDB-GENE-030131-4415	ENSDARG00000009106	serinc1	serine incorporator 1 [Source:ZFIN;Acc:ZDB-GENE-030131-4415]	111.0	4e-025	60	60	0
A_15_P108847	1.0349182350	0.9533182120	9.6907069740	0.0005028400	0.0020207810	4.8239789420	0.0073044640	40915	A_15_P108847	ENSDART00000097333	NM_001020579	Dr.80692	ZDB-GENE-050522-329	ENSDARG00000007714	ube2q1	ubiquitin-conjugating enzyme E2Q (putative) 1 [Source:ZFIN;Acc:ZDB-GENE-050522-329]	111.0	4e-025	60	60	0
A_15_P282711	1.1916091200	0.5238451400	12.4484728860	0.0046569960	0.1984356200	4.8112386780	0.0073853890	57208	A_15_P282711	ENSDART00000023721	NM_201117	Dr.80520	ZDB-GENE-040426-1316	ENSDARG00000003153	cpsf5	cleavage and polyadenylation specific factor 5 [Source:ZFIN;Acc:ZDB-GENE-040426-1316]	111.0	4e-025	60	60	0
A_15_P117476	1.4574405210	1.4692088130	12.3936788710	0.0004009280	0.0008118890	4.8032807170	0.0074364540	53877	A_15_P117476	ENSDART00000138236			ZDB-GENE-030131-9136		cox8a	cytochrome c oxidase subunit 8a [Source:ZFIN;Acc:ZDB-GENE-030131-9136]	111.0	4e-025	60	60	0
A_15_P142476	1.0142464700	0.9692125390	11.5481634130	0.0018946970	0.0049716390	4.7993751600	0.0074616610	39484	A_15_P142476	ENSDART00000019145	NM_001002720		ZDB-GENE-030804-11	ENSDARG00000014013	lbr	lamin B receptor [Source:ZFIN;Acc:ZDB-GENE-030804-11]	111.0	4e-025	60	60	0
A_15_P196656	1.1165941030	1.3474515850	11.4929836040	0.0010146850	0.0004519930	4.7943577420	0.0074941870	55677	A_15_P196656	ENSDART00000010792	NM_200956	Dr.75648	ZDB-GENE-040426-837	ENSDARG00000012588	ptdss1	phosphatidylserine synthase 1 [Source:ZFIN;Acc:ZDB-GENE-040426-837]	111.0	4e-025	60	60	0
A_15_P597692	1.3390242170	0.9377091610	13.4450126530	0.0004130990	0.0107035750	4.7820616550	0.0075745790	36772	A_15_P597692	ENSDART00000139872	XM_003199735.1			ENSDARG00000093456	si:dkey-71p21.9	si:dkey-71p21.9 [Source:ZFIN;Acc:ZDB-GENE-030131-2500]	111.0	4e-025	60	60	0
A_15_P105460	1.3694542460	1.3142765360	9.3094022870	0.0013864240	0.0036645220	4.7708240800	0.0076489050	40928	A_15_P105460	ENSDART00000012859	NM_001002589	Dr.85830	ZDB-GENE-040718-329	ENSDARG00000013966	psma6b	proteasome (prosome, macropain) subunit, alpha type, 6b [Source:ZFIN;Acc:ZDB-GENE-040718-329]	111.0	4e-025	60	60	0
A_15_P405060	1.0620245910	1.3784390020	8.2244531790	0.0050931180	0.0015150150	4.7686334480	0.0076634910	56600	A_15_P405060	ENSDART00000074605		Dr.14029	ZDB-GENE-030131-417		pkp1	plakophilin 1 [Source:ZFIN;Acc:ZDB-GENE-030131-417]	111.0	4e-025	60	60	0
A_15_P231261	1.0506690310	0.7120441820	10.1430728890	0.0115236600	0.0937552510	4.7345622410	0.0078944430	45137	A_15_P231261	ENSDART00000051663	NM_200991	Dr.81396	ZDB-GENE-040426-1096	ENSDARG00000002016	ppil2	peptidylprolyl isomerase (cyclophilin)-like 2 [Source:ZFIN;Acc:ZDB-GENE-040426-1096]	111.0	4e-025	60	60	0
A_15_P349730	1.0494795350	0.8453805040	10.7106787180	0.0397393180	0.1176102870	4.7211499160	0.0079875140	58779	A_15_P349730	ENSDART00000079016	NM_001003758	Dr.122833	ZDB-GENE-040808-14	ENSDARG00000056517	thoc3	THO complex 3 [Source:ZFIN;Acc:ZDB-GENE-040808-14]	111.0	4e-025	60	60	0
A_15_P110738	1.0204208300	0.8835733740	10.3860390680	0.0016468800	0.0082675840	4.7161631600	0.0080224350	48580	A_15_P110738	ENSDART00000016183	NM_130909	Dr.77269	ZDB-GENE-000210-17	ENSDARG00000016405	hug	HuG [Source:ZFIN;Acc:ZDB-GENE-000210-17]	111.0	4e-025	60	60	0
A_15_P162176	1.0258769760	0.6984660370	11.1843393700	0.0038681540	0.0496638740	4.6974082520	0.0081553270	46010	A_15_P162176	ENSDART00000089013	NM_001077140	Dr.37104	ZDB-GENE-060929-700	ENSDARG00000061963	zgc:153349	vertebrae development homolog (pig) [Source:HGNC Symbol;Acc:20223]	111.0	4e-025	60	60	0
A_15_P113040	1.3090231340	0.8799292920	15.8227991720	0.0020773560	0.0363855040	4.6954498830	0.0081693470	60417	A_15_P113040	ENSDART00000145685	NM_201323	Dr.75959	ZDB-GENE-071005-2	ENSDARG00000059360	srsf3b	serine/arginine-rich splicing factor 3b [Source:ZFIN;Acc:ZDB-GENE-071005-2]	111.0	4e-025	60	60	0
A_15_P104528	1.0214694970	0.3484779690	13.6218679390	0.0208063130	0.4306735890	4.6879808280	0.0082230690	62107	A_15_P104528	ENSDART00000105174	NM_198817	Dr.159073	ZDB-GENE-031112-4	ENSDARG00000035694	stm	starmaker [Source:ZFIN;Acc:ZDB-GENE-031112-4]	108.0	6e-024	58	58	0
A_15_P193626	1.1493922750	1.2193427090	9.7036781720	0.0012287040	0.0015770760	4.6732523580	0.0083301800	58267	A_15_P193626	ENSDART00000099003	NM_212866	Dr.130735	ZDB-GENE-040426-2517	ENSDARG00000069432	zgc:77051	phospholipid scramblase 3 [Source:HGNC Symbol;Acc:16495]	111.0	4e-025	60	60	0
A_15_P598847	1.0769751360	0.9428913260	9.4643779300	0.0115306390	0.0358096890	4.6602136960	0.0084263230	27457	A_15_P598847	ENSDART00000112754		Dr.77280		ENSDARG00000077116	CCNJL	cyclin J-like [Source:HGNC Symbol;Acc:25876]	106.0	3e-023	60	59	0
A_15_P184561	1.0139399950	1.1957873240	12.6414959930	0.0054643140	0.0033177550	4.6427487670	0.0085570800	29240	A_15_P184561	ENSDART00000075262	NM_001009884	Dr.2668	ZDB-GENE-021030-4	ENSDARG00000041895	cad	carbamoyl-phosphate synthetase 2, aspartate transcarbamylase, and dihydroorotase [Source:ZFIN;Acc:ZDB-GENE-021030-4]	111.0	7e-025	60	60	0
A_15_P103337	1.3937979390	1.4890151950	10.0952230290	0.0005047810	0.0006247920	4.6222127380	0.0087137790	40234	A_15_P103337	ENSDART00000129720	NM_001118900	Dr.24192	ZDB-GENE-030328-29	ENSDARG00000036164	cars	cysteinyl-tRNA synthetase [Source:ZFIN;Acc:ZDB-GENE-030328-29]	111.0	4e-025	60	60	0
A_15_P134191	1.0536546060	0.6336328030	8.3792299910	0.0006627040	0.0313695640	4.5875252410	0.0089858980	60418	A_15_P134191	ENSDART00000121959			ZDB-GENE-041008-183		si:ch73-234b20.5	si:ch73-234b20.5 [Source:ZFIN;Acc:ZDB-GENE-041008-183]	106.0	2e-023	60	59	0
A_15_P532007	1.2410421910	0.9973251610	11.1447645670	0.0003080000	0.0036071980	4.5780040090	0.0090622650	54871	A_15_P532007	ENSDART00000023676	NM_213060	Dr.124573	ZDB-GENE-021204-1	ENSDARG00000016904	bckdk	branched chain alpha-ketoacid dehydrogenase kinase [Source:ZFIN;Acc:ZDB-GENE-021204-1]	111.0	4e-025	60	60	0
A_15_P183736	1.0947292550	0.6432424900	11.5828173750	0.0076708390	0.1172424340	4.5748699430	0.0090875630	55608	A_15_P183736	ENSDART00000109304	NM_199850	Dr.150634	ZDB-GENE-030131-5938	ENSDARG00000074790	c20orf24	chromosome 20 open reading frame 24 [Source:HGNC Symbol;Acc:15870]	111.0	4e-025	60	60	0
A_15_P492787	1.1808840360	0.8706457770	9.1047089700	0.0070396940	0.0520182560	4.5568523790	0.0092345600	50955	A_15_P492787	ENSDART00000104687	NM_201336	Dr.140881	ZDB-GENE-040115-4	ENSDARG00000003952	pfn2	profilin 2 [Source:ZFIN;Acc:ZDB-GENE-040115-4]	111.0	4e-025	60	60	0
A_15_P114678	1.0652300080	0.7148012440	9.3273326750	0.0002847260	0.0107469410	4.5285108760	0.0094712660	35404	A_15_P114678	ENSDART00000055757	NM_001004003	Dr.127052	ZDB-GENE-040822-16	ENSDARG00000038239	tnpo2	transportin 2 (importin 3, karyopherin beta 2b) [Source:ZFIN;Acc:ZDB-GENE-040822-16]	100.0	2e-021	61	59	1
A_15_P575902	1.0212202050	0.7037644320	13.4423734780	0.0002231420	0.0078047470	4.5078957500	0.0096477600	61273	A_15_P575902	ENSDART00000134516	NM_001076558	Dr.143176	ZDB-GENE-030131-8731	ENSDARG00000035400	btf3	basic transcription factor 3 [Source:ZFIN;Acc:ZDB-GENE-030131-8731]	100.0	1e-021	60	58	0
A_15_P210086	1.0934596240	0.3489646370	8.0216332330	0.0013221920	0.2631141630	4.4999466990	0.0097168070	29247	A_15_P210086	ENSDART00000101470	NM_212976	Dr.116457	ZDB-GENE-040426-2139	ENSDARG00000041505	itm2bb	integral membrane protein 2Bb [Source:ZFIN;Acc:ZDB-GENE-040426-2139]	111.0	7e-025	60	60	0
A_15_P112404	1.2294339220	1.3499824510	14.4110154810	0.0093026210	0.0091714540	4.4807745480	0.0098856530	55271	A_15_P112404	ENSDART00000055194	NM_181601	Dr.75125	ZDB-GENE-000329-3	ENSDARG00000037870	bactin2	bactin2 [Source:ZFIN;Acc:ZDB-GENE-000329-3]	111.0	4e-025	60	60	0
A_15_P108448	1.0057135870	1.4033022710	10.7296492630	0.0028814490	0.0004227310	4.4785024250	0.0099058820	54294	A_15_P108448	ENSDART00000051184	NM_201099	Dr.76170	ZDB-GENE-040426-710	ENSDARG00000035324	hnrpl	heterogeneous nuclear ribonucleoprotein L [Source:ZFIN;Acc:ZDB-GENE-040426-710]	111.0	4e-025	60	60	0
A_15_P365060	1.3773132640	0.9090085170	10.6221237430	0.0004683620	0.0161568930	4.4766646680	0.0099222780	59367	A_15_P365060	ENSDART00000024935	NM_131390	Dr.75529	ZDB-GENE-990714-3	ENSDARG00000015681	gsk3a	glycogen synthase kinase 3 alpha [Source:ZFIN;Acc:ZDB-GENE-990714-3]	111.0	4e-025	60	60	0
A_15_P111232	1.2512753810	1.0284314810	9.9138133780	0.0038520260	0.0211972700	4.4718361870	0.0099655040	49614	A_15_P111232	ENSDART00000122754	0	Dr.78870	0				111.0	4e-025	60	60	0
A_15_P597917	1.1513528830	1.2807983000	10.6294140500	0.0073621030	0.0066857920	4.4274125470	0.0103733570	52838	A_15_P597917		XM_001340568.4	0					111.0	4e-025	60	60	0
A_15_P111081	1.0663131270	1.5062287820	9.5925288240	0.0257183610	0.0062178840	4.4126841270	0.0105127220	16515	A_15_P111081	ENSDART00000065091	NM_001040340	Dr.78716	ZDB-GENE-060421-3113	ENSDARG00000044203	sumf1	sulfatase modifying factor 1 [Source:ZFIN;Acc:ZDB-GENE-060421-3113]	111.0	7e-025	60	60	0
A_15_P170926	1.1691134170	-0.4159872970	11.7412212680	0.0180070190	0.3987445500	4.3922245850	0.0107098470	58023	A_15_P170926	ENSDART00000066975	0	Dr.150513	0				111.0	4e-025	60	60	0
A_15_P110510	1.0720986670	0.9691744880	9.9400545310	0.0020556140	0.0076025850	4.3679043180	0.0109496290	58033	A_15_P110510	ENSDART00000038330	NM_001089428	Dr.76760	ZDB-GENE-030131-4357	ENSDARG00000026489	khsrp	KH-type splicing regulatory protein [Source:ZFIN;Acc:ZDB-GENE-030131-4357]	111.0	4e-025	60	60	0
A_15_P144671	1.2209398460	0.9351285680	10.9485499170	0.0009835630	0.0115832200	4.3574378870	0.0110546870	57326	A_15_P144671	ENSDART00000099046	NM_001030239	Dr.123855	ZDB-GENE-050913-28	ENSDARG00000036489	zgc:112356	MAF1 homolog (S. cerevisiae) [Source:HGNC Symbol;Acc:24966]	111.0	4e-025	60	60	0
A_15_P115834	1.2195040380	0.8710410870	12.5517263660	0.0002406290	0.0065722080	4.3555112860	0.0110741490	52801	A_15_P115834	ENSDART00000141102	NM_001004289	Dr.79368	ZDB-GENE-040908-1	ENSDARG00000056447	sf3a3	splicing factor 3a, subunit 3 [Source:ZFIN;Acc:ZDB-GENE-040908-1]	111.0	4e-025	60	60	0
A_15_P333144	1.4551447430	0.3171758690	10.1285666390	0.0110428520	0.5693128210	4.3546881370	0.0110824760	18885	A_15_P333144	ENSDART00000129044	NM_131156	Dr.141516	ZDB-GENE-991110-23	ENSDARG00000058371	krt5	keratin 5 [Source:ZFIN;Acc:ZDB-GENE-991110-23]	100.0	2e-021	61	59	2
A_15_P119232	1.0642858550	0.7877585070	14.9031500740	0.0126371400	0.0738366280	4.3368440290	0.0112647440	37569	A_15_P119232	ENSDART00000122660	NM_212645		ZDB-GENE-030131-2249	ENSDARG00000089302	zgc:77366	heterogeneous nuclear ribonucleoprotein A0 [Source:HGNC Symbol;Acc:5030]	111.0	4e-025	60	60	0
A_15_P207981	1.4288325910	1.0531837470	10.7523955880	0.0002244030	0.0051050500	4.3232285230	0.0114061010	40126	A_15_P207981	ENSDART00000075520	NM_001002374	Dr.31390	ZDB-GENE-030131-9192	ENSDARG00000053485	aldh6a1	aldehyde dehydrogenase 6 family, member A1 [Source:ZFIN;Acc:ZDB-GENE-030131-9192]	111.0	4e-025	60	60	0
A_15_P103015	1.3468570700	0.9970408560	10.5567188970	0.0082229570	0.0564620340	4.3154052600	0.0114882290	41386	A_15_P103015	ENSDART00000137590	NM_131524	Dr.123815	ZDB-GENE-000405-6	ENSDARG00000036214	dazl	daz-like gene [Source:ZFIN;Acc:ZDB-GENE-000405-6]	111.0	4e-025	60	60	0
A_15_P207951	1.0930685830	1.2886609050	13.8682811550	0.0084637260	0.0053264600	4.3134596030	0.0115087580	48519	A_15_P207951	ENSDART00000106593	NM_201467	Dr.150278	ZDB-GENE-030131-263	ENSDARG00000015239	prp19	PRP19/PSO4 homolog (S. cerevisiae) [Source:ZFIN;Acc:ZDB-GENE-030131-263]	111.0	4e-025	60	60	0
A_15_P389310	1.0892871110	0.5769361090	12.0336978670	0.0055853580	0.1359442890	4.3109626830	0.0115351650	46336	A_15_P389310	ENSDART00000073861	XM_001332873.4	Dr.102369		ENSDARG00000052082	GABARAP (1 of 2)	GABA(A) receptor-associated protein [Source:HGNC Symbol;Acc:4067]	111.0	4e-025	60	60	0
A_15_P342820	1.3115749460	0.9874856100	9.9566631320	0.0004194610	0.0069838340	4.3091272650	0.0115546190	42644	A_15_P342820	ENSDART00000123403	NM_213316	Dr.77837	ZDB-GENE-040426-2562	ENSDARG00000015403	arhgap11a	Rho GTPase activating protein 11A [Source:ZFIN;Acc:ZDB-GENE-040426-2562]	111.0	4e-025	60	60	0
A_15_P117062	1.0534471870	1.8289637350	9.2453920700	0.0271568740	0.0015801700	4.2999268250	0.0116526990	57187	A_15_P117062	ENSDART00000110609	NM_001006039	Dr.115043	ZDB-GENE-041010-135	ENSDARG00000078647	samsn1b	SAM domain, SH3 domain and nuclear localisation signals, 1b [Source:ZFIN;Acc:ZDB-GENE-041010-135]	111.0	4e-025	60	60	0
A_15_P237066	1.1293814070	0.6283799510	8.5941268030	0.0217158180	0.2105869790	4.2948938040	0.0117067510	49115	A_15_P237066	ENSDART00000066932	NM_213007	Dr.852	ZDB-GENE-040426-1942	ENSDARG00000045516	itih2	inter-alpha (globulin) inhibitor H2 [Source:ZFIN;Acc:ZDB-GENE-040426-1942]	111.0	4e-025	60	60	0
A_15_P176206	1.1544671090	1.4759883350	10.4047140790	0.0022731660	0.0006745470	4.2889730250	0.0117707000	57626	A_15_P176206	ENSDART00000021317	NM_001083583	Dr.79011	ZDB-GENE-030131-3782	ENSDARG00000009170	ctr9	Ctr9, Paf1/RNA polymerase II complex component, homolog (S. cerevisiae) [Source:ZFIN;Acc:ZDB-GENE-030131-3782]	111.0	4e-025	60	60	0
A_15_P183586	1.0608547360	0.8260805510	10.8294161280	0.0003605530	0.0050324900	4.2672260150	0.0120089990	57816	A_15_P183586	ENSDART00000103989	NM_001243172	Dr.150503	ZDB-GENE-050417-435		idh3g	isocitrate dehydrogenase 3 (NAD+) gamma [Source:ZFIN;Acc:ZDB-GENE-050417-435]	111.0	4e-025	60	60	0
A_15_P139731	1.0196024930	1.4013617590	9.3012122860	0.0194494300	0.0051603070	4.2251788700	0.0124853730	54617	A_15_P139731	ENSDART00000004240	NM_001089446	Dr.94196	ZDB-GENE-070424-25	ENSDARG00000070713	zgc:162180	zgc:162180 [Source:ZFIN;Acc:ZDB-GENE-070424-25]	111.0	4e-025	60	60	0
A_15_P200431	1.4423166480	1.1400455840	8.9040236230	0.0002341340	0.0032763170	4.2223488790	0.0125181950	42299	A_15_P200431	ENSDART00000030141	NM_212988	Dr.18414	ZDB-GENE-040426-1920	ENSDARG00000021702	pdcd4a	programmed cell death 4a [Source:ZFIN;Acc:ZDB-GENE-040426-1920]	111.0	4e-025	60	60	0
A_15_P104458	1.2351499840	1.0063203060	9.0708154860	0.0016380890	0.0117927180	4.2132496570	0.0126243890	54178	A_15_P104458	ENSDART00000101338	NM_201499	Dr.75844	ZDB-GENE-031006-1	ENSDARG00000025375	idh1	isocitrate dehydrogenase 1 (NADP+), soluble [Source:ZFIN;Acc:ZDB-GENE-031006-1]	111.0	4e-025	60	60	0
A_15_P108857	1.0648465830	0.8331894540	9.2104908540	0.0024510630	0.0196684950	4.2124452300	0.0126338260	41155	A_15_P108857	ENSDART00000031872	NM_001002329	Dr.88414	ZDB-GENE-040718-14	ENSDARG00000023703	kctd6	potassium channel tetramerisation domain containing 6 [Source:ZFIN;Acc:ZDB-GENE-040718-14]	111.0	4e-025	60	60	0
A_15_P101785	1.0589609650	0.6233051220	9.7783512850	0.0009868990	0.0426053730	4.1962087960	0.0128260180	56305	A_15_P101785	ENSDART00000115266		Dr.80454	ZDB-GENE-030131-5837		si:dkey-97i18.2	PHD finger protein 20-like 1 [Source:HGNC Symbol;Acc:24280]	111.0	4e-025	60	60	0
A_15_P159501	1.0107715740	0.5858759300	10.5968978580	0.0120158820	0.1490857320	4.1949006810	0.0128416460	27389	A_15_P159501	ENSDART00000142819	NM_200197	Dr.123789	ZDB-GENE-040426-912	ENSDARG00000045518	tmem110l	transmembrane protein 110, like [Source:ZFIN;Acc:ZDB-GENE-040426-912]	111.0	7e-025	60	60	0
A_15_P118198	1.2671365140	0.5923058630	13.8611211410	0.0009214730	0.0956756480	4.1886492870	0.0129166260	37648	A_15_P118198	ENSDART00000144965	NM_199797	Dr.80005	ZDB-GENE-030131-5606	ENSDARG00000010052	ndrg3b	N-myc downstream regulated family member 3b [Source:ZFIN;Acc:ZDB-GENE-030131-5606]	111.0	4e-025	60	60	0
A_15_P198166	1.2852655770	1.2772667290	8.4994625390	0.0020268590	0.0040603960	4.1878553660	0.0129261840	55837	A_15_P198166	ENSDART00000128494	NM_213430	Dr.159091	ZDB-GENE-040426-2771	ENSDARG00000015662	pla2g12b	phospholipase A2, group XIIB [Source:ZFIN;Acc:ZDB-GENE-040426-2771]	111.0	4e-025	60	60	0
A_15_P157136	1.0296928950	0.9566841890	12.3524430310	0.0016126610	0.0052021440	4.1876346660	0.0129288420	62854	A_15_P157136	ENSDART00000066556		Dr.135599				chromosome 7 open reading frame 50 [Source:HGNC Symbol;Acc:22421]	111.0	4e-025	60	60	0
A_15_P118448	1.2618647840	1.8105182650	9.7036226960	0.0303219550	0.0070259100	4.1876014340	0.0129292430	51973	A_15_P118448	ENSDART00000027393	NM_198801	Dr.75931	ZDB-GENE-030131-611	ENSDARG00000016598	ckmt1	creatine kinase, mitochondrial 1 [Source:ZFIN;Acc:ZDB-GENE-030131-611]	111.0	4e-025	60	60	0
A_15_P495472	1.2410958310	1.8265156450	9.6277678940	0.0298981960	0.0058644180	4.1734971420	0.0131004260	50506	A_15_P495472	ENSDART00000027393	NM_198801	Dr.75931	ZDB-GENE-030131-611	ENSDARG00000016598	ckmt1	creatine kinase, mitochondrial 1 [Source:ZFIN;Acc:ZDB-GENE-030131-611]	111.0	4e-025	60	60	0
A_15_P137816	1.0874777740	0.5028645660	9.5800608970	0.0060413850	0.1938854270	4.1690151700	0.0131553580	51475	A_15_P137816	ENSDART00000005869	NM_001020692	Dr.151025	ZDB-GENE-050522-182	ENSDARG00000011152	rpp14	ribonuclease P 14 subunit [Source:ZFIN;Acc:ZDB-GENE-050522-182]	111.0	4e-025	60	60	0
A_15_P304591	1.4927305760	0.9292250690	9.8201764420	0.0019758150	0.0488489310	4.1663227230	0.0131884830	41906	A_15_P304591	ENSDART00000014602	NM_001044756	Dr.78874	ZDB-GENE-030729-15		cmtm6	CKLF-like MARVEL transmembrane domain containing 6 [Source:ZFIN;Acc:ZDB-GENE-030729-15]	99.0	3e-021	60	58	2
A_15_P202196	1.0123308960	0.5015667340	9.6844372830	0.0012028260	0.0883566530	4.1522571690	0.0133630680	46000	A_15_P202196	ENSDART00000055872	NM_001003476		ZDB-GENE-040801-216	ENSDARG00000038309	dnajc15	DnaJ (Hsp40) homolog, subfamily C, member 15 [Source:ZFIN;Acc:ZDB-GENE-040801-216]	111.0	4e-025	60	60	0
A_15_P119545	1.1174281590	0.7319452210	8.9320610890	0.0077850210	0.0845606290	4.1445207930	0.0134602060	61295	A_15_P119545	ENSDART00000087298	NM_001040304.1	Dr.49103	ZDB-GENE-030131-1238	ENSDARG00000061301	gmpr2	guanosine monophosphate reductase 2 [Source:ZFIN;Acc:ZDB-GENE-030131-1238]	106.0	2e-023	60	59	0
A_15_P312206	1.0482277340	0.9230128850	8.2147566340	0.0138624520	0.0402500970	4.1332637260	0.0136029780	8322	A_15_P312206	ENSDART00000109546	NM_001111149	Dr.133149	ZDB-GENE-041213-1	ENSDARG00000033327	unc5b	unc-5 homolog B (C. elegans) [Source:ZFIN;Acc:ZDB-GENE-041213-1]	102.0	4e-022	62	60	2
A_15_P182306	1.1861312900	1.0023623090	9.0434187850	0.0012003120	0.0074769540	4.1305613700	0.0136375060	37555	A_15_P182306	ENSDART00000127693	NM_200906	Dr.113823	ZDB-GENE-040426-1235	ENSDARG00000069175	vps4b	vacuolar protein sorting 4b (yeast) [Source:ZFIN;Acc:ZDB-GENE-040426-1235]	111.0	4e-025	60	60	0
A_15_P160526	1.4482700930	1.1083655810	11.5655599930	0.0030879800	0.0257659190	4.1259512540	0.0136966370	49387	A_15_P160526	ENSDART00000029695	NM_001002102	Dr.84249	ZDB-GENE-040625-83	ENSDARG00000057575	pnp4a	purine nucleoside phosphorylase 4a [Source:ZFIN;Acc:ZDB-GENE-040625-83]	111.0	4e-025	60	60	0
A_15_P120679	1.1290624020	0.8042013180	9.2276824820	0.0003860700	0.0092540140	4.1200909710	0.0137722230	62948	A_15_P120679	ENSDART00000106672	NM_001045387	Dr.16561	ZDB-GENE-060825-210	ENSDARG00000071881	zgc:153259	ADP-ribosylation factor-like 9 [Source:HGNC Symbol;Acc:23592]	111.0	4e-025	60	60	0
A_15_P111896	1.0966766960	1.0394319740	12.7979927220	0.0025377370	0.0067675550	4.1198744870	0.0137750240	45052	A_15_P111896	ENSDART00000024750	NM_001017769	Dr.75880	ZDB-GENE-050417-290	ENSDARG00000006408	hmgb3b	high-mobility group box 3b [Source:ZFIN;Acc:ZDB-GENE-050417-290]	111.0	4e-025	60	60	0
A_15_P159211	1.2822795110	0.5323729300	8.6003428770	0.0005397830	0.1127540450	4.1150232270	0.0138379660	48534	A_15_P159211	ENSDART00000080334	NM_001045268	Dr.133296	ZDB-GENE-041210-115	ENSDARG00000015966	yaf2	YY1 associated factor 2 [Source:ZFIN;Acc:ZDB-GENE-041210-115]	111.0	4e-025	60	60	0
A_15_P116610	1.0726203150	0.7175437820	13.2402266720	0.0009529150	0.0233195430	4.0869833690	0.0142081940	37078	A_15_P116610	ENSDART00000012938	NM_199577	Dr.28276	ZDB-GENE-030131-647	ENSDARG00000001873	phgdh	phosphoglycerate dehydrogenase [Source:ZFIN;Acc:ZDB-GENE-030131-647]	111.0	4e-025	60	60	0
A_15_P169031	1.4790792170	1.2710323100	11.1962199120	0.0016340920	0.0086042110	4.0826619440	0.0142662410	57376	A_15_P169031	ENSDART00000125815	NM_001045325	Dr.79792	ZDB-GENE-060623-10	ENSDARG00000011246	krr1	KRR1, small subunit (SSU) processome component, homolog (yeast) [Source:ZFIN;Acc:ZDB-GENE-060623-10]	111.0	4e-025	60	60	0
A_15_P152646	1.3077845790	1.2338691750	8.7536491680	0.0013892390	0.0041261570	4.0820984110	0.0142738310	55041	A_15_P152646	ENSDART00000097348	NM_001020487		ZDB-GENE-030219-146	ENSDARG00000040893	bmper	BMP binding endothelial regulator [Source:ZFIN;Acc:ZDB-GENE-030219-146]	111.0	4e-025	60	60	0
A_15_P108985	1.3963037640	1.0253482740	8.4841641520	0.0020344180	0.0238216150	4.0769805150	0.0143429650	36679	A_15_P108985	ENSDART00000067559	NM_001160358		ZDB-GENE-030219-125		crygm4	crystallin, gamma M4 [Source:ZFIN;Acc:ZDB-GENE-030219-125]	111.0	4e-025	60	60	0
A_15_P101956	1.0839143480	0.7538722430	12.3751235650	0.0036355510	0.0438925750	4.0599136160	0.0145762570	968	A_15_P101956	ENSDART00000044043	NM_200915	Dr.82331	ZDB-GENE-040426-817	ENSDARG00000031346	rbm17	RNA binding motif protein 17 [Source:ZFIN;Acc:ZDB-GENE-040426-817]	111.0	7e-025	60	60	0
A_15_P111306	1.1941241560	1.3722863250	11.1141833430	0.0044435730	0.0031957290	4.0586613440	0.0145935430	57542	A_15_P111306	ENSDART00000144849	NM_001102633		ZDB-GENE-070822-29		zgc:173770	zgc:173770 [Source:ZFIN;Acc:ZDB-GENE-070822-29]	86.1	3e-017	60	56	3
A_15_P322356	1.1289770180	0.5842722550	11.3332412950	0.0012518130	0.0777310410	4.0560080970	0.0146302440	56502	A_15_P322356	ENSDART00000010124			ZDB-GENE-070424-132		si:ch211-14a17.3	solute carrier family 7 (amino acid transporter light chain, L system), member 8 [Source:HGNC Symbol;Acc:11066]	111.0	4e-025	60	60	0
A_15_P170856	1.4684287630	1.4601048880	12.4743941060	0.0007747140	0.0016718580	4.0207516030	0.0151279470	42868	A_15_P170856	ENSDART00000122479	NM_001045350	Dr.122785	ZDB-GENE-040322-2	ENSDARG00000094673	rhoab	ras homolog gene family, member Ab [Source:ZFIN;Acc:ZDB-GENE-040322-2]	111.0	4e-025	60	60	0
A_15_P104966	1.1117420750	1.2136499720	11.9157684780	0.0010718350	0.0011018400	4.0207049210	0.0151286180	47500	A_15_P104966	ENSDART00000081777	NM_001002137	Dr.132513	ZDB-GENE-040625-144	ENSDARG00000089626	ptges3b	prostaglandin E synthase 3 (cytosolic) [Source:HGNC Symbol;Acc:16049]	111.0	4e-025	60	60	0
A_15_P337735	1.3702575770	1.6221878100	9.8137937740	0.0012255470	0.0006514780	4.0162095330	0.0151934440	49943	A_15_P337735	ENSDART00000067235	NM_001003738	Dr.120788	ZDB-GENE-040808-57	ENSDARG00000045733	ciapin1	cytokine induced apoptosis inhibitor 1 [Source:ZFIN;Acc:ZDB-GENE-040808-57]	108.0	6e-024	58	58	0
A_15_P187286	1.3247188790	0.9673870790	11.8808756220	0.0120104400	0.0749999910	4.0108778870	0.0152707360	40626	A_15_P187286	ENSDART00000055492	NM_212612	Dr.28420	ZDB-GENE-030131-925	ENSDARG00000038068	ddx5	DEAD (Asp-Glu-Ala-Asp) box polypeptide 5 [Source:ZFIN;Acc:ZDB-GENE-030131-925]	111.0	4e-025	60	60	0
A_15_P110464	1.4529021440	1.4925991160	9.7546480740	0.0008905850	0.0014826160	3.9838283230	0.0156697710	55932	A_15_P110464	ENSDART00000066282		Dr.157020	ZDB-GENE-050809-39		dhx8	im:7153552 [Source:ZFIN;Acc:ZDB-GENE-050809-39]	111.0	4e-025	60	60	0
A_15_P507892	1.0492279510	0.9242059940	8.4087959780	0.0021864100	0.0093601890	3.9603475650	0.0160257180	59713	A_15_P507892	ENSDART00000063621	NM_001005993	Dr.79774	ZDB-GENE-041010-70	ENSDARG00000043339	fam175a	family with sequence similarity 175, member A [Source:ZFIN;Acc:ZDB-GENE-041010-70]	111.0	4e-025	60	60	0
A_15_P105986	1.3048170240	1.4779942300	8.1823035320	0.0028150390	0.0022072560	3.9536227240	0.0161293350	10461	A_15_P105986	ENSDART00000065135	NM_152986	Dr.139318	ZDB-GENE-030819-1	ENSDARG00000044356	tp63	tumor protein p63 [Source:ZFIN;Acc:ZDB-GENE-030819-1]	100.0	2e-021	60	58	0
A_15_P562522	1.0979519140	0.7861378670	10.3889714900	0.0037327610	0.0394598000	3.9426252270	0.0163004170	44838	A_15_P562522	ENSDART00000150617	NM_200374	Dr.88310	ZDB-GENE-040426-1359	ENSDARG00000046148	tnfaip8l2b	tumor necrosis factor, alpha-induced protein 8, like 2b [Source:ZFIN;Acc:ZDB-GENE-040426-1359]	106.0	2e-023	61	60	1
A_15_P164196	1.2916127480	1.3842158210	10.4551853760	0.0011467410	0.0013626750	3.9249171260	0.0165802130	36791	A_15_P164196	ENSDART00000010792	NM_200956	Dr.75648	ZDB-GENE-040426-837	ENSDARG00000012588	ptdss1	phosphatidylserine synthase 1 [Source:ZFIN;Acc:ZDB-GENE-040426-837]	111.0	4e-025	60	60	0
A_15_P112152	1.0764408400	1.1464897440	9.3531058980	0.0150028340	0.0174404510	3.9222812030	0.0166223240	40903	A_15_P112152	ENSDART00000143313	NM_194389	Dr.133676	ZDB-GENE-081104-493	ENSDARG00000037914	si:ch211-196c10.11	zinc finger-like gene 1 [Source:ZFIN;Acc:ZDB-GENE-030828-6]	111.0	4e-025	60	60	0
A_15_P118949	1.1923909000	1.5456608960	8.2504923290	0.0066002790	0.0020732770	3.9149368540	0.0167402910	62248	A_15_P118949	ENSDART00000065137	NM_152986	Dr.139318	ZDB-GENE-030819-1	ENSDARG00000044356	tp63	tumor protein p63 [Source:ZFIN;Acc:ZDB-GENE-030819-1]	111.0	4e-025	60	60	0
A_15_P112000	1.3318115750	1.0942887060	9.2644306390	0.0005705350	0.0050086360	3.9089180760	0.0168376710	46741	A_15_P112000	ENSDART00000015694	NM_200970	Dr.77063	ZDB-GENE-040122-3	ENSDARG00000007257	rab5ab	RAB5A, member RAS oncogene family, b [Source:ZFIN;Acc:ZDB-GENE-040122-3]	111.0	4e-025	60	60	0
A_15_P296146	1.2957653230	1.4314158140	13.9385964170	0.0011421380	0.0010681270	3.9036873390	0.0169228200	57440	A_15_P296146	ENSDART00000143848	NM_001020540	Dr.84297	ZDB-GENE-050522-151	ENSDARG00000053446	zgc:109973	SUB1 homolog (S. cerevisiae) [Source:HGNC Symbol;Acc:19985]	111.0	4e-025	60	60	0
A_15_P147356	1.0288238250	-0.0704578870	7.8296796480	0.0266819420	0.8791341250	3.8986640350	0.0170050500	43516	A_15_P147356	ENSDART00000146616		Dr.92617	ZDB-GENE-060526-230		si:dkey-189h5.6	si:dkey-189h5.6 [Source:ZFIN;Acc:ZDB-GENE-060526-230]	111.0	4e-025	60	60	0
A_15_P148336	1.0389334650	0.6883653180	9.2193522830	0.0020277220	0.0382039040	3.8929528760	0.0170990870	48098	A_15_P148336	ENSDART00000002778	NM_200400	Dr.108	ZDB-GENE-040426-1238	ENSDARG00000017687	dnajc5gb	DnaJ (Hsp40) homolog, subfamily C, member 5 gamma b [Source:ZFIN;Acc:ZDB-GENE-040426-1238]	111.0	4e-025	60	60	0
A_15_P215286	1.1696396590	1.4445509830	9.7922350310	0.0069936700	0.0031465420	3.8732399690	0.0174282060	53414	A_15_P215286	ENSDART00000034523	NM_001005932	Dr.76639	ZDB-GENE-041010-218	ENSDARG00000013250	tars	threonyl-tRNA synthetase [Source:ZFIN;Acc:ZDB-GENE-041010-218]	111.0	4e-025	60	60	0
A_15_P362970	1.2787420130	0.9000227700	10.1605173320	0.0018245620	0.0272533530	3.8411142230	0.0179799850	52210	A_15_P362970	ENSDART00000099046	NM_001030239	Dr.123855	ZDB-GENE-050913-28	ENSDARG00000036489	zgc:112356	MAF1 homolog (S. cerevisiae) [Source:HGNC Symbol;Acc:24966]	111.0	4e-025	60	60	0
A_15_P108572	1.2136027000	1.0100058530	10.2048752240	0.0004490790	0.0038074460	3.8407532850	0.0179862960	47386	A_15_P108572	ENSDART00000064212	NM_001037672		ZDB-GENE-051030-24	ENSDARG00000043728	zgc:123019	SREK1-interacting protein 1 [Source:HGNC Symbol;Acc:26716]	111.0	4e-025	60	60	0
A_15_P192546	1.3272875480	0.7996954200	9.0659557550	0.0009541000	0.0378849420	3.8171899430	0.0184037010	58038	A_15_P192546	ENSDART00000000566	NM_001045145		ZDB-GENE-041210-221	ENSDARG00000000542	si:ch211-194d6.2	general transcription factor IIE, polypeptide 1, alpha 56kDa [Source:HGNC Symbol;Acc:4650]	111.0	4e-025	60	60	0
A_15_P157516	1.1113630230	1.4902845910	8.8689696820	0.0048186530	0.0010985530	3.8133923530	0.0184719890	41872	A_15_P157516	ENSDART00000092343	NM_001201571	Dr.157303	ZDB-GENE-070925-2	ENSDARG00000063309	tjp2a	tight junction protein 2a (zona occludens 2) [Source:ZFIN;Acc:ZDB-GENE-070925-2]	110.0	2e-024	59	59	0
A_15_P110033	1.2231287760	1.3149234900	12.4524625800	0.0084555320	0.0094662840	3.8096837500	0.0185389520	61701	A_15_P110033	ENSDART00000129924	NM_001122836	Dr.141562	ZDB-GENE-050428-1	ENSDARG00000056725	hmgb3a	high-mobility group box 3a [Source:ZFIN;Acc:ZDB-GENE-050428-1]	111.0	4e-025	60	60	0
A_15_P363370	1.2373867830	1.7080097860	10.9459902000	0.0133307660	0.0030976750	3.7798560950	0.0190875850	46734	A_15_P363370	ENSDART00000073861		Dr.102369				GABA(A) receptor-associated protein [Source:HGNC Symbol;Acc:4067]	111.0	4e-025	60	60	0
A_15_P102540	1.2567020110	1.1115627840	8.7224386130	0.0007300140	0.0037122640	3.7776774460	0.0191283700	52687	A_15_P102540	ENSDART00000023421	NM_200405	Dr.131232	ZDB-GENE-040426-1315	ENSDARG00000041169	hif1al	hypoxia-inducible factor 1, alpha subunit, like [Source:ZFIN;Acc:ZDB-GENE-040426-1315]	111.0	4e-025	60	60	0
A_15_P147746	1.1634113720	1.1735840220	11.0033095610	0.0026924970	0.0047663150	3.7721279040	0.0192327020	36497	A_15_P147746	ENSDART00000018792	NM_201125	Dr.11173	ZDB-GENE-040426-1632	ENSDARG00000011555	spag7	sperm associated antigen 7 [Source:ZFIN;Acc:ZDB-GENE-040426-1632]	111.0	4e-025	60	60	0
A_15_P121095	1.1805558280	1.4871082520	9.0275698040	0.0048625660	0.0018046840	3.7693472260	0.0192852190	10378	A_15_P121095	ENSDART00000132136	NM_213444	Dr.1920	ZDB-GENE-040426-2793	ENSDARG00000021905	derl1	Der1-like domain family, member 1 [Source:ZFIN;Acc:ZDB-GENE-040426-2793]	111.0	7e-025	60	60	0
A_15_P208696	1.4373745320	1.3607457570	9.2299079360	0.0005883630	0.0018901050	3.7586521550	0.0194887260	59728	A_15_P208696	ENSDART00000102563	NM_200655	Dr.78790	ZDB-GENE-040426-1573	ENSDARG00000070084	phf10	PHD finger protein 10 [Source:ZFIN;Acc:ZDB-GENE-040426-1573]	111.0	4e-025	60	60	0
A_15_P196267	1.4714059470	1.3199899850	11.0365999590	0.0013052890	0.0054727170	3.7524953080	0.0196069750	54213	A_15_P196267	ENSDART00000142818	NM_213333	Dr.76719	ZDB-GENE-040426-2647	ENSDARG00000052728	sltm	SAFB-like, transcription modulator [Source:ZFIN;Acc:ZDB-GENE-040426-2647]	111.0	4e-025	60	60	0
A_15_P104266	1.1997793300	1.0673241280	9.4785268930	0.0007284990	0.0035615650	3.7517516660	0.0196213120	41632	A_15_P104266	ENSDART00000122520	NM_214804	Dr.80131	ZDB-GENE-030131-5005	ENSDARG00000032919	chchd3	coiled-coil-helix-coiled-coil-helix domain containing 3 [Source:ZFIN;Acc:ZDB-GENE-030131-5005]	111.0	4e-025	60	60	0
A_15_P182471	1.4816103080	1.4197430040	12.6819240660	0.0014237870	0.0037916890	3.7428897330	0.0197930780	55568	A_15_P182471	ENSDART00000125200		Dr.4165	ZDB-GENE-030131-591		srsf4	serine/arginine-rich splicing factor 4 [Source:ZFIN;Acc:ZDB-GENE-030131-591]	111.0	4e-025	60	60	0
A_15_P208386	1.1879639100	0.4608480630	10.9929337470	0.0028786330	0.2222872030	3.7385028880	0.0198787330	57513	A_15_P208386	ENSDART00000080260		Dr.155652	ZDB-GENE-050809-146		zgc:109744	zgc:109744 [Source:ZFIN;Acc:ZDB-GENE-050809-146]	111.0	4e-025	60	60	0
A_15_P117978	1.1475856660	0.7268500940	14.4348553590	0.0055781260	0.0793351830	3.7372647510	0.0199029830	43264	A_15_P117978	ENSDART00000137017	NM_001017599	Dr.77073	ZDB-GENE-040426-1023	ENSDARG00000045248	h3f3d	H3 histone, family 3D [Source:ZFIN;Acc:ZDB-GENE-040426-1023]	111.0	4e-025	60	60	0
A_15_P301661	1.0484709230	0.5489520110	12.3035538440	0.0029707900	0.1081901510	3.7354252960	0.0199390730	51035	A_15_P301661	ENSDART00000108703		Dr.132638	ZDB-GENE-030826-10		tegt	testis enhanced gene transcript (BAX inhibitor 1) [Source:ZFIN;Acc:ZDB-GENE-030826-10]	111.0	4e-025	60	60	0
A_15_P180101	1.2837958970	1.3900040420	9.7986379130	0.0013993890	0.0015317060	3.7238035140	0.0201688000	49421	A_15_P180101	ENSDART00000077496	NM_001199725	Dr.121739	ZDB-GENE-060810-79	ENSDARG00000044669	hp1bp3	heterochromatin protein 1, binding protein 3 [Source:ZFIN;Acc:ZDB-GENE-060810-79]	111.0	4e-025	60	60	0
A_15_P211366	1.3111210160	1.0723758980	8.3928803850	0.0250093630	0.0819440130	3.7201654000	0.0202413250	57523	A_15_P211366	ENSDART00000051186	NM_130921	Dr.76380	ZDB-GENE-000210-13	ENSDARG00000035326	nccrp1	nonspecific cytotoxic cell receptor protein 1 [Source:ZFIN;Acc:ZDB-GENE-000210-13]	111.0	4e-025	60	60	0
A_15_P104369	1.0786365320	1.1964010460	10.0941707770	0.0013878030	0.0012588910	3.7144123400	0.0203566130	57161	A_15_P104369	ENSDART00000144766			ZDB-GENE-030131-1016		nars	asparaginyl-tRNA synthetase [Source:ZFIN;Acc:ZDB-GENE-030131-1016]	106.0	2e-023	60	59	0
A_15_P366305	1.3682829050	1.2920791440	12.2942729210	0.0024772850	0.0067835570	3.7021144030	0.0206055430	54646	A_15_P366305	ENSDART00000037501	NM_001017636	Dr.76127	ZDB-GENE-050417-110	ENSDARG00000024895	fam50a	family with sequence similarity 50, member A [Source:ZFIN;Acc:ZDB-GENE-050417-110]	111.0	4e-025	60	60	0
A_15_P172536	1.2807950590	1.7650337170	9.4871372030	0.0044217740	0.0007931650	3.6854542240	0.0209482580	48011	A_15_P172536	ENSDART00000056919	NM_001024454	Dr.94035	ZDB-GENE-050808-1	ENSDARG00000038991	nsfb	N-ethylmaleimide-sensitive factor b [Source:ZFIN;Acc:ZDB-GENE-050808-1]	111.0	4e-025	60	60	0
A_15_P496552	1.2968561900	0.9920067370	10.8322178230	0.0004651020	0.0068123260	3.6775708360	0.0211126590	45348	A_15_P496552	ENSDART00000045299	NM_214700	Dr.76068	ZDB-GENE-030131-5063	ENSDARG00000044565	ola1	Obg-like ATPase 1 [Source:ZFIN;Acc:ZDB-GENE-030131-5063]	111.0	4e-025	60	60	0
A_15_P113679	1.1524628750	0.7083721730	10.2563849350	0.0006952490	0.0291179240	3.6549351940	0.0215928360	60473	A_15_P113679	ENSDART00000134466	NM_001007353	Dr.16501	ZDB-GENE-041114-42		rp9	retinitis pigmentosa 9 (autosomal dominant) [Source:ZFIN;Acc:ZDB-GENE-041114-42]	111.0	4e-025	60	60	0
A_15_P194711	1.1798502450	0.9812869260	11.0813939020	0.0004919470	0.0041102950	3.6527476870	0.0216398880	59831	A_15_P194711	ENSDART00000064554	NM_200131.1	Dr.14806	ZDB-GENE-040426-715	ENSDARG00000043972	ppp2r3c	protein phosphatase 2, regulatory subunit B'', gamma [Source:ZFIN;Acc:ZDB-GENE-040426-715]	111.0	4e-025	60	60	0
A_15_P206031	1.0596992360	1.1110769650	9.6145082980	0.0033944110	0.0045802060	3.6490361370	0.0217199850	59093	A_15_P206031	ENSDART00000136910	NM_199539	Dr.81740	ZDB-GENE-030131-9819	ENSDARG00000020887	zgc:56200	zgc:56200 [Source:ZFIN;Acc:ZDB-GENE-030131-9819]	111.0	4e-025	60	60	0
A_15_P106355	1.1908168560	1.1760519690	9.9818398990	0.0026297010	0.0053639130	3.6353566770	0.0220180890	47932	A_15_P106355	ENSDART00000080628	NM_001002114	Dr.76713	ZDB-GENE-040625-107	ENSDARG00000057882	arpc3	actin related protein 2/3 complex, subunit 3 [Source:ZFIN;Acc:ZDB-GENE-040625-107]	111.0	4e-025	60	60	0
A_15_P187876	1.0609727740	0.5396375840	10.7710733140	0.0028633990	0.1159774080	3.6320232910	0.0220914270	38443	A_15_P187876	ENSDART00000055186						ATP synthase, H+ transporting, mitochondrial Fo complex, subunit F2 [Source:HGNC Symbol;Acc:848]	111.0	4e-025	60	60	0
A_15_P169601	1.0434272020	0.5595073680	13.3517966580	0.0100833240	0.1674660100	3.6291350360	0.0221551930	40002	A_15_P169601	ENSDART00000049900	NM_201576	Dr.2363	ZDB-GENE-020802-2	ENSDARG00000033466	tagln2	transgelin 2 [Source:ZFIN;Acc:ZDB-GENE-020802-2]	111.0	4e-025	60	60	0
A_15_P175031	1.1353934610	0.3895466920	9.7519339040	0.0029823260	0.2798863020	3.6239343570	0.0222705360	58740	A_15_P175031	ENSDART00000143295	NM_001003636	Dr.17340	ZDB-GENE-040801-157	ENSDARG00000012796	hnmt	histamine N-methyltransferase [Source:ZFIN;Acc:ZDB-GENE-040801-157]	111.0	4e-025	60	60	0
A_15_P111183	1.0950510730	0.9968058650	15.5879762310	0.0079801900	0.0222903700	3.6097708040	0.0225881010	57050	A_15_P111183	ENSDART00000009411	NM_001003860	Dr.84069	ZDB-GENE-040720-3	ENSDARG00000017084	bud31	BUD31 homolog (yeast) [Source:ZFIN;Acc:ZDB-GENE-040720-3]	111.0	4e-025	60	60	0
A_15_P404545	1.0749553840	1.0284275050	10.2919292390	0.0023865170	0.0060433570	3.6061687340	0.0226696750	58712	A_15_P404545	ENSDART00000093291		Dr.158776				MON2 homolog (S. cerevisiae) [Source:HGNC Symbol;Acc:29177]	111.0	4e-025	60	60	0
A_15_P131101	1.0897241070	1.1227941250	11.8112268830	0.0289570290	0.0381471410	3.6054822600	0.0226852580	57941	A_15_P131101	ENSDART00000081214	NM_178290	Dr.77136	ZDB-GENE-030327-6	ENSDARG00000058354	selt1a	selenoprotein T, 1a [Source:ZFIN;Acc:ZDB-GENE-030327-6]	111.0	4e-025	60	60	0
A_15_P198771	1.0204443320	0.7610394580	10.2641723330	0.0160695850	0.0834902540	3.6018605920	0.0227676730	55907	A_15_P198771	ENSDART00000144672	NM_001005929	Dr.522	ZDB-GENE-041010-214	ENSDARG00000005606	paxip1	PAX interacting (with transcription-activation domain) protein 1 [Source:ZFIN;Acc:ZDB-GENE-041010-214]	111.0	4e-025	60	60	0
A_15_P109128	1.0673889250	0.7831916000	10.8462352930	0.0089029260	0.0613504630	3.5920454010	0.0229927280	57029	A_15_P109128	ENSDART00000142870	NM_001077156	Dr.104463	ZDB-GENE-060929-688	ENSDARG00000062987	zgc:153368	tRNA-yW synthesizing protein 1 homolog (S. cerevisiae) [Source:HGNC Symbol;Acc:25598]	111.0	4e-025	60	60	0
A_15_P284601	1.0685127970	1.0385489800	10.1282378430	0.0134712620	0.0250851530	3.5875233830	0.0230972550	60795	A_15_P284601	ENSDART00000008297	NM_131252	Dr.75097	ZDB-GENE-990415-27	ENSDARG00000002082	ck2a1	casein kinase 2 alpha 1 [Source:ZFIN;Acc:ZDB-GENE-990415-27]	111.0	4e-025	60	60	0
A_15_P208059	1.3581304850	1.2612362000	11.1444237340	0.0019413660	0.0061164750	3.5725106560	0.0234481290	41557	A_15_P208059	ENSDART00000035762	NM_199664	Dr.125419	ZDB-GENE-030131-2735	ENSDARG00000038576	ube2d1	ubiquitin-conjugating enzyme E2D 1 (UBC4/5 homolog, yeast) [Source:ZFIN;Acc:ZDB-GENE-030131-2735]	111.0	4e-025	60	60	0
A_15_P598297	1.3782678840	1.2545453320	12.2662467530	0.0037213700	0.0119316690	3.5680938250	0.0235524970	35851	A_15_P598297	ENSDART00000145223	NM_173288	Dr.76897	ZDB-GENE-021231-4	ENSDARG00000040666	mki67ip	mki67 (FHA domain) interacting nucleolar phosphoprotein (human) [Source:ZFIN;Acc:ZDB-GENE-021231-4]	111.0	7e-025	60	60	0
A_15_P142156	1.2532957330	1.3176847400	12.5957369220	0.0021615550	0.0029125360	3.5463877590	0.0240730500	41318	A_15_P142156	ENSDART00000006765	NM_200510	Dr.119910	ZDB-GENE-040426-1575	ENSDARG00000002536	tm9sf4	transmembrane 9 superfamily protein member 4 [Source:ZFIN;Acc:ZDB-GENE-040426-1575]	111.0	4e-025	60	60	0
A_15_P512787	1.0053579730	1.1647480450	10.2100384930	0.0025550480	0.0016851570	3.5441168360	0.0241282550	40381	A_15_P512787	ENSDART00000032306	NM_212605	Dr.32734	ZDB-GENE-030131-779	ENSDARG00000006399	ywhae1	tyrosine 3-monooxygenase/tryptophan 5-monooxygenase activation protein, epsilon polypeptide 1 [Source:ZFIN;Acc:ZDB-GENE-030131-779]	111.0	4e-025	60	60	0
A_15_P115765	1.0245012740	1.4200231490	9.6085650540	0.0076239270	0.0014862290	3.5377282020	0.0242843230	57899	A_15_P115765	ENSDART00000146972	NM_178292	Dr.132295	ZDB-GENE-030411-1	ENSDARG00000027595	selt1b	selenoprotein T, 1b [Source:ZFIN;Acc:ZDB-GENE-030411-1]	106.0	2e-023	60	59	0
A_15_P102563	1.0967206500	0.6544098350	13.6415716430	0.0041851160	0.0838079870	3.5292595230	0.0244929570	49268	A_15_P102563	ENSDART00000114903	NM_001037424	Dr.113655	ZDB-GENE-051120-126	ENSDARG00000029722	hmgb2a	high-mobility group box 2a [Source:ZFIN;Acc:ZDB-GENE-051120-126]	111.0	4e-025	60	60	0
A_15_P183731	1.0070093050	0.6705290350	9.0523211060	0.0009020560	0.0230778340	3.5236609750	0.0246319880	48362	A_15_P183731	ENSDART00000054237	NM_213170	Dr.77365	ZDB-GENE-040426-2200	ENSDARG00000037284	ptges3a	prostaglandin E synthase 3a (cytosolic) [Source:ZFIN;Acc:ZDB-GENE-040426-2200]	111.0	4e-025	60	60	0
A_15_P600857	1.4642144800	1.4163362960	13.2076621640	0.0013753140	0.0034447270	3.5196525240	0.0247320770	41051	A_15_P600857	ENSDART00000036456	NM_001002068	Dr.126586	ZDB-GENE-040625-38	ENSDARG00000044562	cycsb	cytochrome c, somatic b [Source:ZFIN;Acc:ZDB-GENE-040625-38]	108.0	6e-024	58	58	0
A_15_P118395	1.0446604400	0.7988712240	12.4286618410	0.0016730240	0.0169690590	3.4942882700	0.0253761070	40376	A_15_P118395	ENSDART00000018461	NM_207060	Dr.121773	ZDB-GENE-030131-8733	ENSDARG00000012450	vmp1	vacuole membrane protein 1 [Source:ZFIN;Acc:ZDB-GENE-030131-8733]	102.0	3e-022	62	60	2
A_15_P120358	1.0986572540	1.5649929060	11.1737300000	0.0075971120	0.0011950320	3.4817331810	0.0257018530	42598	A_15_P120358	ENSDART00000080892	NM_001003456		ZDB-GENE-040801-193	ENSDARG00000058079	txndc17	thioredoxin domain containing 17 [Source:ZFIN;Acc:ZDB-GENE-040801-193]	111.0	4e-025	60	60	0
A_15_P499207	1.4410156660	1.7616980200	11.6136556590	0.0042288740	0.0019324580	3.4809423490	0.0257225280	45896	A_15_P499207	ENSDART00000010699	NM_201043	Dr.114115	ZDB-GENE-040426-897	ENSDARG00000021107	sf3a2	splicing factor 3a, subunit 2 [Source:ZFIN;Acc:ZDB-GENE-040426-897]	106.0	2e-023	60	59	0
A_15_P104145	1.4801613540	1.5169705800	12.3860857830	0.0044804260	0.0069060090	3.4680863280	0.0260612650	55032	A_15_P104145	ENSDART00000059194	NM_001017582	Dr.159390	ZDB-GENE-040914-10	ENSDARG00000040440	snrpd2	small nuclear ribonucleoprotein D2 polypeptide [Source:ZFIN;Acc:ZDB-GENE-040914-10]	106.0	2e-023	60	59	0
A_15_P118623	1.2804992540	1.0335903560	9.3830625810	0.0016744070	0.0126369680	3.4661819370	0.0261118670	36572	A_15_P118623	ENSDART00000017456	NM_131700	Dr.106743	ZDB-GENE-010108-2	ENSDARG00000017164	vent	ventral expressed homeobox [Source:ZFIN;Acc:ZDB-GENE-010108-2]	111.0	4e-025	60	60	0
A_15_P103991	1.2433802410	0.9418020870	9.8503316300	0.0240734890	0.1021244970	3.4659708570	0.0261174830	60960	A_15_P103991	ENSDART00000079001	NM_001017793		ZDB-GENE-050417-324	ENSDARG00000056504	zgc:112426	FSHD region gene 1 [Source:HGNC Symbol;Acc:3954]	111.0	4e-025	60	60	0
A_15_P117249	1.0387589900	1.7671977650	14.1504780920	0.0474235700	0.0045487240	3.4095223680	0.0276690860	56799	A_15_P117249	ENSDART00000099105	NM_001077804	Dr.140806	ZDB-GENE-061110-88	ENSDARG00000067755	ubc	ubiquitin C [Source:ZFIN;Acc:ZDB-GENE-061110-88]	111.0	4e-025	60	60	0
A_15_P101184	1.1015672500	1.1983473270	11.3106516120	0.0041263130	0.0043252190	3.4055659010	0.0277816600	40372	A_15_P101184	ENSDART00000133012		Dr.77776	ZDB-GENE-030131-2196		si:ch211-59d15.5	YLP motif containing 1 [Source:HGNC Symbol;Acc:17798]	100.0	1e-021	60	58	0
A_15_P199831	1.1573517180	1.3478840510	11.2585994500	0.0105736090	0.0073115610	3.3890827070	0.0282562230	58908	A_15_P199831	ENSDART00000058876	NM_001145604	Dr.104627	ZDB-GENE-030424-2	ENSDARG00000040245	kpnb3	karyopherin (importin) beta 3 [Source:ZFIN;Acc:ZDB-GENE-030424-2]	111.0	4e-025	60	60	0
A_15_P161556	1.2567735770	1.4466700640	11.0705813000	0.0270861130	0.0212525920	3.3870780250	0.0283145570	38567	A_15_P161556	ENSDART00000134858	NM_197934	Dr.122649	ZDB-GENE-030131-4286	ENSDARG00000059323	rpn1	ribophorin I [Source:ZFIN;Acc:ZDB-GENE-030131-4286]	111.0	4e-025	60	60	0
A_15_P211411	1.2740336700	1.4656488350	10.1980822890	0.0034199490	0.0024115000	3.3834333820	0.0284209590	50194	A_15_P211411	ENSDART00000132452		Dr.77111	ZDB-GENE-060526-361		si:dkeyp-117b8.1	symplekin [Source:HGNC Symbol;Acc:22935]	111.0	4e-025	60	60	0
A_15_P142601	1.0884059850	1.0928531910	12.6686367140	0.0030120220	0.0054489820	3.3775627080	0.0285932930	7326	A_15_P142601	ENSDART00000128433	NM_212572		ZDB-GENE-020802-3	ENSDARG00000037846	hm13	histocompatibility (minor) 13 [Source:ZFIN;Acc:ZDB-GENE-020802-3]	111.0	7e-025	60	60	0
A_15_P337450	1.1397994970	0.6759397090	9.9736537370	0.0108603640	0.1342013780	3.3406118460	0.0297052830	16695	A_15_P337450	ENSDART00000147472		Dr.76758	ZDB-GENE-030131-688	ENSDARG00000069054	glula	glutamate-ammonia ligase (glutamine synthase) a [Source:ZFIN;Acc:ZDB-GENE-030131-688]	111.0	7e-025	60	60	0
A_15_P116042	1.2207796410	0.7689465150	11.5462453620	0.0045462770	0.0726734760	3.3191731300	0.0303726470	51081	A_15_P116042	ENSDART00000046764	NM_200489	Dr.26662	ZDB-GENE-050419-45	ENSDARG00000026629	gmds	GDP-mannose 4,6-dehydratase [Source:ZFIN;Acc:ZDB-GENE-050419-45]	111.0	4e-025	60	60	0
A_15_P210666	1.0127285580	1.3137416490	8.5042578300	0.0101206700	0.0034169190	3.2904356580	0.0312937400	50301	A_15_P210666	ENSDART00000108838	NM_201299	Dr.158993	ZDB-GENE-030131-5154	ENSDARG00000025904	tecrb	trans-2,3-enoyl-CoA reductase b [Source:ZFIN;Acc:ZDB-GENE-030131-5154]	111.0	4e-025	60	60	0
A_15_P186101	1.0873056880	1.1426214700	10.5280080390	0.0041810170	0.0055103170	3.2857307980	0.0314475030	24528	A_15_P186101	ENSDART00000046973	NM_212697	Dr.129091	ZDB-GENE-030131-5237	ENSDARG00000034240	capza1a	capping protein (actin filament) muscle Z-line, alpha 1a [Source:ZFIN;Acc:ZDB-GENE-030131-5237]	111.0	7e-025	60	60	0
A_15_P201766	1.1120881330	0.6861903810	8.6205234640	0.0467575580	0.2394385920	3.2808411270	0.0316082040	48478	A_15_P201766	ENSDART00000121751		Dr.156724	ZDB-GENE-041008-117		si:dkey-145p14.5	si:dkey-145p14.5 [Source:ZFIN;Acc:ZDB-GENE-041008-117]	111.0	4e-025	60	60	0
A_15_P132291	1.0245727040	1.1822700950	11.2084441790	0.0070161330	0.0050214210	3.2772777360	0.0317258960	52424	A_15_P132291	ENSDART00000046050	NM_200814	Dr.75747	ZDB-GENE-040426-1787	ENSDARG00000031981	pcbd1	6-pyruvoyl-tetrahydropterin synthase/dimerization cofactor of hepatocyte nuclear factor 1 alpha (TCF1) [Source:ZFIN;Acc:ZDB-GENE-040426-1787]	111.0	4e-025	60	60	0
A_15_P181011	1.2800769050	1.3733292170	9.6297494440	0.0098550690	0.0111303770	3.2764484790	0.0317533550	37113	A_15_P181011	ENSDART00000101036		Dr.119869	ZDB-GENE-091204-188		si:dkey-25l11.3	GrpE-like 2, mitochondrial (E. coli) [Source:HGNC Symbol;Acc:21060]	111.0	4e-025	60	60	0
A_15_P145421	1.2672529710	1.2688580970	10.1979843450	0.0078767080	0.0133345450	3.2676503870	0.0320463320	54598	A_15_P145421	ENSDART00000127716			ZDB-GENE-030131-5877		ppp1cc	protein phosphatase 1, catalytic subunit, gamma isoform [Source:ZFIN;Acc:ZDB-GENE-030131-5877]	111.0	4e-025	60	60	0
A_15_P141951	1.0530401690	0.9672260740	8.4588078760	0.0114323480	0.0286000020	3.2278956240	0.0334084850	40400	A_15_P141951	ENSDART00000081244	NM_001020503	Dr.78392	ZDB-GENE-050512-1	ENSDARG00000058375	syce2	synaptonemal complex central element protein 2 [Source:ZFIN;Acc:ZDB-GENE-050512-1]	111.0	4e-025	60	60	0
A_15_P160576	1.0627587140	0.9656879300	11.5191975750	0.0015914800	0.0059442280	3.2032546310	0.0342852870	61370	A_15_P160576	ENSDART00000065949	NM_001044324	Dr.122901	ZDB-GENE-060616-217	ENSDARG00000070545	top1l	topoisomerase (DNA) I, like [Source:ZFIN;Acc:ZDB-GENE-060616-217]	111.0	4e-025	60	60	0
A_15_P433225	1.3372490170	1.5993498790	8.4724147010	0.0063228820	0.0035234840	3.1905240830	0.0347483510	55602	A_15_P433225	ENSDART00000064924	NM_001002386	Dr.121756	ZDB-GENE-021115-8	ENSDARG00000044220	kars	lysyl-tRNA synthetase [Source:ZFIN;Acc:ZDB-GENE-021115-8]	111.0	4e-025	60	60	0
A_15_P102198	1.1565744100	1.2201799730	10.5533097420	0.0092670480	0.0115491470	3.1840459770	0.0349866730	52578	A_15_P102198	ENSDART00000122513	NM_001013326	Dr.38728	ZDB-GENE-050306-29	ENSDARG00000014274	rfc2	replication factor C (activator 1) 2 [Source:ZFIN;Acc:ZDB-GENE-050306-29]	106.0	2e-023	60	59	0
A_15_P108082	1.3171636170	1.5405597270	12.0498833210	0.0099514630	0.0066717630	3.1719053740	0.0354382530	52360	A_15_P108082	ENSDART00000013666	NM_001004639	Dr.36517	ZDB-GENE-040912-67	ENSDARG00000012044	polr3gla	polymerase (RNA) III (DNA directed) polypeptide G like a [Source:ZFIN;Acc:ZDB-GENE-040912-67]	111.0	4e-025	60	60	0
A_15_P104960	1.3639208860	1.2755363870	10.1756487100	0.0056689830	0.0145787970	3.1302829300	0.0370366660	53548	A_15_P104960	ENSDART00000132995	NM_213130	Dr.75392	ZDB-GENE-040426-2142	ENSDARG00000058226	ak3	adenylate kinase 3 [Source:ZFIN;Acc:ZDB-GENE-040426-2142]	111.0	4e-025	60	60	0
A_15_P119118	1.2202717450	0.9846773010	9.7577765980	0.0079295620	0.0388103660	3.1148942060	0.0376479240	46160	A_15_P119118	ENSDART00000079758	NM_001013443	Dr.130804	ZDB-GENE-030131-6550	ENSDARG00000057167	eif4g2b	eukaryotic translation initiation factor 4, gamma 2b [Source:ZFIN;Acc:ZDB-GENE-030131-6550]	111.0	4e-025	60	60	0
A_15_P504662	1.0632962710	0.0962388320	8.9446252340	0.0082372280	0.8030017130	3.1064442470	0.0379883590	52732	A_15_P504662	ENSDART00000101319	NM_001044782	Dr.74233	ZDB-GENE-030131-1190	ENSDARG00000069549	zgc:162396	zgc:162396 [Source:ZFIN;Acc:ZDB-GENE-030131-1190]	111.0	4e-025	60	60	0
A_15_P348750	1.4887149760	1.4618704880	9.6088765010	0.0036596470	0.0074921390	3.0971895530	0.0383651690	46925	A_15_P348750	ENSDART00000101617	NM_214712	Dr.151095	ZDB-GENE-030131-6735	ENSDARG00000069699	aip	aryl hydrocarbon receptor interacting protein [Source:ZFIN;Acc:ZDB-GENE-030131-6735]	110.0	2e-024	59	59	0
A_15_P175766	1.0021014900	0.8866918450	9.7401942930	0.0317630260	0.0745428690	3.0965985770	0.0383893730	39444	A_15_P175766	ENSDART00000086952	NM_001040351	Dr.105850	ZDB-GENE-030131-6496	ENSDARG00000061173	st14a	suppression of tumorigenicity 14 (colon carcinoma) a [Source:ZFIN;Acc:ZDB-GENE-030131-6496]	111.0	4e-025	60	60	0
A_15_P110005	1.0430558670	0.9017247540	12.5294082480	0.0049424980	0.0197871250	3.0505166070	0.0403302760	42114	A_15_P110005	ENSDART00000124705	NM_001017660	Dr.113941	ZDB-GENE-050417-145	ENSDARG00000035519	zgc:110380	histone cluster 1, H1a [Source:HGNC Symbol;Acc:4715]	111.0	4e-025	60	60	0
A_15_P491602	1.1600743400	1.0717793860	8.9068374300	0.0017631760	0.0058237370	3.0495224480	0.0403733400	37737	A_15_P491602	ENSDART00000041751	NM_001103138	Dr.75544	ZDB-GENE-040426-2606	ENSDARG00000031680	ercc1	excision repair cross-complementing rodent repair deficiency, complementation group 1 [Source:ZFIN;Acc:ZDB-GENE-040426-2606]	111.0	4e-025	60	60	0
A_15_P132641	1.1672727100	1.1967097780	10.9203176680	0.0099871430	0.0145521230	3.0295460560	0.0412496250	38676	A_15_P132641	ENSDART00000019698	NM_181757	Dr.75805	ZDB-GENE-030131-9076	ENSDARG00000016470	anxa5b	annexin A5b [Source:ZFIN;Acc:ZDB-GENE-030131-9076]	111.0	4e-025	60	60	0
A_15_P164906	1.0891484440	0.6273149200	10.7385136800	0.0035895250	0.0874532540	3.0295021800	0.0412515720	48840	A_15_P164906	ENSDART00000034456	NM_201305		ZDB-GENE-030131-5584	ENSDARG00000023190	kpna4	karyopherin alpha 4 (importin alpha 3) [Source:ZFIN;Acc:ZDB-GENE-030131-5584]	111.0	4e-025	60	60	0
A_15_P117231	1.3273490180	1.9677908640	11.0534317130	0.0339643620	0.0066921200	3.0264065690	0.0413892630	58016	A_15_P117231	ENSDART00000146867	NM_194377	Dr.61171	ZDB-GENE-030131-8369	ENSDARG00000011665	aldoaa	aldolase a, fructose-bisphosphate, a [Source:ZFIN;Acc:ZDB-GENE-030131-8369]	111.0	4e-025	60	60	0
A_15_P334449	1.0436215200	0.7809920630	9.6402993470	0.0408049850	0.1459373240	3.0144667600	0.0419251630	50669	A_15_P334449	ENSDART00000142870	NM_001077156	Dr.104463	ZDB-GENE-060929-688	ENSDARG00000062987	zgc:153368	tRNA-yW synthesizing protein 1 homolog (S. cerevisiae) [Source:HGNC Symbol;Acc:25598]	111.0	4e-025	60	60	0
A_15_P160976	1.3690077330	1.7292846010	11.5229214280	0.0128550550	0.0054165720	2.9737962530	0.0438095530	45749	A_15_P160976	ENSDART00000098346	NM_200199	Dr.31728	ZDB-GENE-040426-916	ENSDARG00000002538	smu1	smu-1 suppressor of mec-8 and unc-52 homolog (C. elegans) [Source:ZFIN;Acc:ZDB-GENE-040426-916]	111.0	4e-025	60	60	0
A_15_P196576	1.1749498300	1.1881857220	8.7953116440	0.0116507950	0.0180491720	2.9721505160	0.0438877700	44329	A_15_P196576	ENSDART00000074919	NM_213356	Dr.20274	ZDB-GENE-030131-6269	ENSDARG00000052975	ubin	ataxin-1 ubiquitin-like interacting protein [Source:ZFIN;Acc:ZDB-GENE-030131-6269]	111.0	4e-025	60	60	0
A_15_P151681	1.0580131500	0.8324964960	10.2718788680	0.0020536660	0.0168507750	2.9644933770	0.0442537450	51980	A_15_P151681	ENSDART00000004626	NM_001025530	Dr.139924	ZDB-GENE-050913-83	ENSDARG00000019951	sec62	SEC62 homolog (S. cerevisiae) [Source:ZFIN;Acc:ZDB-GENE-050913-83]	111.0	4e-025	60	60	0
A_15_P498102	1.2331628970	1.1763908520	10.1161264030	0.0112469980	0.0235211850	2.9608023220	0.0444313750	50354	A_15_P498102	ENSDART00000143474			ZDB-GENE-060817-5		zp3c	zona pellucida glycoprotein 3c [Source:ZFIN;Acc:ZDB-GENE-060817-5]	111.0	4e-025	60	60	0
A_15_P152881	1.1896523890	1.1223199040	9.0574082810	0.0029928000	0.0080347970	2.9566080810	0.0446341860	60165	A_15_P152881	ENSDART00000062518	NM_001045060	Dr.105075	ZDB-GENE-090507-1	ENSDARG00000042620	zgc:162356	zgc:162356 [Source:ZFIN;Acc:ZDB-GENE-090507-1]	111.0	4e-025	60	60	0
A_15_P175466	1.0206588010	0.9014450990	9.7404610350	0.0069690640	0.0232328270	2.9556215950	0.0446820370	44957	A_15_P175466	ENSDART00000063137	NM_001082878	Dr.75901	ZDB-GENE-030804-4	ENSDARG00000043004	si:dkeyp-117h8.4	si:dkeyp-117h8.4 [Source:ZFIN;Acc:ZDB-GENE-030804-4]	111.0	4e-025	60	60	0
A_15_P106965	1.3494979170	0.9490422100	13.4061910530	0.0134564770	0.0909465450	2.9436450070	0.0452675650	57723	A_15_P106965	ENSDART00000024194	NM_173261	Dr.36081	ZDB-GENE-020426-1	ENSDARG00000010948	kif11	kinesin family member 11 [Source:ZFIN;Acc:ZDB-GENE-020426-1]	111.0	4e-025	60	60	0
A_15_P107127	1.0827192390	1.2900499330	8.4162543220	0.0067747250	0.0038988300	2.9408652420	0.0454046860	47834	A_15_P107127	ENSDART00000108838	NM_201299	Dr.158993	ZDB-GENE-030131-5154	ENSDARG00000025904	tecrb	trans-2,3-enoyl-CoA reductase b [Source:ZFIN;Acc:ZDB-GENE-030131-5154]	111.0	4e-025	60	60	0
A_15_P212106	1.4684671220	1.0290753090	10.6883881280	0.0157421390	0.1005994050	2.9290811480	0.0459911390	55009	A_15_P212106	ENSDART00000137590	NM_131524	Dr.123815	ZDB-GENE-000405-6	ENSDARG00000036214	dazl	daz-like gene [Source:ZFIN;Acc:ZDB-GENE-000405-6]	111.0	4e-025	60	60	0
A_15_P103078	1.0096090750	1.0402118690	8.9348189230	0.0035684180	0.0053916860	2.9238301780	0.0462551770	47419	A_15_P103078	ENSDART00000016502	NM_212667	Dr.31625	ZDB-GENE-030131-2921	ENSDARG00000015918	dlat	dihydrolipoamide S-acetyltransferase (E2 component of pyruvate dehydrogenase complex) [Source:ZFIN;Acc:ZDB-GENE-030131-2921]	111.0	4e-025	60	60	0
A_15_P118738	1.3871416860	1.1128984520	9.4525693440	0.0110308690	0.0500167050	2.9068467700	0.0471207980	45768	A_15_P118738	ENSDART00000125731		Dr.76354				tumor protein p53 inducible nuclear protein 2 [Source:HGNC Symbol;Acc:16104]	111.0	4e-025	60	60	0
A_15_P544412	1.4176648440	0.9132386250	9.0055469590	0.0017823540	0.0400488190	2.9059739960	0.0471657670	48510	A_15_P544412	ENSDART00000141434	NM_001040004	Dr.142854	ZDB-GENE-051113-252	ENSDARG00000034989	retsatl	retinol saturase (all-trans-retinol 13,14-reductase) like [Source:ZFIN;Acc:ZDB-GENE-051113-252]	111.0	4e-025	60	60	0
A_15_P468145	1.1187213090	0.7373324330	12.4259974310	0.0170993080	0.1258238330	2.8819633730	0.0484218470	62683	A_15_P468145	ENSDART00000109065	NM_199481	Dr.76134	ZDB-GENE-020322-1	ENSDARG00000076667	ccng1	cyclin G1 [Source:ZFIN;Acc:ZDB-GENE-020322-1]	111.0	4e-025	60	60	0
A_15_P109347	1.0103093600	1.1172566030	8.4970523230	0.0102616280	0.0097054690	2.8518055590	0.0500525830	47002	A_15_P109347	ENSDART00000049196	NM_001004118	Dr.34264	ZDB-GENE-040822-22	ENSDARG00000017261	gdpd1	glycerophosphodiester phosphodiesterase domain containing 1 [Source:ZFIN;Acc:ZDB-GENE-040822-22]	111.0	4e-025	60	60	0
A_15_P166996	1.0615892060	0.6547404150	9.0773787470	0.0037792320	0.0711179820	2.8390099950	0.0507628760	39491	A_15_P166996	ENSDART00000129683	NM_131724	Dr.150491	ZDB-GENE-010202-3	ENSDARG00000005567	map2k6	mitogen-activated protein kinase kinase 6 [Source:ZFIN;Acc:ZDB-GENE-010202-3]	111.0	4e-025	60	60	0
A_15_P535632	1.2464490290	0.7371291790	12.5868011170	0.0038030120	0.0824055300	2.8212909930	0.0517650590	61292	A_15_P535632	ENSDART00000011540	NM_213092	Dr.76873	ZDB-GENE-040426-2881	ENSDARG00000034961	bzw1b	basic leucine zipper and W2 domains 1b [Source:ZFIN;Acc:ZDB-GENE-040426-2881]	111.0	4e-025	60	60	0
A_15_P134156	1.0207391670	0.8298669820	11.7575075260	0.0319128450	0.0987157160	2.8059018870	0.0526533380	36400	A_15_P134156	ENSDART00000122228		Dr.38242	ZDB-GENE-030131-3785		prr14	wu:fc54b01 [Source:ZFIN;Acc:ZDB-GENE-030131-3785]	108.0	6e-024	58	58	0
A_15_P100764	1.1583607410	1.1829808730	8.8428204140	0.0037789220	0.0060240940	2.8058895660	0.0526540560	46092	A_15_P100764	ENSDART00000135890		Dr.74768	ZDB-GENE-091204-127		si:dkey-175g6.5	listerin E3 ubiquitin protein ligase 1 [Source:HGNC Symbol;Acc:13082]	111.0	4e-025	60	60	0
A_15_P144486	1.1907472950	0.8880114950	9.2519196770	0.0027482380	0.0269653000	2.8045766710	0.0527306200	38663	A_15_P144486	ENSDART00000099639	NM_001159314	Dr.105458	ZDB-GENE-040917-2	ENSDARG00000053468	adam10a	a disintegrin and metalloprotease domain 10a [Source:ZFIN;Acc:ZDB-GENE-040917-2]	111.0	4e-025	60	60	0
A_15_P180531	1.0977491190	1.0943522470	10.1215445140	0.0052827460	0.0095177900	2.7954169130	0.0532682470	46900	A_15_P180531	ENSDART00000080686	NM_001003568	Dr.86010		ENSDARG00000057928	MZT2A	mitotic spindle organizing protein 2A [Source:HGNC Symbol;Acc:33187]	111.0	4e-025	60	60	0
A_15_P175636	1.1780562670	0.8214800810	10.5617307990	0.0073634850	0.0659989660	2.7951955050	0.0532813180	40398	A_15_P175636	ENSDART00000039878	NM_199565	Dr.76862	ZDB-GENE-030131-457	ENSDARG00000031261	sap30bp	SAP30 binding protein [Source:ZFIN;Acc:ZDB-GENE-030131-457]	111.0	4e-025	60	60	0
A_15_P130526	1.2134652880	1.2559257590	9.3713901720	0.0080174100	0.0112342750	2.7749464030	0.0544919110	54033	A_15_P130526	ENSDART00000013434	NM_001007291	Dr.33791	ZDB-GENE-040723-3	ENSDARG00000013063	oxct1a	3-oxoacid CoA transferase 1a [Source:ZFIN;Acc:ZDB-GENE-040723-3]	111.0	4e-025	60	60	0
A_15_P503267	1.0789399550	0.9861504670	9.5980129130	0.0142855200	0.0350454410	2.7634125240	0.0551951050	59335	A_15_P503267	ENSDART00000132813	NM_001013533	Dr.32418	ZDB-GENE-030729-9	ENSDARG00000014914	lamp2	lysosomal membrane glycoprotein 2 [Source:ZFIN;Acc:ZDB-GENE-030729-9]	106.0	2e-023	60	59	0
A_15_P205001	1.3239486620	1.3007487470	13.9079546050	0.0051759470	0.0101846570	2.7481629500	0.0561403550	52782	A_15_P205001	ENSDART00000145240	NM_200720	Dr.116416	ZDB-GENE-040426-1679	ENSDARG00000057854	sap18	sin3-associated polypeptide [Source:ZFIN;Acc:ZDB-GENE-040426-1679]	111.0	4e-025	60	60	0
A_15_P106701	1.0513896240	1.0766480780	12.9409337230	0.0085673250	0.0127009610	2.7358703200	0.0569154090	15619	A_15_P106701	ENSDART00000015139	NM_200129	Dr.79195	ZDB-GENE-040426-703	ENSDARG00000002267	dcaf13	ddb1 and cul4 associated factor 13 [Source:ZFIN;Acc:ZDB-GENE-040426-703]	100.0	2e-021	60	58	0
A_15_P131511	1.1511589220	1.2200707120	12.8834383590	0.0083013490	0.0101142590	2.7083383210	0.0586947570	53577	A_15_P131511	ENSDART00000009790	NM_131069	Dr.153350	ZDB-GENE-990415-38	ENSDARG00000007099	cx43.4	connexin 43.4 [Source:ZFIN;Acc:ZDB-GENE-990415-38]	111.0	4e-025	60	60	0
A_15_P207256	1.4103758240	1.3781480990	9.6966656060	0.0104208520	0.0195115090	2.6965209500	0.0594773510	46770	A_15_P207256	ENSDART00000006538	NM_131215	Dr.75758	ZDB-GENE-980526-27	ENSDARG00000030703	otx1a	orthodenticle homolog 1a [Source:ZFIN;Acc:ZDB-GENE-980526-27]	111.0	4e-025	60	60	0
A_15_P226071	1.3219273470	1.1291609210	10.6962448500	0.0074412210	0.0286945450	2.6905415820	0.0598777320	47112	A_15_P226071	ENSDART00000142162	NM_001013533	Dr.32418	ZDB-GENE-030729-9	ENSDARG00000014914	lamp2	lysosomal membrane glycoprotein 2 [Source:ZFIN;Acc:ZDB-GENE-030729-9]	106.0	2e-023	60	59	0
A_15_P172976	1.4173449310	1.4849444530	11.1156417640	0.0069637100	0.0091504140	2.6743170590	0.0609792680	37752	A_15_P172976	ENSDART00000100401	NM_001044310	Dr.75848	ZDB-GENE-030131-3663	ENSDARG00000069142	aars	alanyl-tRNA synthetase [Source:ZFIN;Acc:ZDB-GENE-030131-3663]	111.0	4e-025	60	60	0
A_15_P566532	1.1281750460	0.7534777340	11.8067706890	0.0025231920	0.0419212060	2.6668865250	0.0614912340	54889	A_15_P566532	ENSDART00000112739		Dr.104473	ZDB-GENE-030131-482		akt1s1	AKT1 substrate 1 (proline-rich) [Source:ZFIN;Acc:ZDB-GENE-030131-482]	111.0	4e-025	60	60	0
A_15_P195426	1.1853295160	0.1036874530	8.0755499430	0.0250809460	0.8440638830	2.6534982180	0.0624257570	58082	A_15_P195426	ENSDART00000052444	NM_182885	Dr.82621	ZDB-GENE-030721-4	ENSDARG00000036121	pcdh10b	protocadherin 10b [Source:ZFIN;Acc:ZDB-GENE-030721-4]	111.0	4e-025	60	60	0
A_15_P110138	1.1117273890	1.2808096940	10.5762943570	0.0117772250	0.0087601880	2.6143244940	0.0652517000	62078	A_15_P110138	ENSDART00000018523	NM_199218	Dr.76562	ZDB-GENE-031219-6	ENSDARG00000005191	ahcy	S-adenosylhomocysteine hydrolase [Source:ZFIN;Acc:ZDB-GENE-031219-6]	106.0	2e-023	60	59	0
A_15_P104637	1.2430246850	1.2817684660	9.4053890290	0.0086899910	0.0123754440	2.6129030730	0.0653568680	41180	A_15_P104637	ENSDART00000124011	NM_001008605	Dr.107419	ZDB-GENE-041212-28	ENSDARG00000039216	zgc:103508	hypothetical protein LOC494062 [Source:RefSeq peptide;Acc:NP_001008605]	102.0	3e-022	62	60	2
A_15_P599927	1.0588328470	0.9515198700	9.3889501150	0.0434147950	0.0899339690	2.5916328570	0.0669532160	46823	A_15_P599927	ENSDART00000013411	NM_131110	Dr.122148	ZDB-GENE-980526-39	ENSDARG00000011166	cahz	carbonic anhydrase [Source:ZFIN;Acc:ZDB-GENE-980526-39]	102.0	3e-022	62	60	2
A_15_P309686	1.2207892030	1.0191503880	8.4832754700	0.0069111820	0.0302104030	2.5830766150	0.0676074900	60092	A_15_P309686	ENSDART00000065563	NM_001166258	Dr.89511	ZDB-GENE-040724-162	ENSDARG00000044626	ccdc90b	coiled-coil domain containing 90B [Source:ZFIN;Acc:ZDB-GENE-040724-162]	111.0	4e-025	60	60	0
A_15_P151981	1.0175494820	1.0071378580	11.1358740100	0.0409741150	0.0613497350	2.5784569230	0.0679636830	42266	A_15_P151981	ENSDART00000121806	NM_201084	Dr.149239	ZDB-GENE-040426-821	ENSDARG00000043797	cdc5l	CDC5 cell division cycle 5-like (S. pombe) [Source:ZFIN;Acc:ZDB-GENE-040426-821]	111.0	4e-025	60	60	0
A_15_P120596	1.0647888690	0.6525200780	8.5919168670	0.0018318890	0.0499585910	2.5723019210	0.0684414790	37436	A_15_P120596	ENSDART00000129167	NM_213640	Dr.150214	ZDB-GENE-040426-2256	ENSDARG00000002659	mapre1	microtubule-associated protein, RP/EB family, member 1 [Source:ZFIN;Acc:ZDB-GENE-040426-2256]	111.0	4e-025	60	60	0
A_15_P115005	1.2528132100	1.1844170620	11.7812721750	0.0096368210	0.0215695460	2.5644771420	0.0690542630	37586	A_15_P115005	ENSDART00000010777	NM_131247	Dr.75894	ZDB-GENE-991026-6	ENSDARG00000019644	ldhba	lactate dehydrogenase Ba [Source:ZFIN;Acc:ZDB-GENE-991026-6]	102.0	3e-022	62	60	2
A_15_P302461	1.2113106980	1.2656852640	12.7266473750	0.0223212580	0.0280622380	2.5445996510	0.0706383690	50118	A_15_P302461	ENSDART00000139855	NM_199956	Dr.123562	ZDB-GENE-030131-7452	ENSDARG00000017741	g3bp1	GTPase activating protein (SH3 domain) binding protein 1 [Source:ZFIN;Acc:ZDB-GENE-030131-7452]	106.0	2e-023	57	57	0
A_15_P152206	1.1921132760	0.8820133070	10.4549577880	0.0085323920	0.0579056900	2.5423188110	0.0708226890	60873	A_15_P152206	ENSDART00000136047	NM_213431	Dr.124477	ZDB-GENE-040426-2772	ENSDARG00000003021	hdac8	histone deacetylase 8 [Source:ZFIN;Acc:ZDB-GENE-040426-2772]	111.0	4e-025	60	60	0
A_15_P108444	1.2217015110	1.5221000910	8.8815210670	0.0136185650	0.0063277380	2.4924547970	0.0749879580	44589	A_15_P108444	ENSDART00000059347	NM_001024419	Dr.78707	ZDB-GENE-050522-376	ENSDARG00000040555	bckdha	branched chain keto acid dehydrogenase E1, alpha polypeptide [Source:ZFIN;Acc:ZDB-GENE-050522-376]	111.0	4e-025	60	60	0
A_15_P106316	1.2395419430	1.3924589850	9.9935791870	0.0159840260	0.0139365990	2.4892256550	0.0752668660	57389	A_15_P106316	ENSDART00000139397	NM_173260	Dr.76217	ZDB-GENE-020419-18	ENSDARG00000019572	taf7	TAF7 RNA polymerase II, TATA box binding protein (TBP)-associated factor [Source:ZFIN;Acc:ZDB-GENE-020419-18]	111.0	4e-025	60	60	0
A_15_P118098	1.1671175200	1.3285175810	11.3922497010	0.0184939910	0.0150808350	2.4798703640	0.0760813790	54921	A_15_P118098	ENSDART00000063877	NM_200805	Dr.13845	ZDB-GENE-040426-1778	ENSDARG00000043511	prdx6	peroxiredoxin 6 [Source:ZFIN;Acc:ZDB-GENE-040426-1778]	111.0	4e-025	60	60	0
A_15_P206536	1.3834813630	1.6753998070	9.7688516980	0.0130568260	0.0072157800	2.4684113600	0.0770923130	49288	A_15_P206536	ENSDART00000004622	NM_153661	Dr.1505	ZDB-GENE-020419-22	ENSDARG00000018574	sf3b4	splicing factor 3b, subunit 4 [Source:ZFIN;Acc:ZDB-GENE-020419-22]	111.0	4e-025	60	60	0
A_15_P115324	1.3634885730	1.2866575340	9.7339548160	0.0079674340	0.0185329640	2.4590296700	0.0779310030	47391	A_15_P115324	ENSDART00000130603		Dr.158995	ZDB-GENE-030131-911		sept2	septin 2 [Source:ZFIN;Acc:ZDB-GENE-030131-911]	111.0	4e-025	60	60	0
A_15_P189821	1.4842838420	1.3746216380	10.5529648760	0.0081338010	0.0207625160	2.4361032530	0.0800231290	44974	A_15_P189821	ENSDART00000061328	NM_001014370	Dr.134114	ZDB-GENE-050327-97	ENSDARG00000041853	rbm39b	RNA binding motif protein 39b [Source:ZFIN;Acc:ZDB-GENE-050327-97]	111.0	4e-025	60	60	0
A_15_P160886	1.4330053350	1.4047362120	11.2360769590	0.0136586220	0.0243603800	2.3962648030	0.0838070780	56243	A_15_P160886	ENSDART00000054078	NM_131711	Dr.33922	ZDB-GENE-010131-3	ENSDARG00000037188	rpa2	replication protein A2 [Source:ZFIN;Acc:ZDB-GENE-010131-3]	111.0	4e-025	60	60	0
A_15_P545722	1.0121709900	0.9515296650	11.6143118210	0.0317834640	0.0599303710	2.3929942710	0.0841263490	51918	A_15_P545722	ENSDART00000055845	NM_212692	Dr.2250	ZDB-GENE-030131-3789	ENSDARG00000038290	thoc5	THO complex 5 [Source:ZFIN;Acc:ZDB-GENE-030131-3789]	106.0	2e-023	60	59	0
A_15_P105414	1.2160014990	0.8608372200	10.0000778820	0.0085499300	0.0682397280	2.3888313020	0.0845346740	30058	A_15_P105414	ENSDART00000149077	NM_001128687	Dr.76382	ZDB-GENE-080723-73	ENSDARG00000053805	trub1	TruB pseudouridine (psi) synthase homolog 1 (E. coli) [Source:ZFIN;Acc:ZDB-GENE-080723-73]	111.0	7e-025	60	60	0
A_15_P205896	1.0544513780	1.0641966250	9.2358715270	0.0125868070	0.0195698270	2.3829284910	0.0851173890	48015	A_15_P205896	ENSDART00000135236	NM_001045069	Dr.154744	ZDB-GENE-030131-3806	ENSDARG00000069122	si:ch211-216l23.2	si:ch211-216l23.2 [Source:ZFIN;Acc:ZDB-GENE-030131-3806]	111.0	4e-025	60	60	0
A_15_P115297	1.0440336770	0.1559800300	8.2561344450	0.0245256100	0.7360950750	2.3671014270	0.0867016910	48827	A_15_P115297	ENSDART00000110323		Dr.79804	ZDB-GENE-090311-37		si:dkey-188c14.4	si:dkey-188c14.4 [Source:ZFIN;Acc:ZDB-GENE-090311-37]	111.0	4e-025	60	60	0
A_15_P101725	1.2024215620	0.7024764650	10.4014997420	0.0095751510	0.1318836170	2.3611339970	0.0873074150	56328	A_15_P101725	ENSDART00000003983	NM_213214		ZDB-GENE-040426-2298			RNA binding motif protein 22 [Source:ZFIN;Acc:ZDB-GENE-040426-2298]	111.0	4e-025	60	60	0
A_15_P141481	1.3421123160	1.3250947010	11.2196762410	0.0080033150	0.0146166280	2.3373698910	0.0897660640	38971	A_15_P141481	ENSDART00000058564	NM_198913	Dr.76603	ZDB-GENE-030131-9544	ENSDARG00000040041	mcm4	MCM4 minichromosome maintenance deficient 4, mitotin (S. cerevisiae) [Source:ZFIN;Acc:ZDB-GENE-030131-9544]	111.0	4e-025	60	60	0
A_15_P136891	1.0052733650	0.7110437350	8.7545797630	0.0038569250	0.0424059850	2.3283039100	0.0907239580	54900	A_15_P136891	ENSDART00000112076		Dr.6658	ZDB-GENE-030903-1		cadps2	Ca2+-dependent activator protein for secretion 2 [Source:ZFIN;Acc:ZDB-GENE-030903-1]	111.0	4e-025	60	60	0
A_15_P112421	1.1525762770	0.4814805340	8.4822033250	0.0308754550	0.3753780550	2.3147254300	0.0921796510	42346	A_15_P112421	ENSDART00000148436	NM_001003753	Dr.23554	ZDB-GENE-040808-7	ENSDARG00000035178	gna14	guanine nucleotide binding protein (G protein), alpha 14 [Source:ZFIN;Acc:ZDB-GENE-040808-7]	111.0	4e-025	60	60	0
A_15_P103187	1.0934112500	0.9915951550	14.5005137040	0.0333524110	0.0710202230	2.3044586670	0.0932972930	38065	A_15_P103187	ENSDART00000053568	NM_131573	Dr.122523	ZDB-GENE-000511-4			death associated protein 1b [Source:ZFIN;Acc:ZDB-GENE-000511-4]	106.0	2e-023	60	59	0
A_15_P508907	1.0099190000	0.9837367830	9.5924473940	0.0202923710	0.0354589830	2.2611340480	0.0981796790	57780	A_15_P508907	ENSDART00000062894	NM_201491	Dr.132064	ZDB-GENE-030616-262	ENSDARG00000042853	ivd	isovaleryl Coenzyme A dehydrogenase [Source:ZFIN;Acc:ZDB-GENE-030616-262]	111.0	4e-025	60	60	0
A_15_P206991	1.1471470490	1.3632255900	9.4408468350	0.0191927160	0.0123590150	2.2462201800	0.0999244430	50424	A_15_P206991	ENSDART00000129035	NM_001024406	Dr.76116	ZDB-GENE-050522-159	ENSDARG00000055064	prdx5	peroxiredoxin 5 [Source:ZFIN;Acc:ZDB-GENE-050522-159]	111.0	4e-025	60	60	0
A_15_P133836	1.0276864160	1.3003896210	11.7530310760	0.0442760850	0.0230168670	2.2159528030	0.1035703900	37062	A_15_P133836	ENSDART00000024729	NM_001031676	Dr.24504	ZDB-GENE-030131-3238	ENSDARG00000017219	pabpc1a	poly A binding protein, cytoplasmic 1 a [Source:ZFIN;Acc:ZDB-GENE-030131-3238]	111.0	4e-025	60	60	0
A_15_P278761	1.0377285600	0.9124615840	10.4086475360	0.0082367100	0.0270574510	2.1659567720	0.1099144490	27584	A_15_P278761	ENSDART00000145016	NM_001003437	Dr.75653	ZDB-GENE-040801-170	ENSDARG00000004706	syf2	SYF2 homolog, RNA splicing factor (S. cerevisiae) [Source:ZFIN;Acc:ZDB-GENE-040801-170]	111.0	7e-025	60	60	0
A_15_P157221	1.0261007450	0.7725884850	9.4928165450	0.0336539730	0.1277570230	2.1024560110	0.1185885830	47561	A_15_P157221	ENSDART00000078028	NM_213135	Dr.129450	ZDB-GENE-040426-2148	ENSDARG00000055643	cyb5a	cytochrome b5 type A (microsomal) [Source:ZFIN;Acc:ZDB-GENE-040426-2148]	111.0	4e-025	60	60	0
A_15_P102358	1.1107256310	-0.3614446710	8.4396505280	0.0447684160	0.5230995200	2.0861731230	0.1209305690	56773	A_15_P102358	ENSDART00000144750	NM_001136492	Dr.76733	ZDB-GENE-050417-49	ENSDARG00000035958	tnni2b.1	troponin I, skeletal, fast 2b.1 [Source:ZFIN;Acc:ZDB-GENE-050417-49]	111.0	4e-025	60	60	0
A_15_P103692	1.1259228350	0.2905080660	9.2046520910	0.0176357760	0.5364767090	2.0859182580	0.1209676220	48167	A_15_P103692	ENSDART00000104219	NM_001080041	Dr.79190	ZDB-GENE-050506-79	ENSDARG00000031434	rcor1	REST corepressor 1 [Source:ZFIN;Acc:ZDB-GENE-050506-79]	111.0	4e-025	60	60	0
A_15_P103509	1.0386741280	0.7389459870	8.5112318900	0.0063158330	0.0559039510	2.0717678310	0.1230442890	43894	A_15_P103509	ENSDART00000057605	NM_212791	Dr.121814	ZDB-GENE-030425-3	ENSDARG00000039429	adka	adenosine kinase a [Source:ZFIN;Acc:ZDB-GENE-030425-3]	111.0	4e-025	60	60	0
A_15_P180416	1.0838210380	1.1675715710	8.9581085560	0.0340843030	0.0367027070	2.0675334780	0.1236731840	47979	A_15_P180416	ENSDART00000031786	NM_001005942	Dr.76464	ZDB-GENE-041010-11	ENSDARG00000028106	glrx	glutaredoxin (thioltransferase) [Source:ZFIN;Acc:ZDB-GENE-041010-11]	111.0	4e-025	60	60	0
A_15_P103418	1.0588743590	1.2864259590	8.9048231200	0.0317142090	0.0191867220	2.0602611740	0.1247614100	60816	A_15_P103418	ENSDART00000092047	NM_001098758	Dr.78163	ZDB-GENE-070615-16	ENSDARG00000063161	ppwd1	peptidylprolyl isomerase domain and WD repeat containing 1 [Source:ZFIN;Acc:ZDB-GENE-070615-16]	111.0	4e-025	60	60	0
A_15_P434895	1.0569715900	1.1091621460	9.0022080010	0.0202186650	0.0250326540	2.0534808540	0.1257853480	49776	A_15_P434895	ENSDART00000106191	NM_001003740		ZDB-GENE-030131-6547	ENSDARG00000015315	psmc5	proteasome (prosome, macropain) 26S subunit, ATPase, 5 [Source:ZFIN;Acc:ZDB-GENE-030131-6547]	102.0	3e-022	62	60	2
A_15_P119397	1.2972228680	1.4023267690	11.1911965260	0.0342124320	0.0362810950	2.0353445910	0.1285691130	61280	A_15_P119397	ENSDART00000031498	NM_152949	Dr.121874	ZDB-GENE-020418-1	ENSDARG00000011094	ccna2	cyclin A2 [Source:ZFIN;Acc:ZDB-GENE-020418-1]	111.0	4e-025	60	60	0
A_15_P372115	1.2044230490	1.2947245120	11.1826933510	0.0438595270	0.0473918930	1.9536699370	0.1419551330	53685	A_15_P372115	ENSDART00000127277			ZDB-GENE-030131-9808		si:ch211-241o7.5	si:ch211-241o7.5 [Source:ZFIN;Acc:ZDB-GENE-030131-9808]	111.0	4e-025	60	60	0
A_15_P496247	1.0475489380	1.1534398000	8.5880839130	0.0316274600	0.0308928460	1.9508883420	0.1424366440	51554	A_15_P496247	ENSDART00000087040	NM_001139438	Dr.79130	ZDB-GENE-060825-7	ENSDARG00000061201	acsf2	acyl-CoA synthetase family member 2 [Source:ZFIN;Acc:ZDB-GENE-060825-7]	102.0	3e-022	58	57	0
A_15_P121027	1.0046774060	0.7958241120	11.2309975720	0.0262958370	0.0940648140	1.9258698730	0.1468470830	61265	A_15_P121027	ENSDART00000051070	NM_001006105	Dr.132545	ZDB-GENE-041010-209	ENSDARG00000052851	golph3	golgi phosphoprotein 3 [Source:ZFIN;Acc:ZDB-GENE-041010-209]	111.0	4e-025	60	60	0
A_15_P384690	1.3667054510	1.5557818190	10.7272327000	0.0205778530	0.0168568550	1.8864743230	0.1540911600	47375	A_15_P384690	ENSDART00000139176	NM_212711	Dr.76044	ZDB-GENE-030131-5552	ENSDARG00000008292	eif2s3	eukaryotic translation initiation factor 2, subunit 3 gamma [Source:ZFIN;Acc:ZDB-GENE-030131-5552]	111.0	4e-025	60	60	0
A_15_P188241	1.1484593590	1.1953363570	9.5298281900	0.0149462900	0.0195901010	1.8613335920	0.1589129590	47232	A_15_P188241	ENSDART00000101306	NM_001159372	Dr.155122	ZDB-GENE-060815-3	ENSDARG00000024785	ctnna2	catenin (cadherin-associated protein), alpha 2 [Source:ZFIN;Acc:ZDB-GENE-060815-3]	110.0	2e-024	59	59	0
A_15_P582472	1.0070721370	0.7253491290	9.5532685820	0.0167358870	0.0957398970	1.7762525270	0.1764580110	5646	A_15_P582472	ENSDART00000104180		Dr.32820	ZDB-GENE-040426-2743	ENSDARG00000044332	zranb2	zinc finger, RAN-binding domain containing 2 [Source:ZFIN;Acc:ZDB-GENE-040426-2743]	95.3	7e-020	60	57	0
A_15_P109117	1.1164270890	1.3500694040	9.3025235230	0.0462509670	0.0300778440	1.7233150110	0.1884001380	52153	A_15_P109117	ENSDART00000025423	0	Dr.104620	0				111.0	4e-025	60	60	0
A_15_P366710	1.2277633990	1.1792063980	10.0308626170	0.0215273790	0.0396658970	1.6476624100	0.2069606020	38602	A_15_P366710	ENSDART00000025295	NM_200384	Dr.26475	ZDB-GENE-040426-1382	ENSDARG00000011511	mif4gda	MIF4G domain containing a [Source:ZFIN;Acc:ZDB-GENE-040426-1382]	111.0	4e-025	60	60	0
A_15_P134804	1.1841092010	0.8147764630	10.0879387320	0.0113345900	0.0884803990	1.5836306110	0.2241570360	47917	A_15_P134804	ENSDART00000077259	NM_001003840	Dr.31853	ZDB-GENE-030131-6989	ENSDARG00000054980	ebna1bp2	EBNA1 binding protein 2 [Source:ZFIN;Acc:ZDB-GENE-030131-6989]	111.0	4e-025	60	60	0
A_15_P546862	1.2238055580	0.9172998350	11.2641839740	0.0345780210	0.1314852470	1.4233830360	0.2739234090	60161	A_15_P546862	ENSDART00000150372		Dr.153826				Uncharacterized protein [Source:UniProtKB/TrEMBL;Acc:E9QCP0]	111.0	4e-025	60	60	0

## Sheet: >1.5up in sur
probe_name	sur_wt	oep_wt	Amean	p.sur_wt	p.oep_wt	F	p.F	id	probe_name	rna	ncbi	unigene	zfin	gene	name	description	score	evalue	length	ident	gaps
A_15_P107575	4.0958581100	4.3142236720	9.5856408930	0.0000004230	0.0000006740	33.8340102260	0.0000001590	27126	A_15_P107575	ENSDART00000127077				ENSDARG00000091765	PLA2G4C (4 of 5)	phospholipase A2, group IVC (cytosolic, calcium-independent) [Source:HGNC Symbol;Acc:9037]	111.0	7e-025	60	60	0
A_15_P119815	3.5877297030	-0.3804164990	9.2433924930	0.0000715880	0.5988507060	18.3498519990	0.0000071080	48878	A_15_P119815	ENSDART00000017743	NM_212640	Dr.76752	ZDB-GENE-030131-2159	ENSDARG00000026218	slc1a3a	solute carrier family 1 (glial high affinity glutamate transporter), member 3a [Source:ZFIN;Acc:ZDB-GENE-030131-2159]	111.0	4e-025	60	60	0
A_15_P138896	3.3273693910	-0.0147138830	9.2994877640	0.0000425150	0.9814662780	28.7795631350	0.0000004450	46283	A_15_P138896	ENSDART00000144585	NM_001244080	Dr.76656	ZDB-GENE-050522-279		capn8	calpain 8 [Source:ZFIN;Acc:ZDB-GENE-050522-279]	111.0	4e-025	60	60	0
A_15_P410625	3.3098211430	3.1437704370	13.8911778930	0.0026440970	0.0069197640	2.8656837670	0.0492946690	62093	A_15_P410625	ENSDART00000139341	NM_194264	Dr.74875	ZDB-GENE-020731-4	ENSDARG00000071403	oaz1	ornithine decarboxylase antizyme 1 [Source:ZFIN;Acc:ZDB-GENE-020731-4]	111.0	4e-025	60	60	0
A_15_P503892	3.2815725090	2.8940899570	11.4464621590	0.0001627820	0.0010715910	5.2906357490	0.0049319660	53838	A_15_P503892	ENSDART00000099315	NM_001017745	Dr.80574	ZDB-GENE-050417-261	ENSDARG00000045857	zgc:112104	CCAAT/enhancer binding protein (C/EBP), zeta [Source:HGNC Symbol;Acc:24218]	111.0	4e-025	60	60	0
A_15_P556917	3.2732203930	0.0466382450	8.8996489800	0.0000000000	0.8417703310	185.0702854200	0.0000000000	60701	A_15_P556917	ENSDART00000149625		Dr.154465				Uncharacterized protein [Source:UniProtKB/TrEMBL;Acc:E7F8K1]	111.0	4e-025	60	60	0
A_15_P182116	3.1807785210	2.3961652810	8.8396413380	0.0000006990	0.0000434370	34.7916476470	0.0000001330	26324	A_15_P182116	ENSDART00000141888		Dr.118227	ZDB-GENE-060503-527	ENSDARG00000095183	si:dkey-208k4.3	si:dkey-208k4.3 [Source:ZFIN;Acc:ZDB-GENE-060503-527]	111.0	7e-025	60	60	0
A_15_P113177	3.0398177470	2.3345933880	11.5943569230	0.0000004590	0.0000247740	16.9583014920	0.0000113660	60268	A_15_P113177	ENSDART00000008421	NM_200412	Dr.120731	ZDB-GENE-040426-1369	ENSDARG00000004874	zgc:64105	chromosome 9 open reading frame 68 [Source:HGNC Symbol;Acc:25472]	111.0	4e-025	60	60	0
A_15_P336965	3.0058079070	3.0825990310	13.2607612620	0.0000003760	0.0000008230	20.3183707210	0.0000038460	42775	A_15_P336965	ENSDART00000064926	NM_001002386	Dr.121756	ZDB-GENE-021115-8	ENSDARG00000044220	kars	lysyl-tRNA synthetase [Source:ZFIN;Acc:ZDB-GENE-021115-8]	100.0	1e-021	60	58	0
A_15_P568322	2.9547095130	-0.1319554300	9.1209899470	0.0000662110	0.8225524800	27.9356232380	0.0000005360	54814	A_15_P568322	ENSDART00000144585	NM_001244080	Dr.76656	ZDB-GENE-050522-279		capn8	calpain 8 [Source:ZFIN;Acc:ZDB-GENE-050522-279]	111.0	4e-025	60	60	0
A_15_P206206	2.9312837970	0.0311213450	8.2018306330	0.0000008790	0.9367472700	42.2539271370	0.0000000380	40369	A_15_P206206	ENSDART00000092919	NM_001077466.1	Dr.86212	ZDB-GENE-060126-2	ENSDARG00000063522	bbs4	Bardet-Biedl syndrome 4 [Source:ZFIN;Acc:ZDB-GENE-060126-2]	111.0	4e-025	60	60	0
A_15_P106896	2.8618880640	2.6266716330	15.0206147870	0.0036906910	0.0113005800	2.6146349240	0.0652287570	42264	A_15_P106896	ENSDART00000139341	NM_194264	Dr.74875	ZDB-GENE-020731-4	ENSDARG00000071403	oaz1	ornithine decarboxylase antizyme 1 [Source:ZFIN;Acc:ZDB-GENE-020731-4]	111.0	4e-025	60	60	0
A_15_P120111	2.8358323200	1.6110997450	11.9879615710	0.0001125690	0.0156122080	7.8137255540	0.0007986150	51997	A_15_P120111	ENSDART00000148208	NM_178294	Dr.11333	ZDB-GENE-030327-1	ENSDARG00000074940	sep15	selenoprotein 15 [Source:ZFIN;Acc:ZDB-GENE-030327-1]	100.0	1e-021	60	58	0
A_15_P150936	2.8167216710	4.5686007730	9.0581044530	0.0005829860	0.0000132060	12.9355980630	0.0000544100	62775	A_15_P150936	ENSDART00000130960	NM_212836.3		ZDB-GENE-050510-1	ENSDARG00000087811	cdx1a	caudal type homeo box transcription factor 1 a [Source:ZFIN;Acc:ZDB-GENE-050510-1]	111.0	4e-025	60	60	0
A_15_P110362	2.7395895710	2.6571446940	8.5970761990	0.0000016260	0.0000064250	27.2071626400	0.0000006330	45366	A_15_P110362	ENSDART00000064726	NM_001002338.1	Dr.32024	ZDB-GENE-040718-27	ENSDARG00000044086	PNPLA3	patatin-like phospholipase domain containing 3 [Source:HGNC Symbol;Acc:18590]	111.0	4e-025	60	60	0
A_15_P280981	2.6789954610	3.0160666040	10.4125425050	0.0005237470	0.0004134640	4.6195590790	0.0087342640	14801	A_15_P280981	ENSDART00000105392	NM_198142	Dr.143697	ZDB-GENE-030131-9638	ENSDARG00000019881	bsg	basigin [Source:ZFIN;Acc:ZDB-GENE-030131-9638]	111.0	7e-025	60	60	0
A_15_P114776	2.5998800910	0.7701568670	10.0557323870	0.0001549080	0.1869209440	9.7386934680	0.0002573570	44199	A_15_P114776	ENSDART00000136656	NM_178286	Dr.32210	ZDB-GENE-030410-4	ENSDARG00000051957	selm	selenoprotein M [Source:ZFIN;Acc:ZDB-GENE-030410-4]	106.0	2e-023	60	59	0
A_15_P195926	2.5992224590	0.0590425770	10.6663067610	0.0003851630	0.9246578290	7.5198848670	0.0009655940	39081	A_15_P195926	ENSDART00000018512	NM_205718		ZDB-GENE-040303-2	ENSDARG00000008953	pofut1	protein O-fucosyltransferase 1 [Source:ZFIN;Acc:ZDB-GENE-040303-2]	111.0	4e-025	60	60	0
A_15_P115336	2.5010037140	2.6308304930	11.2212361640	0.0043626800	0.0057034050	7.5186313020	0.0009663860	45717	A_15_P115336	ENSDART00000113803	NM_131080	Dr.75064	ZDB-GENE-980526-204	ENSDARG00000076857	her3	hairy-related 3 [Source:ZFIN;Acc:ZDB-GENE-980526-204]	111.0	4e-025	60	60	0
A_15_P103005	2.4400104030	2.1408910010	9.5806044310	0.0002493970	0.0016023010	10.9746242660	0.0001354350	60397	A_15_P103005	ENSDART00000028225	NM_212827	Dr.77508	ZDB-GENE-040329-3	ENSDARG00000023712	mao	monoamine oxidase [Source:ZFIN;Acc:ZDB-GENE-040329-3]	111.0	4e-025	60	60	0
A_15_P109600	2.4059156450	1.1053843030	10.5831567960	0.0066711910	0.2031880570	11.0780604470	0.0001286790	26823	A_15_P109600	ENSDART00000132741		Dr.157748	ZDB-GENE-091111-2	ENSDARG00000057121	si:dkey-246j23.5	complement component 7 [Source:HGNC Symbol;Acc:1346]	111.0	7e-025	60	60	0
A_15_P134971	2.3975760010	2.2910543980	12.4940048260	0.0000020620	0.0000094850	12.0960881460	0.0000792490	47118	A_15_P134971	ENSDART00000048843	NM_001002509	Dr.79365	ZDB-GENE-040718-214	ENSDARG00000033143	supt4h1	zgc:92824 [Source:ZFIN;Acc:ZDB-GENE-040718-214]	111.0	4e-025	60	60	0
A_15_P150381	2.3852777890	0.7857027390	9.7893723040	0.0000108260	0.0645378170	15.7780310310	0.0000173730	55637	A_15_P150381	ENSDART00000083351	NM_001017807	Dr.1945	ZDB-GENE-050417-341	ENSDARG00000034211	capn2l	calpain 2, (m/II) large subunit, like [Source:ZFIN;Acc:ZDB-GENE-050417-341]	111.0	4e-025	60	60	0
A_15_P176146	2.3537851170	2.3562903400	12.0247620430	0.0000453260	0.0001102120	6.8191636130	0.0015513730	61242	A_15_P176146	ENSDART00000064924	NM_001002386	Dr.121756	ZDB-GENE-021115-8	ENSDARG00000044220	kars	lysyl-tRNA synthetase [Source:ZFIN;Acc:ZDB-GENE-021115-8]	111.0	4e-025	60	60	0
A_15_P112749	2.3376763510	1.5286965430	9.7857854870	0.0000000200	0.0000092400	48.5031815530	0.0000000150	58427	A_15_P112749	ENSDART00000103124	NM_213364	Dr.115460	ZDB-GENE-080610-1	ENSDARG00000052589	p4hb	procollagen-proline, 2-oxoglutarate 4-dioxygenase (proline 4-hydroxylase), beta polypeptide [Source:ZFIN;Acc:ZDB-GENE-080610-1]	110.0	2e-024	59	59	0
A_15_P209326	2.3340463640	2.6954641810	10.9207618320	0.0007530150	0.0004819490	4.5828898050	0.0090229860	44657	A_15_P209326	ENSDART00000122120	NM_001142563	Dr.17394	ZDB-GENE-070206-11	ENSDARG00000025859	lmf2b	lipase maturation factor 2b [Source:ZFIN;Acc:ZDB-GENE-070206-11]	111.0	4e-025	60	60	0
A_15_P117243	2.3276641630	2.1470431480	10.8866334560	0.0018517160	0.0061347190	3.4167461180	0.0274648670	45903	A_15_P117243	ENSDART00000135776	NM_205673	Dr.701	ZDB-GENE-040426-1798	ENSDARG00000035325	zgc:77155	serine/arginine-rich splicing factor 7 [Source:HGNC Symbol;Acc:10789]	111.0	4e-025	60	60	0
A_15_P512162	2.2921393160	1.6750353470	14.5820281390	0.0011747900	0.0169622290	5.2600070430	0.0050575790	44407	A_15_P512162	ENSDART00000028885	NM_213168	Dr.155446	ZDB-GENE-010502-1	ENSDARG00000028335	hmga1a	high mobility group AT-hook 1a [Source:ZFIN;Acc:ZDB-GENE-010502-1]	99.0	3e-021	60	58	1
A_15_P194281	2.2393310340	1.4972058400	9.8506374020	0.0021417890	0.0379253600	4.8332030910	0.0072464990	52119	A_15_P194281	ENSDART00000093228	NM_001040379	Dr.18920	ZDB-GENE-060421-5255	ENSDARG00000063665	zgc:136871	zgc:136871 [Source:ZFIN;Acc:ZDB-GENE-060421-5255]	111.0	4e-025	60	60	0
A_15_P180176	2.2273722200	2.2408814970	11.8644053350	0.0002241540	0.0004778060	6.8007946610	0.0015714520	54325	A_15_P180176	ENSDART00000137516	NM_001002073	Dr.150499	ZDB-GENE-040625-45	ENSDARG00000070161	vamp3	vesicle-associated membrane protein 3 (cellubrevin) [Source:ZFIN;Acc:ZDB-GENE-040625-45]	111.0	4e-025	60	60	0
A_15_P100553	2.2028061830	2.5728589290	10.8339268950	0.0014415050	0.0008651340	4.0155845850	0.0152024810	38146	A_15_P100553	ENSDART00000122120	NM_001142563	Dr.17394	ZDB-GENE-070206-11	ENSDARG00000025859	lmf2b	lipase maturation factor 2b [Source:ZFIN;Acc:ZDB-GENE-070206-11]	106.0	2e-023	57	57	0
A_15_P116338	2.1967648830	1.8226787890	9.5443391280	0.0000193300	0.0002930810	7.4740739590	0.0009950600	41592	A_15_P116338	ENSDART00000134269	NM_199945	Dr.28291	ZDB-GENE-030131-7275	ENSDARG00000022684	fkbp1aa	FK506 binding protein 1Aa [Source:ZFIN;Acc:ZDB-GENE-030131-7275]	111.0	4e-025	60	60	0
A_15_P106658	2.1725062140	0.7949413970	10.3626096230	0.0000028440	0.0247880590	14.6804122880	0.0000264170	53506	A_15_P106658	ENSDART00000020033	NM_001003988.1	Dr.76761	ZDB-GENE-040822-30	ENSDARG00000009494	xrcc1	X-ray repair complementing defective repair in Chinese hamster cells 1 [Source:ZFIN;Acc:ZDB-GENE-040822-30]	111.0	4e-025	60	60	0
A_15_P108333	2.1491569990	2.0005376640	11.4653820460	0.0038311690	0.0107473850	2.8389949510	0.0507637170	51216	A_15_P108333	ENSDART00000135776	NM_205673	Dr.701	ZDB-GENE-040426-1798	ENSDARG00000035325	zgc:77155	serine/arginine-rich splicing factor 7 [Source:HGNC Symbol;Acc:10789]	111.0	4e-025	60	60	0
A_15_P201116	2.1404968790	1.2053764220	8.9749178740	0.0000022670	0.0014686540	13.9295262760	0.0000357260	52472	A_15_P201116	ENSDART00000093415	NM_001127402	Dr.80122	ZDB-GENE-070122-4	ENSDARG00000063731	rbm45	RNA binding motif protein 45 [Source:ZFIN;Acc:ZDB-GENE-070122-4]	111.0	4e-025	60	60	0
A_15_P120882	2.1269825170	2.0768463340	9.0780562620	0.0000856530	0.0002530650	15.2775620130	0.0000209660	54505	A_15_P120882	ENSDART00000134469	NM_001005942	Dr.76464	ZDB-GENE-041010-11	ENSDARG00000028106	glrx	glutaredoxin (thioltransferase) [Source:ZFIN;Acc:ZDB-GENE-041010-11]	111.0	4e-025	60	60	0
A_15_P109404	2.1079052760	1.7488288260	10.3227318660	0.0058794190	0.0276186280	3.7965137440	0.0187789730	46532	A_15_P109404	ENSDART00000065563	NM_001166258	Dr.89511	ZDB-GENE-040724-162	ENSDARG00000044626	ccdc90b	coiled-coil domain containing 90B [Source:ZFIN;Acc:ZDB-GENE-040724-162]	111.0	4e-025	60	60	0
A_15_P175076	2.1067654360	1.7035564860	12.1591071630	0.0001472140	0.0019322910	5.8061845400	0.0032700480	40518	A_15_P175076	ENSDART00000111189	NM_200975	Dr.153451	ZDB-GENE-040426-893	ENSDARG00000076526	nola1	nucleolar protein family A, member 1 (H/ACA small nucleolar RNPs) [Source:ZFIN;Acc:ZDB-GENE-040426-893]	111.0	4e-025	60	60	0
A_15_P195681	2.0865286350	2.7987870140	11.7056391670	0.0000501320	0.0000058850	12.2122356490	0.0000751400	62174	A_15_P195681	ENSDART00000122475	NM_001076756	Dr.77499	ZDB-GENE-060929-1206	ENSDARG00000038374	zgc:153477	coiled-coil domain containing 137 [Source:HGNC Symbol;Acc:33451]	111.0	4e-025	60	60	0
A_15_P195831	2.0667296720	-0.1682477760	8.5479219140	0.0004695230	0.7408868340	8.1874099420	0.0006317480	41619	A_15_P195831	ENSDART00000026303	NM_200532	Dr.75861	ZDB-GENE-040426-1473	ENSDARG00000019274	rasd1	RAS, dexamethasone-induced 1 [Source:ZFIN;Acc:ZDB-GENE-040426-1473]	111.0	4e-025	60	60	0
A_15_P102971	2.0655528430	2.0285299930	11.3827283560	0.0077362760	0.0146008250	2.9671185590	0.0441278920	62002	A_15_P102971	ENSDART00000149114	NM_212587	Dr.75877	ZDB-GENE-030131-185	ENSDARG00000007960	hnrnpab	heterogeneous nuclear ribonucleoprotein A/B [Source:ZFIN;Acc:ZDB-GENE-030131-185]	111.0	4e-025	60	60	0
A_15_P179656	2.0550315590	1.8630904510	9.7323635460	0.0001432100	0.0007663650	17.1801755470	0.0000105240	39708	A_15_P179656	ENSDART00000111339	NM_001105700	Dr.86542	ZDB-GENE-070928-44	ENSDARG00000078334	zgc:174938	zgc:174938 [Source:ZFIN;Acc:ZDB-GENE-070928-44]	111.0	4e-025	60	60	0
A_15_P144051	2.0462996570	2.0959658680	10.7747106110	0.0060112660	0.0091195700	3.0838476550	0.0389157670	52622	A_15_P144051	ENSDART00000129924	NM_001122836	Dr.141562	ZDB-GENE-050428-1	ENSDARG00000056725	hmgb3a	high-mobility group box 3a [Source:ZFIN;Acc:ZDB-GENE-050428-1]	111.0	4e-025	60	60	0
A_15_P487445	2.0432204940	1.2765794550	9.7905479360	0.0034808360	0.0650549820	2.4773025770	0.0763066370	58694	A_15_P487445	ENSDART00000079042	NM_001002013	Dr.77150	ZDB-GENE-030219-38	ENSDARG00000056557	copb1	coatomer protein complex, subunit beta 1 [Source:ZFIN;Acc:ZDB-GENE-030219-38]	111.0	4e-025	60	60	0
A_15_P169196	2.0385120260	1.9746127620	10.5712859040	0.0000755620	0.0002422450	6.6092439760	0.0017994610	43290	A_15_P169196	ENSDART00000020654	NM_001017624	Dr.45739	ZDB-GENE-050417-96	ENSDARG00000023279	psmd4b	proteasome (prosome, macropain) 26S subunit, non-ATPase, 4b [Source:ZFIN;Acc:ZDB-GENE-050417-96]	111.0	4e-025	60	60	0
A_15_P175536	2.0339059250	0.6713484480	12.3466328500	0.0000065520	0.0538250230	17.4740845070	0.0000095160	61215	A_15_P175536	ENSDART00000136728	NM_001004506	Dr.76008	ZDB-GENE-030616-182	ENSDARG00000010962	fkbp7	FK506 binding protein 7 [Source:ZFIN;Acc:ZDB-GENE-030616-182]	111.0	4e-025	60	60	0
A_15_P163876	2.0280060990	1.4625829250	10.4322150590	0.0092646490	0.0669705340	2.0554580310	0.1254858270	62202	A_15_P163876	ENSDART00000024283	NM_194371	Dr.78445	ZDB-GENE-030131-2981	ENSDARG00000010124	sp5l	Sp5 transcription factor-like [Source:ZFIN;Acc:ZDB-GENE-030131-2981]	111.0	4e-025	60	60	0
A_15_P441200	2.0215430440	2.3945201010	10.5041053150	0.0027861270	0.0015592750	4.4194741520	0.0104482110	47544	A_15_P441200	ENSDART00000010104	NM_001001406	Dr.153302	ZDB-GENE-040426-2619	ENSDARG00000018010	crtap	cartilage associated protein [Source:ZFIN;Acc:ZDB-GENE-040426-2619]	111.0	4e-025	60	60	0
A_15_P290396	2.0191284920	-1.0364611260	9.9459495720	0.0000283500	0.0127533570	19.6721740490	0.0000046770	35862	A_15_P290396	ENSDART00000007649	NM_200832	Dr.78528	ZDB-GENE-040426-1720	ENSDARG00000019302	mid1ip1b	MID1 interacting protein 1b [Source:ZFIN;Acc:ZDB-GENE-040426-1720]	111.0	7e-025	60	60	0
A_15_P104409	2.0119738540	1.8036944380	11.1643116050	0.0005090230	0.0024940140	7.4721672920	0.0009963080	49674	A_15_P104409	ENSDART00000076304	NM_131404.1	Dr.35605	ZDB-GENE-000210-8	ENSDARG00000054155	pcna	proliferating cell nuclear antigen [Source:ZFIN;Acc:ZDB-GENE-000210-8]	111.0	4e-025	60	60	0
A_15_P110795	2.0081054480	3.8610139710	8.8773536420	0.0067323710	0.0000692710	7.8536501070	0.0007785760	52758	A_15_P110795	ENSDART00000017191	NM_131322	Dr.77568	ZDB-GENE-980526-280	ENSDARG00000014626	dlx3b	distal-less homeobox gene 3b [Source:ZFIN;Acc:ZDB-GENE-980526-280]	111.0	4e-025	60	60	0
A_15_P103192	2.0074535470	1.8372346000	10.9339630110	0.0000323260	0.0001879320	10.5153879730	0.0001707620	60089	A_15_P103192	ENSDART00000004477	NM_181735	Dr.20969	ZDB-GENE-030505-1	ENSDARG00000019659	foxi1	forkhead box I1 [Source:ZFIN;Acc:ZDB-GENE-030505-1]	111.0	4e-025	60	60	0
A_15_P116476	1.9993839490	2.3968120700	8.4057940120	0.0000000030	0.0000000010	91.0037858550	0.0000000000	48019	A_15_P116476	ENSDART00000008096	NM_200115	Dr.78326	ZDB-GENE-031118-31	ENSDARG00000005612	aph1b	anterior pharynx defective 1B [Source:ZFIN;Acc:ZDB-GENE-031118-31]	111.0	4e-025	60	60	0
A_15_P140651	1.9948171410	0.2292514680	8.0225057750	0.0000010480	0.4034846050	19.8101427150	0.0000044840	60861	A_15_P140651	ENSDART00000140765	NM_001100096	Dr.120018	ZDB-GENE-070705-201	ENSDARG00000092917	si:ch73-138e16.2	si:ch73-138e16.2 [Source:ZFIN;Acc:ZDB-GENE-070705-201]	111.0	4e-025	60	60	0
A_15_P444760	1.9823817020	1.8468745600	11.3341377880	0.0000118570	0.0000634710	8.9019967130	0.0004118570	7755	A_15_P444760	ENSDART00000013454	NM_199518	Dr.153625	ZDB-GENE-980526-324	ENSDARG00000011683	prtfdc1	phosphoribosyl transferase domain containing 1 [Source:ZFIN;Acc:ZDB-GENE-980526-324]	111.0	7e-025	60	60	0
A_15_P202246	1.9754414650	1.4422212660	11.0608357420	0.0000579550	0.0020228540	9.7272904400	0.0002589580	41776	A_15_P202246	ENSDART00000138953	NM_001002190	Dr.76383	ZDB-GENE-040704-31	ENSDARG00000035810	zgc:91870	chromosome 13 open reading frame 15 [Source:HGNC Symbol;Acc:20369]	104.0	7e-023	56	56	0
A_15_P348155	1.9495866110	2.1389815000	10.3473803040	0.0001768630	0.0001743250	8.6794200120	0.0004692760	37231	A_15_P348155	ENSDART00000129854	NM_001020550	Dr.31620	ZDB-GENE-050522-123	ENSDARG00000090821	tp53rk	TP53 regulating kinase [Source:ZFIN;Acc:ZDB-GENE-050522-123]	106.0	2e-023	60	59	0
A_15_P101452	1.9445846050	1.9050784740	13.6479205380	0.0013990190	0.0031999440	4.3500749970	0.0111292750	45270	A_15_P101452	ENSDART00000133304	NM_199428	Dr.129191	ZDB-GENE-021028-1	ENSDARG00000014329	npm1	nucleophosmin 1 [Source:ZFIN;Acc:ZDB-GENE-021028-1]	106.0	2e-023	60	59	0
A_15_P574682	1.9442133400	1.3852893100	10.5677117220	0.0000167330	0.0009570130	8.7456178500	0.0004512960	44028	A_15_P574682	ENSDART00000139064	NM_201466	Dr.143626	ZDB-GENE-030131-34	ENSDARG00000012682	pfn2l	profilin 2 like [Source:ZFIN;Acc:ZDB-GENE-030131-34]	95.3	4e-020	60	57	0
A_15_P417285	1.9393950870	1.9506264300	11.5672421600	0.0002935230	0.0006172390	4.8983630370	0.0068515750	57222	A_15_P417285	ENSDART00000013454	NM_199518	Dr.153625	ZDB-GENE-980526-324	ENSDARG00000011683	prtfdc1	phosphoribosyl transferase domain containing 1 [Source:ZFIN;Acc:ZDB-GENE-980526-324]	106.0	2e-023	60	59	0
A_15_P322966	1.9332078360	1.8158736200	12.6688492900	0.0007003360	0.0023364200	6.0334267700	0.0027476480	57814	A_15_P322966	ENSDART00000076304	NM_131404	Dr.35605	ZDB-GENE-000210-8	ENSDARG00000054155	pcna	proliferating cell nuclear antigen [Source:ZFIN;Acc:ZDB-GENE-000210-8]	111.0	4e-025	60	60	0
A_15_P104153	1.9286021430	1.4449943140	9.4261071580	0.0016097940	0.0183991350	4.6721916370	0.0083379550	46042	A_15_P104153	ENSDART00000067559	NM_001160358		ZDB-GENE-030219-125		crygm4	crystallin, gamma M4 [Source:ZFIN;Acc:ZDB-GENE-030219-125]	106.0	2e-023	60	59	0
A_15_P105183	1.9251083520	1.7899329770	13.9675639720	0.0003079500	0.0012246090	5.0362411340	0.0060937700	12724	A_15_P105183	ENSDART00000076304	NM_131404	Dr.35605	ZDB-GENE-000210-8	ENSDARG00000054155	pcna	proliferating cell nuclear antigen [Source:ZFIN;Acc:ZDB-GENE-000210-8]	111.0	7e-025	60	60	0
A_15_P103288	1.9189158660	2.0682855640	10.2744577320	0.0007629850	0.0008716420	5.9413879100	0.0029468720	41120	A_15_P103288	ENSDART00000010104	NM_001001406	Dr.153302	ZDB-GENE-040426-2619	ENSDARG00000018010	crtap	cartilage associated protein [Source:ZFIN;Acc:ZDB-GENE-040426-2619]	111.0	4e-025	60	60	0
A_15_P187051	1.8996791490	2.2184079260	11.6659887910	0.0023196520	0.0014317260	4.3289437560	0.0113465220	10258	A_15_P187051	ENSDART00000140067	NM_200508	Dr.132598	ZDB-GENE-040426-1569	ENSDARG00000012261	eftud2	elongation factor Tu GTP binding domain containing 2 [Source:ZFIN;Acc:ZDB-GENE-040426-1569]	111.0	7e-025	60	60	0
A_15_P111776	1.8943068080	2.0515722360	10.7473750560	0.0004711790	0.0005197450	8.8777261500	0.0004177120	36929	A_15_P111776	ENSDART00000112495	NM_001013472	Dr.76395	ZDB-GENE-050320-36	ENSDARG00000079497	zgc:110340	chromosome 8 open reading frame 4 [Source:HGNC Symbol;Acc:1357]	111.0	4e-025	60	60	0
A_15_P110991	1.8935150090	2.2239433630	11.3501792220	0.0005318580	0.0002887260	32.4280568850	0.0000002090	51467	A_15_P110991	ENSDART00000057254	NM_001017565	Dr.31402	ZDB-GENE-050417-13	ENSDARG00000039185	nfyba	nuclear transcription factor Y, beta a [Source:ZFIN;Acc:ZDB-GENE-050417-13]	111.0	4e-025	60	60	0
A_15_P225166	1.8844827550	2.0495748890	10.6608609860	0.0087884770	0.0091757310	2.8752854780	0.0487777800	28226	A_15_P225166	ENSDART00000011554	NM_200510	Dr.119910	ZDB-GENE-040426-1575	ENSDARG00000002536	tm9sf4	transmembrane 9 superfamily protein member 4 [Source:ZFIN;Acc:ZDB-GENE-040426-1575]	104.0	1e-022	60	59	1
A_15_P103431	1.8836471170	1.8766554790	13.2793812500	0.0000396700	0.0001016940	8.5246505430	0.0005145950	39316	A_15_P103431	ENSDART00000077707	NM_001037107	Dr.76242	ZDB-GENE-051030-30	ENSDARG00000055360	zgc:123180	LLP homolog, long-term synaptic facilitation (Aplysia) [Source:HGNC Symbol;Acc:28229]	111.0	4e-025	60	60	0
A_15_P173011	1.8807528520	1.8128388120	11.3185593390	0.0011393330	0.0029844240	4.2870907490	0.0117911130	42244	A_15_P173011	ENSDART00000141248	NM_199595	Dr.94731	ZDB-GENE-030131-994	ENSDARG00000086515	rad21	RAD21 homolog (S. pombe) [Source:ZFIN;Acc:ZDB-GENE-030131-994]	111.0	4e-025	60	60	0
A_15_P191176	1.8736756240	1.7130822150	13.0023532430	0.0122617830	0.0309288920	2.3218048900	0.0914175240	22488	A_15_P191176	ENSDART00000052511		Dr.75590	ZDB-GENE-030131-618	ENSDARG00000036161	hnrnpa0l	heterogeneous nuclear ribonucleoprotein A0, like [Source:ZFIN;Acc:ZDB-GENE-030131-618]	111.0	7e-025	60	60	0
A_15_P513582	1.8724104780	2.0049910050	11.2031808730	0.0054793620	0.0063440100	3.4077085110	0.0277206320	55356	A_15_P513582	ENSDART00000128433	NM_212572		ZDB-GENE-020802-3	ENSDARG00000037846	hm13	histocompatibility (minor) 13 [Source:ZFIN;Acc:ZDB-GENE-020802-3]	106.0	2e-023	60	59	0
A_15_P174921	1.8503540830	1.9202655340	9.3416024200	0.0000055230	0.0000099940	22.6805269660	0.0000019630	44209	A_15_P174921	ENSDART00000006256	NM_001007417	Dr.82860	ZDB-GENE-041114-122	ENSDARG00000003257	zgc:101559	zgc:101559 [Source:ZFIN;Acc:ZDB-GENE-041114-122]	111.0	4e-025	60	60	0
A_15_P107480	1.8499146390	1.6700946700	11.3172584150	0.0000182590	0.0001277240	12.4114470510	0.0000686460	53770	A_15_P107480	ENSDART00000076056	NM_200876	Dr.38854	ZDB-GENE-040426-1144	ENSDARG00000053946	dhx38	DEAH (Asp-Glu-Ala-His) box polypeptide 38 [Source:ZFIN;Acc:ZDB-GENE-040426-1144]	111.0	4e-025	60	60	0
A_15_P236756	1.8487276120	1.7263744570	10.5892871320	0.0004069520	0.0015139960	5.0989782420	0.0057807770	46392	A_15_P236756	ENSDART00000067433	NM_200342	Dr.142804	ZDB-GENE-040426-1291	ENSDARG00000045877	ube2nb	ubiquitin-conjugating enzyme E2Nb [Source:ZFIN;Acc:ZDB-GENE-040426-1291]	111.0	4e-025	60	60	0
A_15_P104175	1.8472016380	0.8550860750	10.7860588390	0.0000331700	0.0237982490	9.2264803570	0.0003419280	61488	A_15_P104175	ENSDART00000082340	NM_001017678	Dr.79339	ZDB-GENE-050417-167	ENSDARG00000059270	ppie	peptidylprolyl isomerase E (cyclophilin E) [Source:ZFIN;Acc:ZDB-GENE-050417-167]	106.0	2e-023	60	59	0
A_15_P119575	1.8414570910	1.5994926300	12.1723541820	0.0000159240	0.0001627980	9.8968319260	0.0002362750	62422	A_15_P119575	ENSDART00000020654	NM_001017624	Dr.45739	ZDB-GENE-050417-96	ENSDARG00000023279	psmd4b	proteasome (prosome, macropain) 26S subunit, non-ATPase, 4b [Source:ZFIN;Acc:ZDB-GENE-050417-96]	111.0	4e-025	60	60	0
A_15_P144731	1.8412362040	1.3585601790	10.6971934830	0.0166603410	0.0884105960	3.3644762000	0.0289816850	60388	A_15_P144731	ENSDART00000003240	NM_199604	Dr.150953	ZDB-GENE-030131-1145	ENSDARG00000020048	map1lc3b	microtubule-associated protein 1 light chain 3 beta [Source:ZFIN;Acc:ZDB-GENE-030131-1145]	106.0	2e-023	57	57	0
A_15_P410175	1.8313371450	2.2029691980	10.8368388610	0.0003105680	0.0001310350	9.7252609760	0.0002592440	41997	A_15_P410175		XM_003198196.1	0					111.0	4e-025	60	60	0
A_15_P110689	1.8287882960	0.8732471640	9.0982075230	0.0000007180	0.0024124170	29.0109195830	0.0000004230	19357	A_15_P110689	ENSDART00000140681		Dr.28790	ZDB-GENE-040311-1	ENSDARG00000009862	dcps	mRNA decapping enzyme [Source:ZFIN;Acc:ZDB-GENE-040311-1]	111.0	7e-025	60	60	0
A_15_P109120	1.8280379530	0.1230274930	9.3131036600	0.0000928480	0.7442993970	12.9223163590	0.0000547260	37767	A_15_P109120	ENSDART00000078807	NM_001037562	Dr.18631	ZDB-GENE-051127-11	ENSDARG00000056324	zgc:123295	zgc:123295 [Source:ZFIN;Acc:ZDB-GENE-051127-11]	106.0	2e-023	60	59	0
A_15_P114123	1.8271576640	-1.1615146000	10.0468609530	0.0000682040	0.0059287910	17.6700455220	0.0000089050	50832	A_15_P114123	ENSDART00000007649	NM_200832	Dr.78528	ZDB-GENE-040426-1720	ENSDARG00000019302	mid1ip1b	MID1 interacting protein 1b [Source:ZFIN;Acc:ZDB-GENE-040426-1720]	111.0	4e-025	60	60	0
A_15_P104979	1.8192741080	2.1479350030	13.1892054880	0.0000032940	0.0000013980	15.3410840650	0.0000204660	48998	A_15_P104979	ENSDART00000041677	NM_200184	Dr.79374	ZDB-GENE-040426-848	ENSDARG00000029353	serpine2	serine (or cysteine) proteinase inhibitor, clade E (nexin, plasminogen activator inhibitor type 1), member 2 [Source:ZFIN;Acc:ZDB-GENE-040426-848]	111.0	4e-025	60	60	0
A_15_P101751	1.8125944880	-0.1862680080	9.7683070820	0.0410048100	0.8357504800	2.8478482580	0.0502710680	50492	A_15_P101751	ENSDART00000024379	NM_212816	Dr.141691	ZDB-GENE-040227-1	ENSDARG00000006840	gnmt	glycine N-methyltransferase [Source:ZFIN;Acc:ZDB-GENE-040227-1]	111.0	4e-025	60	60	0
A_15_P543302	1.8086497100	1.8259273360	10.7429950100	0.0227442660	0.0334505580	2.1567087150	0.1111336640	11735	A_15_P543302	ENSDART00000009788	NM_173258	Dr.122445	ZDB-GENE-020419-30	ENSDARG00000005699	ddx19	DEAD/H (Asp-Glu-Ala-Asp/His) box polypeptide 19 (DBP5 homolog, yeast) [Source:ZFIN;Acc:ZDB-GENE-020419-30]	111.0	7e-025	60	60	0
A_15_P203851	1.8068846350	1.7992482350	8.9174028530	0.0000101640	0.0000279480	15.8689108220	0.0000167990	16570	A_15_P203851	ENSDART00000049148		Dr.78231	ZDB-GENE-040625-146	ENSDARG00000004171	rabac1	Rab acceptor 1 (prenylated) [Source:ZFIN;Acc:ZDB-GENE-040625-146]	111.0	7e-025	60	60	0
A_15_P152307	1.8048869550	1.5711039980	10.5908303090	0.0023927710	0.0107872800	3.2934114100	0.0311969220	37709	A_15_P152307	ENSDART00000006058	NM_199569	Dr.104850	ZDB-GENE-030131-526	ENSDARG00000005827	eif2s1l	eukaryotic translation initiation factor 2, subunit 1 alpha, like [Source:ZFIN;Acc:ZDB-GENE-030131-526]	111.0	4e-025	60	60	0
A_15_P187096	1.8039096600	1.3199380450	10.7756047560	0.0065008410	0.0509906230	2.2310749970	0.1017309790	54728	A_15_P187096	ENSDART00000132135	NM_213443	Dr.75494	ZDB-GENE-040426-2791	ENSDARG00000015310	pitpnbl	phosphatidylinositol transfer protein, beta, like [Source:ZFIN;Acc:ZDB-GENE-040426-2791]	111.0	4e-025	60	60	0
A_15_P565462	1.8014488670	1.4136216140	12.6211508240	0.0002917220	0.0040746020	4.3348142610	0.0112856910	37189	A_15_P565462	ENSDART00000035905	NM_213124	Dr.1291	ZDB-GENE-040426-2133	ENSDARG00000028119	sumo3a	SMT3 suppressor of mif two 3 homolog 3a [Source:ZFIN;Acc:ZDB-GENE-040426-2133]	110.0	2e-024	59	59	0
A_15_P132976	1.7933341310	0.0072697820	11.7635073220	0.0020152980	0.9890137810	8.7560216580	0.0004485420	45754	A_15_P132976	ENSDART00000136057	NM_201480	Dr.122502	ZDB-GENE-030131-5234	ENSDARG00000016393	arf1l	ADP-ribosylation factor 1 like [Source:ZFIN;Acc:ZDB-GENE-030131-5234]	111.0	4e-025	60	60	0
A_15_P118591	1.7906238690	2.3905379440	10.2809207140	0.0000139140	0.0000015350	18.3935488680	0.0000070080	55949	A_15_P118591	ENSDART00000022549	NM_131221	Dr.141524	ZDB-GENE-990415-167	ENSDARG00000015790	atp1b3a	ATPase, Na+/K+ transporting, beta 3a polypeptide [Source:ZFIN;Acc:ZDB-GENE-990415-167]	111.0	4e-025	60	60	0
A_15_P120767	1.7814893590	1.2355232310	12.0635067360	0.0000061760	0.0005578970	19.5267541170	0.0000048920	59750	A_15_P120767	ENSDART00000140230	NM_001007132		ZDB-GENE-051030-98	ENSDARG00000017489	zgc:123068	zgc:123068 [Source:ZFIN;Acc:ZDB-GENE-051030-98]	111.0	4e-025	60	60	0
A_15_P108797	1.7640891810	1.3113534710	10.1639819510	0.0004878830	0.0084139330	3.5496980830	0.0239928330	51330	A_15_P108797	ENSDART00000102260	NM_001044967	Dr.144132	ZDB-GENE-030131-3658	ENSDARG00000058366	si:dkey-222f8.3	si:dkey-222f8.3 [Source:ZFIN;Acc:ZDB-GENE-030131-3658]	111.0	4e-025	60	60	0
A_15_P527977	1.7633166350	1.0290199380	11.6559311900	0.0001153070	0.0136672500	6.2111086030	0.0024048470	56883	A_15_P527977	ENSDART00000058555	NM_201476	Dr.2409	ZDB-GENE-030131-3777	ENSDARG00000040031	tardbp	TAR DNA binding protein [Source:ZFIN;Acc:ZDB-GENE-030131-3777]	111.0	4e-025	60	60	0
A_15_P159116	1.7629751330	-0.0185668070	7.9921483950	0.0000008310	0.9369541780	31.7772607840	0.0000002370	43420	A_15_P159116	ENSDART00000142389		Dr.22371	ZDB-GENE-041210-94		efcab4b	EF-hand calcium binding domain 4B [Source:ZFIN;Acc:ZDB-GENE-041210-94]	111.0	4e-025	60	60	0
A_15_P104133	1.7567746020	1.1992812610	9.5112892320	0.0078857500	0.0740343600	6.6580819220	0.0017379410	41934	A_15_P104133	ENSDART00000144149	XM_686956.4	Dr.77866		ENSDARG00000035859	ANGPTL4	angiopoietin-like 4 [Source:HGNC Symbol;Acc:16039]	106.0	2e-023	60	59	0
A_15_P163511	1.7545179820	0.9471275920	9.7422322380	0.0028536340	0.0969055500	8.2397029770	0.0006117330	46515	A_15_P163511	ENSDART00000125737	NM_214692		ZDB-GENE-031113-4	ENSDARG00000031475	mpp1	membrane protein, palmitoylated 1 [Source:ZFIN;Acc:ZDB-GENE-031113-4]	111.0	4e-025	60	60	0
A_15_P175721	1.7518762580	1.2394415940	11.8184129850	0.0000035330	0.0003027670	20.4697909690	0.0000036760	55262	A_15_P175721	ENSDART00000140230	NM_001007132		ZDB-GENE-051030-98	ENSDARG00000017489	zgc:123068	zgc:123068 [Source:ZFIN;Acc:ZDB-GENE-051030-98]	111.0	4e-025	60	60	0
A_15_P117144	1.7463788120	1.1133081170	9.2736806380	0.0000000970	0.0000450990	23.4018004750	0.0000016190	45582	A_15_P117144	ENSDART00000078304	NM_001002598	Dr.88676	ZDB-GENE-040718-342	ENSDARG00000055899	lzic	leucine zipper and CTNNBIP1 domain containing [Source:ZFIN;Acc:ZDB-GENE-040718-342]	111.0	4e-025	60	60	0
A_15_P208676	1.7425249950	1.7372704380	11.2058816940	0.0032217070	0.0060674670	2.8973709380	0.0476116030	58773	A_15_P208676	ENSDART00000099803	NM_212699	Dr.150263	ZDB-GENE-030131-5276	ENSDARG00000075989	arpc2	actin related protein 2/3 complex, subunit 2 [Source:ZFIN;Acc:ZDB-GENE-030131-5276]	111.0	4e-025	60	60	0
A_15_P155201	1.7412460150	2.0301914860	10.9121184490	0.0000140590	0.0000071510	10.1132855020	0.0002105370	36826	A_15_P155201	ENSDART00000150300	NM_194432	Dr.28785	ZDB-GENE-020731-5	ENSDARG00000016476	oaz2a	ornithine decarboxylase antizyme 2a [Source:ZFIN;Acc:ZDB-GENE-020731-5]	111.0	4e-025	60	60	0
A_15_P195367	1.7382554930	2.1320655100	10.2602789510	0.0000008850	0.0000002300	32.3821700340	0.0000002100	45458	A_15_P195367	ENSDART00000073711	NM_001030094	Dr.159090	ZDB-GENE-050913-136			zgc:113389 [Source:ZFIN;Acc:ZDB-GENE-050913-136]	111.0	4e-025	60	60	0
A_15_P162886	1.7361573380	1.9694906190	11.1452394100	0.0104758900	0.0085095890	2.7462426550	0.0562606540	36571	A_15_P162886	ENSDART00000012018	NM_199671	Dr.131369	ZDB-GENE-030131-2841	ENSDARG00000018890	snrpa	small nuclear ribonucleoprotein polypeptide A [Source:ZFIN;Acc:ZDB-GENE-030131-2841]	111.0	4e-025	60	60	0
A_15_P283846	1.7334294190	1.6033888230	10.6115333300	0.0000010030	0.0000068530	19.1906363660	0.0000054320	52285	A_15_P283846	ENSDART00000148293	NM_001023581	Dr.76345	ZDB-GENE-050320-29	ENSDARG00000035914	tmem167a	transmembrane protein 167A [Source:ZFIN;Acc:ZDB-GENE-050320-29]	111.0	4e-025	60	60	0
A_15_P474495	1.7303376210	1.6068052940	13.6332368780	0.0000015240	0.0000097300	12.6418986140	0.0000619190	39230	A_15_P474495	ENSDART00000134269	NM_199945	Dr.28291	ZDB-GENE-030131-7275	ENSDARG00000022684	fkbp1aa	FK506 binding protein 1Aa [Source:ZFIN;Acc:ZDB-GENE-030131-7275]	106.0	2e-023	60	59	0
A_15_P551317	1.7261948620	0.5366632080	10.8439606300	0.0163708000	0.4515854850	4.3931386240	0.0107009510	60070	A_15_P551317	ENSDART00000111613						Uncharacterized protein [Source:UniProtKB/TrEMBL;Acc:E7F1D8]	111.0	4e-025	60	60	0
A_15_P110503	1.7251790010	0.3537135720	9.1854741340	0.0004587470	0.4086784790	21.5158960730	0.0000027130	47466	A_15_P110503	ENSDART00000020463	NM_200402	Dr.127130	ZDB-GENE-040426-1286	ENSDARG00000004525	zgc:63882	chromosome 1 open reading frame 35 [Source:HGNC Symbol;Acc:19032]	111.0	4e-025	60	60	0
A_15_P112674	1.7202029660	1.4036523510	11.0475461500	0.0000031720	0.0000722880	14.0038468240	0.0000346540	52862	A_15_P112674	ENSDART00000025877	NM_131773		ZDB-GENE-010328-14	ENSDARG00000003927	cldn12	claudin 12 [Source:ZFIN;Acc:ZDB-GENE-010328-14]	111.0	4e-025	60	60	0
A_15_P306636	1.7193135780	1.8185065020	11.0672405210	0.0002789430	0.0003811160	5.5706544670	0.0039341480	38945	A_15_P306636	ENSDART00000122407	NM_212564	Dr.24379	ZDB-GENE-010320-1	ENSDARG00000087554	cdk1	cyclin-dependent kinase 1 [Source:ZFIN;Acc:ZDB-GENE-010320-1]	111.0	4e-025	60	60	0
A_15_P173946	1.7177863150	-0.2676542720	12.2813010090	0.0000650600	0.4378465610	10.8631532960	0.0001431740	45900	A_15_P173946	ENSDART00000140362	NM_001045054		ZDB-GENE-041210-91	ENSDARG00000045755	si:dkey-21h14.2	coiled-coil domain containing 59 [Source:HGNC Symbol;Acc:25005]	111.0	4e-025	60	60	0
A_15_P530957	1.7136539240	1.9682308390	11.1623925860	0.0007866790	0.0005285560	5.7236695000	0.0034870250	59761	A_15_P530957	ENSDART00000059360	NM_213271	Dr.77145	ZDB-GENE-040426-2432	ENSDARG00000040564	hnrnpul1	heterogeneous nuclear ribonucleoprotein U-like 1 [Source:ZFIN;Acc:ZDB-GENE-040426-2432]	104.0	7e-023	60	59	1
A_15_P107731	1.7134162920	0.5247228020	10.1562499770	0.0001442480	0.1703305140	10.3277188290	0.0001881470	53915	A_15_P107731	ENSDART00000134661	NM_001024462	Dr.80347	ZDB-GENE-050320-41	ENSDARG00000036494	gstcd	glutathione S-transferase, C-terminal domain containing [Source:ZFIN;Acc:ZDB-GENE-050320-41]	111.0	4e-025	60	60	0
A_15_P496762	1.7117336210	2.2959849080	9.9554238810	0.0467173730	0.0182915780	1.8779360530	0.1557109920	42129	A_15_P496762	ENSDART00000140794	NM_200504		ZDB-GENE-040426-1561	ENSDARG00000095904	prpf31	PRP31 pre-mRNA processing factor 31 homolog (yeast) [Source:ZFIN;Acc:ZDB-GENE-040426-1561]	111.0	4e-025	60	60	0
A_15_P117941	1.6921950970	1.1507845320	9.4237957440	0.0000317350	0.0022043290	7.2837938070	0.0011289300	46371	A_15_P117941	ENSDART00000087894	NM_001076590	Dr.91965	ZDB-GENE-060929-224	ENSDARG00000061547	zgc:153409	histone cluster 2, H4b [Source:HGNC Symbol;Acc:29607]	111.0	4e-025	60	60	0
A_15_P198486	1.6857950670	2.1939574270	8.8987244160	0.0002752150	0.0000532690	8.2577856590	0.0006049810	46378	A_15_P198486	ENSDART00000022549	NM_131221	Dr.141524	ZDB-GENE-990415-167	ENSDARG00000015790	atp1b3a	ATPase, Na+/K+ transporting, beta 3a polypeptide [Source:ZFIN;Acc:ZDB-GENE-990415-167]	111.0	4e-025	60	60	0
A_15_P415360	1.6731537760	0.1793096710	9.1753756260	0.0131110800	0.7850609710	6.3041321700	0.0022449470	57528	A_15_P415360	ENSDART00000144709	XM_003198737.1	Dr.151897		ENSDARG00000092165	si:ch211-227e10.8	si:ch211-227e10.8 [Source:ZFIN;Acc:ZDB-GENE-050419-54]	111.0	4e-025	60	60	0
A_15_P163926	1.6715668860	1.1507242420	8.9980301770	0.0001398090	0.0057228040	6.9872105880	0.0013806380	60568	A_15_P163926	ENSDART00000016472	NM_131321		ZDB-GENE-000208-25	ENSDARG00000018260	bmp7a	bone morphogenetic protein 7a [Source:ZFIN;Acc:ZDB-GENE-000208-25]	111.0	4e-025	60	60	0
A_15_P149811	1.6709447500	1.1235677990	10.7057030140	0.0007459240	0.0195487840	7.8851142200	0.0007631870	44908	A_15_P149811	ENSDART00000145904	NM_178288	Dr.24956	ZDB-GENE-030411-3	ENSDARG00000025436	sepx1a	selenoprotein X, 1a [Source:ZFIN;Acc:ZDB-GENE-030411-3]	111.0	4e-025	60	60	0
A_15_P151396	1.6650274190	1.2360245240	9.8458556550	0.0002057270	0.0045734070	7.5232553860	0.0009634650	44971	A_15_P151396	ENSDART00000074653	NM_201208	Dr.26454	ZDB-GENE-040426-1367	ENSDARG00000052746	grina	glutamate receptor, ionotropic, N-methyl D-aspartate-associated protein 1 (glutamate binding) [Source:ZFIN;Acc:ZDB-GENE-040426-1367]	111.0	4e-025	60	60	0
A_15_P282851	1.6638403760	0.5438612860	7.8495745720	0.0000011480	0.0291414680	22.0668391440	0.0000023240	47175	A_15_P282851	ENSDART00000129159						Uncharacterized protein [Source:UniProtKB/TrEMBL;Acc:F1QEY3]	111.0	4e-025	60	60	0
A_15_P107043	1.6622842240	-0.0816209040	10.8866706910	0.0003057330	0.8339185660	9.9442889080	0.0002303380	43121	A_15_P107043	ENSDART00000025501	NM_200190	Dr.86170	ZDB-GENE-040426-883	ENSDARG00000012874	zgc:56072	synaptosomal-associated protein, 23kDa [Source:HGNC Symbol;Acc:11131]	99.0	3e-021	60	58	1
A_15_P196781	1.6577149750	1.4641883140	14.4668665670	0.0000071070	0.0000675460	9.8910692390	0.0002370080	42562	A_15_P196781	ENSDART00000144206	NM_001142543	Dr.121716	ZDB-GENE-051030-81	ENSDARG00000093817	hmgn2	high-mobility group nucleosomal binding domain 2 [Source:ZFIN;Acc:ZDB-GENE-051030-81]	111.0	4e-025	60	60	0
A_15_P116684	1.6567777280	1.7778051160	13.0872704920	0.0000359850	0.0000444050	12.5297880250	0.0000650930	62787	A_15_P116684	ENSDART00000102858	NM_001004601	Dr.139934	ZDB-GENE-040912-175	ENSDARG00000078473	nucks1a	nuclear casein kinase and cyclin-dependent kinase substrate 1a [Source:ZFIN;Acc:ZDB-GENE-040912-175]	111.0	4e-025	60	60	0
A_15_P255746	1.6554460060	0.8764797330	11.8899335000	0.0000901840	0.0200395040	7.7538627080	0.0008297730	24680	A_15_P255746	ENSDART00000055757	NM_001004003	Dr.127052	ZDB-GENE-040822-16	ENSDARG00000038239	tnpo2	transportin 2 (importin 3, karyopherin beta 2b) [Source:ZFIN;Acc:ZDB-GENE-040822-16]	111.0	7e-025	60	60	0
A_15_P155461	1.6547868420	0.9860962780	10.7583308750	0.0000003260	0.0002251300	14.8668699100	0.0000245580	51962	A_15_P155461		XM_002667433.2	0					111.0	4e-025	60	60	0
A_15_P474700	1.6539210980	1.8147925220	13.8408632190	0.0107709660	0.0106674280	2.7579711090	0.0555303490	37861	A_15_P474700	ENSDART00000108647	NM_001105108	Dr.91580	ZDB-GENE-070928-29	ENSDARG00000077732	thoc4	THO complex 4 [Source:ZFIN;Acc:ZDB-GENE-070928-29]	111.0	4e-025	60	60	0
A_15_P194331	1.6513840610	1.7188095220	11.2753186610	0.0015723400	0.0023084140	3.9447362120	0.0162674200	42374	A_15_P194331	ENSDART00000060883	NM_201205	Dr.18161	ZDB-GENE-040625-127	ENSDARG00000041530	ppih	peptidylprolyl isomerase H (cyclophilin H) [Source:ZFIN;Acc:ZDB-GENE-040625-127]	111.0	4e-025	60	60	0
A_15_P117861	1.6505657150	1.7295216860	10.2864669920	0.0395735230	0.0476236210	1.9753315460	0.1382646660	59884	A_15_P117861	ENSDART00000012630	NM_200650	Dr.159323	ZDB-GENE-030131-693	ENSDARG00000010246	prmt1	protein arginine methyltransferase 1 [Source:ZFIN;Acc:ZDB-GENE-030131-693]	111.0	4e-025	60	60	0
A_15_P198801	1.6504908260	1.4101726510	10.6569274650	0.0006017460	0.0040190580	3.9272032720	0.0165437880	19408	A_15_P198801	ENSDART00000124153		Dr.31373	ZDB-GENE-040718-138	ENSDARG00000045359	tceb1b	transcription elongation factor B (SIII), polypeptide 1b [Source:ZFIN;Acc:ZDB-GENE-040718-138]	106.0	3e-023	60	59	0
A_15_P114057	1.6380169590	-0.3547719580	11.6616126060	0.0002104330	0.3428532960	21.2904860350	0.0000028930	48949	A_15_P114057	ENSDART00000098520	NM_130917	Dr.80513	ZDB-GENE-990415-220	ENSDARG00000068213	fzd10	frizzled homolog 10 [Source:ZFIN;Acc:ZDB-GENE-990415-220]	111.0	4e-025	60	60	0
A_15_P152066	1.6345587890	1.9630249050	13.1429777020	0.0168511810	0.0100761540	2.6120205730	0.0654222570	38391	A_15_P152066	ENSDART00000019957	NM_212977	Dr.140799	ZDB-GENE-040426-2902	ENSDARG00000015111	ddx39ab	DEAD (Asp-Glu-Ala-Asp) box polypeptide 39Ab [Source:ZFIN;Acc:ZDB-GENE-040426-2902]	111.0	4e-025	60	60	0
A_15_P515852	1.6341220920	1.3393520080	11.2225933970	0.0031804430	0.0186749740	4.1125505840	0.0138701720	47363	A_15_P515852	ENSDART00000074168	NM_213331	Dr.109535	ZDB-GENE-050626-52	ENSDARG00000044479	zgc:110460	eukaryotic translation initiation factor 2A, 65kDa [Source:HGNC Symbol;Acc:3254]	111.0	4e-025	60	60	0
A_15_P366920	1.6315194600	0.9730017230	10.9597090780	0.0002932590	0.0207688250	7.0537134770	0.0013190620	24924	A_15_P366920	ENSDART00000082223	NM_213470	Dr.125448	ZDB-GENE-040426-2830	ENSDARG00000059177	tax1bp3	Tax1 (human T-cell leukemia virus type I) binding protein 3 [Source:ZFIN;Acc:ZDB-GENE-040426-2830]	111.0	7e-025	60	60	0
A_15_P149051	1.6314703220	1.3125798080	12.7959947320	0.0000721530	0.0011347960	5.9256030770	0.0029826640	44634	A_15_P149051	ENSDART00000141102	NM_001004289	Dr.79368	ZDB-GENE-040908-1	ENSDARG00000056447	sf3a3	splicing factor 3a, subunit 3 [Source:ZFIN;Acc:ZDB-GENE-040908-1]	111.0	4e-025	60	60	0
A_15_P138511	1.6292448140	0.6510316110	8.7400649070	0.0003206180	0.1058307810	5.4291877630	0.0044062570	11200	A_15_P138511	ENSDART00000088369		Dr.75142	ZDB-GENE-030131-6898	ENSDARG00000061735	hnrnpm	heterogeneous nuclear ribonucleoprotein M [Source:ZFIN;Acc:ZDB-GENE-030131-6898]	111.0	7e-025	60	60	0
A_15_P350010	1.6285278920	1.5351947180	10.9097608140	0.0000537730	0.0002270340	15.8325511440	0.0000170260	42542	A_15_P350010	ENSDART00000012396	NM_199589	Dr.77058	ZDB-GENE-030131-960	ENSDARG00000004161	ik	IK cytokine [Source:ZFIN;Acc:ZDB-GENE-030131-960]	111.0	4e-025	60	60	0
A_15_P116785	1.6282890250	1.5558383980	14.1744884710	0.0000001790	0.0000009200	19.6496930990	0.0000047100	38034	A_15_P116785	ENSDART00000064926	NM_001002386	Dr.121756	ZDB-GENE-021115-8	ENSDARG00000044220	kars	lysyl-tRNA synthetase [Source:ZFIN;Acc:ZDB-GENE-021115-8]	111.0	4e-025	60	60	0
A_15_P118516	1.6259968510	1.1953506530	11.7005944910	0.0016719270	0.0208070500	4.7010609830	0.0081292510	55100	A_15_P118516	ENSDART00000013781	NM_001082849	Dr.33010	ZDB-GENE-030909-6	ENSDARG00000057683	mcm6	MCM6 minichromosome maintenance deficient 6, mitotin (S. cerevisiae) [Source:ZFIN;Acc:ZDB-GENE-030909-6]	111.0	4e-025	60	60	0
A_15_P104914	1.6254103920	1.7631243290	10.8127804470	0.0023114520	0.0024836140	3.7052043980	0.0205426760	49721	A_15_P104914	ENSDART00000022499	NM_001129823	Dr.75646	ZDB-GENE-040426-2682	ENSDARG00000013938	psmb3	proteasome (prosome, macropain) subunit, beta type, 3 [Source:ZFIN;Acc:ZDB-GENE-040426-2682]	111.0	4e-025	60	60	0
A_15_P222746	1.6247911400	0.1128987470	9.3951431900	0.0002015280	0.7562956130	12.1466183930	0.0000774300	61060	A_15_P222746	ENSDART00000078807	NM_001037562	Dr.18631	ZDB-GENE-051127-11	ENSDARG00000056324	zgc:123295	zgc:123295 [Source:ZFIN;Acc:ZDB-GENE-051127-11]	111.0	4e-025	60	60	0
A_15_P109407	1.6231258430	-0.0004997150	8.0969693650	0.0000298010	0.9986639560	10.6786469920	0.0001571180	39919	A_15_P109407	ENSDART00000134314	NM_001166445		ZDB-GENE-060531-124	ENSDARG00000035151	si:dkey-261j4.3	si:dkey-261j4.3 [Source:ZFIN;Acc:ZDB-GENE-060531-124]	111.0	4e-025	60	60	0
A_15_P515242	1.6229174680	1.2818947280	11.5411127990	0.0002947820	0.0039274960	4.7701365840	0.0076534790	61979	A_15_P515242	ENSDART00000102260	NM_001044967	Dr.144132	ZDB-GENE-030131-3658	ENSDARG00000058366	si:dkey-222f8.3	si:dkey-222f8.3 [Source:ZFIN;Acc:ZDB-GENE-030131-3658]	100.0	1e-021	61	59	2
A_15_P195411	1.6199011750	0.7691802330	9.1020751260	0.0006418310	0.0787996090	12.9743907220	0.0000534980	59615	A_15_P195411	ENSDART00000051623	NM_001017892	Dr.75751	ZDB-GENE-050417-450	ENSDARG00000035610	zgc:113208	zgc:113208 [Source:ZFIN;Acc:ZDB-GENE-050417-450]	111.0	4e-025	60	60	0
A_15_P111684	1.6162507380	1.5494477200	12.4656466170	0.0006033730	0.0017580100	4.4435607110	0.0102229540	50585	A_15_P111684	ENSDART00000079497	NM_001040337	Dr.41525	ZDB-GENE-060421-2909	ENSDARG00000056914	zgc:136360	zgc:136360 [Source:ZFIN;Acc:ZDB-GENE-060421-2909]	106.0	2e-023	57	57	0
A_15_P100168	1.6161290800	1.5818497870	14.8926951590	0.0068538370	0.0133586120	3.9617639340	0.0160039910	46887	A_15_P100168	ENSDART00000058364	NM_001004674	Dr.120479	ZDB-GENE-040912-122	ENSDARG00000053990	hmgb2b	high-mobility group box 2b [Source:ZFIN;Acc:ZDB-GENE-040912-122]	104.0	7e-023	60	59	1
A_15_P115123	1.6149648400	1.8543551980	9.4022307970	0.0001818060	0.0001166290	11.5324865030	0.0001032150	59658	A_15_P115123	ENSDART00000136332	NM_001005924	Dr.87204	ZDB-GENE-041010-90	ENSDARG00000043595	tmem56b	transmembrane protein 56b [Source:ZFIN;Acc:ZDB-GENE-041010-90]	111.0	4e-025	60	60	0
A_15_P393180	1.6142729220	1.6040111270	8.9277847440	0.0000033520	0.0000098700	23.8269303260	0.0000014480	46544	A_15_P393180		XR_117632.1	0					106.0	2e-023	61	60	1
A_15_P107756	1.6125076820	1.6802728720	14.3505634030	0.0000091930	0.0000157440	14.5298766060	0.0000280370	4478	A_15_P107756	ENSDART00000015951	NM_198142	Dr.143697	ZDB-GENE-030131-9638	ENSDARG00000019881	bsg	basigin [Source:ZFIN;Acc:ZDB-GENE-030131-9638]	106.0	3e-023	60	59	0
A_15_P468085	1.6124788910	1.6587264490	11.1085195700	0.0002521120	0.0004407120	5.8038465740	0.0032759810	60939	A_15_P468085	ENSDART00000010647	NM_213176	Dr.122412	ZDB-GENE-040426-2213	ENSDARG00000011510	rcc2	regulator of chromosome condensation 2 [Source:ZFIN;Acc:ZDB-GENE-040426-2213]	111.0	4e-025	60	60	0
A_15_P140326	1.6093568020	1.8338399850	15.1666165170	0.0018220540	0.0013461670	6.2812497100	0.0022831280	40849	A_15_P140326	ENSDART00000060162	NM_001008615	Dr.32244	ZDB-GENE-030326-4	ENSDARG00000041065	hspb1	heat shock protein, alpha-crystallin-related, 1 [Source:ZFIN;Acc:ZDB-GENE-030326-4]	111.0	4e-025	60	60	0
A_15_P116048	1.6077142540	1.5573097910	9.1545901540	0.0006902070	0.0018347470	8.5970252010	0.0004928090	62690	A_15_P116048	ENSDART00000066372	NM_001039990	Dr.77286	ZDB-GENE-051113-208	ENSDARG00000045131	id4	inhibitor of DNA binding 4 [Source:ZFIN;Acc:ZDB-GENE-051113-208]	111.0	4e-025	60	60	0
A_15_P168958	1.6066789000	1.8134447520	13.0356402060	0.0484906940	0.0428892650	1.8218168420	0.1668197040	38887	A_15_P168958	ENSDART00000075744	NM_194367	Dr.76309	ZDB-GENE-030131-383	ENSDARG00000053684	aldob	aldolase b, fructose-bisphosphate [Source:ZFIN;Acc:ZDB-GENE-030131-383]	111.0	4e-025	60	60	0
A_15_P112607	1.6059527390	1.2604322170	9.3389529070	0.0001952670	0.0029958460	7.0305537880	0.0013401440	22148	A_15_P112607	ENSDART00000016472	NM_131321		ZDB-GENE-000208-25	ENSDARG00000018260	bmp7a	bone morphogenetic protein 7a [Source:ZFIN;Acc:ZDB-GENE-000208-25]	111.0	7e-025	60	60	0
A_15_P150626	1.6045185600	1.5761203030	9.9481650050	0.0062037920	0.0119827200	2.8387558710	0.0507770960	53234	A_15_P150626	ENSDART00000123619	NM_001002061	Dr.75565	ZDB-GENE-040625-27	ENSDARG00000038010	rac2	ras-related C3 botulinum toxin substrate 2 (rho family, small GTP binding protein Rac2) [Source:ZFIN;Acc:ZDB-GENE-040625-27]	111.0	4e-025	60	60	0
A_15_P142656	1.6018444970	1.3900170330	9.7304594720	0.0013425890	0.0069272610	3.2340954750	0.0331918490	47681	A_15_P142656	ENSDART00000049230	NM_001002435	Dr.32075	ZDB-GENE-030616-158	ENSDARG00000029724	pqbp1l	polyglutamine binding protein 1-like [Source:ZFIN;Acc:ZDB-GENE-030616-158]	111.0	4e-025	60	60	0
A_15_P159336	1.6016032730	0.9927696530	11.0691215170	0.0320479670	0.1992457000	2.7927980360	0.0534230780	61053	A_15_P159336	ENSDART00000083330		Dr.122423	ZDB-GENE-030131-2965		lrrc8c	leucine rich repeat containing 8 family, member C [Source:ZFIN;Acc:ZDB-GENE-030131-2965]	111.0	4e-025	60	60	0
A_15_P190821	1.6011854200	1.6065584490	11.0087604990	0.0000565690	0.0001330940	7.1225637540	0.0012585860	57345	A_15_P190821	ENSDART00000053936	NM_200513		ZDB-GENE-040426-1589	ENSDARG00000037108	pfdn6	prefoldin subunit 6 [Source:ZFIN;Acc:ZDB-GENE-040426-1589]	111.0	4e-025	60	60	0
A_15_P156296	1.5991848350	1.6818775110	9.8456608140	0.0046137180	0.0060256150	4.1495947010	0.0133964080	20131	A_15_P156296	ENSDART00000098712	NM_207100	Dr.151101	ZDB-GENE-040426-2523	ENSDARG00000068291	zgc:77041	transmembrane protein 208 [Source:HGNC Symbol;Acc:25015]	111.0	7e-025	60	60	0
A_15_P596027	1.5988039070	1.7278168020	9.0899799110	0.0000101000	0.0000116940	18.8463355880	0.0000060570	13169	A_15_P596027	ENSDART00000128110		Dr.142890	ZDB-GENE-040801-226	ENSDARG00000009346	caprin1a	cell cycle associated protein 1a [Source:ZFIN;Acc:ZDB-GENE-040801-226]	106.0	3e-023	60	59	0
A_15_P466435	1.5958459600	0.9101759380	8.5617883540	0.0003088500	0.0266145410	4.8548037690	0.0071127900	53844	A_15_P466435	ENSDART00000101470	NM_212976	Dr.116457	ZDB-GENE-040426-2139	ENSDARG00000041505	itm2bb	integral membrane protein 2Bb [Source:ZFIN;Acc:ZDB-GENE-040426-2139]	111.0	4e-025	60	60	0
A_15_P166266	1.5938208190	0.9991996280	10.5830543430	0.0001309400	0.0097854460	5.1760012030	0.0054211620	55184	A_15_P166266	ENSDART00000021628	NM_200161	Dr.142144	ZDB-GENE-040426-730	ENSDARG00000004160	reep3	receptor accessory protein 3 [Source:ZFIN;Acc:ZDB-GENE-040426-730]	111.0	4e-025	60	60	0
A_15_P143816	1.5878283880	1.0965511560	9.0636391200	0.0001036880	0.0045609240	6.0738401520	0.0026650440	61243	A_15_P143816	ENSDART00000102363			ZDB-GENE-080225-33		rcn1	reticulocalbin 1, EF-hand calcium binding domain [Source:ZFIN;Acc:ZDB-GENE-080225-33]	111.0	4e-025	60	60	0
A_15_P109706	1.5858272190	1.3419601090	10.5430343510	0.0000013470	0.0000233800	48.6569526710	0.0000000150	40417	A_15_P109706	ENSDART00000051776	NM_213343	Dr.79112	ZDB-GENE-040426-2657	ENSDARG00000035699	srp19	signal recognition particle 19 [Source:ZFIN;Acc:ZDB-GENE-040426-2657]	111.0	4e-025	60	60	0
A_15_P110812	1.5837266540	1.6457644050	8.2425579180	0.0000000280	0.0000000530	82.8274136040	0.0000000000	55108	A_15_P110812	ENSDART00000148846	NM_199605	Dr.152041	ZDB-GENE-030131-1173	ENSDARG00000079274	zgc:66382	zgc:66382 [Source:ZFIN;Acc:ZDB-GENE-030131-1173]	111.0	4e-025	60	60	0
A_15_P111074	1.5835221710	1.3906175880	11.4708174280	0.0009149240	0.0046961520	3.5523269980	0.0239293420	36503	A_15_P111074	ENSDART00000130105	NM_001030187	Dr.127063	ZDB-GENE-050913-120	ENSDARG00000086618	psma3	proteasome (prosome, macropain) subunit, alpha type, 3 [Source:ZFIN;Acc:ZDB-GENE-050913-120]	111.0	4e-025	60	60	0
A_15_P168436	1.5809098720	1.8742167030	10.7537488120	0.0005842680	0.0002931650	5.7582810700	0.0033940790	36290	A_15_P168436	ENSDART00000059360	NM_213271	Dr.77145	ZDB-GENE-040426-2432	ENSDARG00000040564	hnrnpul1	heterogeneous nuclear ribonucleoprotein U-like 1 [Source:ZFIN;Acc:ZDB-GENE-040426-2432]	91.6	6e-019	60	57	3
A_15_P104921	1.5807259880	-0.0634875910	9.3149636770	0.0001105350	0.8482019880	19.1753061750	0.0000054580	48816	A_15_P104921	ENSDART00000058908	NM_001002130	Dr.33446	ZDB-GENE-040625-135	ENSDARG00000040265	mpdu1b	mannose-P-dolichol utilization defect 1b [Source:ZFIN;Acc:ZDB-GENE-040625-135]	111.0	4e-025	60	60	0
A_15_P154661	1.5790243150	1.6354849510	11.0559075900	0.0001053040	0.0001790020	6.6009062970	0.0018102090	45184	A_15_P154661	ENSDART00000087112		Dr.151344	ZDB-GENE-100922-122		si:dkey-222e15.2	prefoldin subunit 4 [Source:HGNC Symbol;Acc:8868]	111.0	4e-025	60	60	0
A_15_P174386	1.5737765000	1.9583044540	8.4549654390	0.0000007480	0.0000001620	76.5352078510	0.0000000010	50816	A_15_P174386		NM_001098767.1	0					111.0	4e-025	60	60	0
A_15_P212036	1.5708333500	1.3427709190	11.6532021340	0.0001546500	0.0013138740	5.7655257340	0.0033749830	5513	A_15_P212036	ENSDART00000113697	NM_131733	Dr.5294	ZDB-GENE-040413-1	ENSDARG00000077012	eif4ea	eukaryotic translation initiation factor 4e [Source:ZFIN;Acc:ZDB-GENE-040413-1]	111.0	7e-025	60	60	0
A_15_P132711	1.5649634760	1.3003738570	11.5521445300	0.0060106580	0.0278667290	2.7804989600	0.0541569370	52661	A_15_P132711	ENSDART00000067293	NM_199749	Dr.31379	ZDB-GENE-030131-5045	ENSDARG00000045776	zff9	zinc finger protein 9 [Source:ZFIN;Acc:ZDB-GENE-030131-5045]	110.0	2e-024	59	59	0
A_15_P367500	1.5624482490	1.1420776030	12.1525580740	0.0005015300	0.0094905840	7.3635873090	0.0010704380	54170	A_15_P367500	ENSDART00000130326	NM_212595	Dr.76462	ZDB-GENE-030131-445	ENSDARG00000029058	rbb4	retinoblastoma binding protein 4 [Source:ZFIN;Acc:ZDB-GENE-030131-445]	106.0	2e-023	60	59	0
A_15_P157466	1.5596610030	1.7097393840	10.7534983960	0.0000773320	0.0000767940	8.9803132320	0.0003935930	30102	A_15_P157466	ENSDART00000057865		Dr.2869	ZDB-GENE-050522-189	ENSDARG00000039601	zgc:112367	immediate early response 3 interacting protein 1 [Source:HGNC Symbol;Acc:18550]	111.0	7e-025	60	60	0
A_15_P202641	1.5583635290	1.2102490330	8.9752299490	0.0000000330	0.0000020740	42.2000467160	0.0000000380	52603	A_15_P202641	ENSDART00000056858	NM_001003525		ZDB-GENE-040801-32	ENSDARG00000038950	zgc:100870	bolA homolog 3 (E. coli) [Source:HGNC Symbol;Acc:24415]	111.0	4e-025	60	60	0
A_15_P113967	1.5582661330	1.4562854950	9.0469039960	0.0000373380	0.0001763220	11.1981188600	0.0001213150	38121	A_15_P113967	ENSDART00000141657	NM_181764.2	Dr.76727	ZDB-GENE-030707-1	ENSDARG00000036456	anxa4	annexin A4 [Source:ZFIN;Acc:ZDB-GENE-030707-1]	111.0	4e-025	60	60	0
A_15_P173336	1.5552786630	1.3829523150	10.0195490910	0.0001489350	0.0009292980	7.9501962140	0.0007324430	53754	A_15_P173336	ENSDART00000100924	NM_213462	Dr.38328	ZDB-GENE-040426-2817	ENSDARG00000003382	cwc25	CWC25 spliceosome-associated protein homolog (S. cerevisiae) [Source:ZFIN;Acc:ZDB-GENE-040426-2817]	111.0	4e-025	60	60	0
A_15_P181871	1.5538791740	1.6442706490	8.1307075020	0.0001183310	0.0001641870	18.3557464310	0.0000070950	59617	A_15_P181871	ENSDART00000140083	NM_001003989	Dr.119276	ZDB-GENE-040822-31	ENSDARG00000036773	s100s	S100 calcium binding protein S [Source:ZFIN;Acc:ZDB-GENE-040822-31]	111.0	4e-025	60	60	0
A_15_P339120	1.5537026830	1.7412438210	10.0226303990	0.0028237250	0.0023946010	3.6551256480	0.0215887450	60400	A_15_P339120	ENSDART00000016002	NM_214774	Dr.75189	ZDB-GENE-030131-5435	ENSDARG00000015759	tspan7	tetraspanin 7 [Source:ZFIN;Acc:ZDB-GENE-030131-5435]	106.0	2e-023	60	59	0
A_15_P114396	1.5512325430	-0.1251339860	11.3239736980	0.0000429430	0.6730499090	13.1848306240	0.0000488460	43816	A_15_P114396	ENSDART00000018512	NM_205718.2		ZDB-GENE-040303-2	ENSDARG00000008953	pofut1	protein O-fucosyltransferase 1 [Source:ZFIN;Acc:ZDB-GENE-040303-2]	111.0	4e-025	60	60	0
A_15_P138561	1.5500633200	1.8347008860	13.1027580540	0.0087584770	0.0053855810	4.1476021020	0.0134214220	61428	A_15_P138561	ENSDART00000138915	NM_001040321	Dr.153294	ZDB-GENE-030131-5841	ENSDARG00000013351	cirbp	cold inducible RNA binding protein [Source:ZFIN;Acc:ZDB-GENE-030131-5841]	111.0	4e-025	60	60	0
A_15_P210721	1.5443908910	1.3454393290	9.6475913770	0.0000008170	0.0000108850	20.8515280370	0.0000032850	45553	A_15_P210721	ENSDART00000057642	NM_001025455	Dr.78504	ZDB-GENE-030131-2810	ENSDARG00000039456	acbd6	acyl-Coenzyme A binding domain containing 6 [Source:ZFIN;Acc:ZDB-GENE-030131-2810]	111.0	4e-025	60	60	0
A_15_P189051	1.5428799940	0.2188402850	10.1579784600	0.0006089490	0.5776638530	7.8381428460	0.0007862900	43320	A_15_P189051	ENSDART00000090371	NM_001044945	Dr.74013	ZDB-GENE-030131-8264	ENSDARG00000062472	sin3b	SIN3 homolog B, transcription regulator (yeast) [Source:ZFIN;Acc:ZDB-GENE-030131-8264]	111.0	4e-025	60	60	0
A_15_P109755	1.5383368570	1.4674107740	9.3231202050	0.0005357070	0.0016415250	10.8609887250	0.0001433290	60102	A_15_P109755		NM_001002141.1	0					111.0	4e-025	60	60	0
A_15_P118107	1.5381872260	-0.5231886900	9.5330931620	0.0000004630	0.0162477620	35.9440480390	0.0000001080	46681	A_15_P118107	ENSDART00000077899	NM_212794	Dr.87413	ZDB-GENE-030616-569	ENSDARG00000055530	sertad2b	SERTA domain containing 2b [Source:ZFIN;Acc:ZDB-GENE-030616-569]	111.0	4e-025	60	60	0
A_15_P165736	1.5378610010	0.9976603480	11.5374806180	0.0017209170	0.0380898630	3.0666368430	0.0396391160	41827	A_15_P165736	ENSDART00000016112	NM_001109706	Dr.45282	ZDB-GENE-030131-5206	ENSDARG00000013804	capns1b	calpain, small subunit 1 b [Source:ZFIN;Acc:ZDB-GENE-030131-5206]	111.0	4e-025	60	60	0
A_15_P148786	1.5359108570	1.6178516190	12.1480333400	0.0013578380	0.0018341170	5.8237856910	0.0032257760	47360	A_15_P148786	ENSDART00000038230	NM_200322	Dr.133508	ZDB-GENE-040426-978	ENSDARG00000023160	snrnp40	small nuclear ribonucleoprotein 40 (U5) [Source:ZFIN;Acc:ZDB-GENE-040426-978]	111.0	4e-025	60	60	0
A_15_P117854	1.5356266600	-1.1317484320	13.3758187420	0.0000228150	0.0009238550	31.9829177230	0.0000002280	42384	A_15_P117854	ENSDART00000141323	NM_001166446	Dr.92829	ZDB-GENE-060531-125	ENSDARG00000035150	si:dkey-261j4.4	si:dkey-261j4.4 [Source:ZFIN;Acc:ZDB-GENE-060531-125]	111.0	4e-025	60	60	0
A_15_P195506	1.5320281240	2.3969242420	9.8378399350	0.0074432910	0.0005376630	7.0101661780	0.0013590200	55372	A_15_P195506		NM_001024651.1	0					111.0	4e-025	60	60	0
A_15_P118561	1.5273358870	1.5918566410	13.7266595920	0.0000723600	0.0001173470	10.3972732610	0.0001814790	36405	A_15_P118561	ENSDART00000015951	NM_198142	Dr.143697	ZDB-GENE-030131-9638	ENSDARG00000019881	bsg	basigin [Source:ZFIN;Acc:ZDB-GENE-030131-9638]	111.0	4e-025	60	60	0
A_15_P116162	1.5225458610	1.3484573960	10.0982975900	0.0002781560	0.0016358240	4.8988154240	0.0068489190	39884	A_15_P116162	ENSDART00000106252	NM_001045340		ZDB-GENE-060818-27		zgc:152652	zgc:152652 [Source:ZFIN;Acc:ZDB-GENE-060818-27]	111.0	4e-025	60	60	0
A_15_P100521	1.5218527320	1.1476372460	12.0506569200	0.0000680710	0.0017912800	8.8208188980	0.0004318160	43725	A_15_P100521		NM_001003856.1	0					111.0	4e-025	60	60	0
A_15_P377920	1.5211635170	1.6129923590	13.6310090860	0.0111629210	0.0134239480	2.5639718640	0.0690940410	59710	A_15_P377920	ENSDART00000076030	NM_213002	Dr.75131	ZDB-GENE-040426-1936	ENSDARG00000053912	fbl	fibrillarin [Source:ZFIN;Acc:ZDB-GENE-040426-1936]	111.0	4e-025	60	60	0
A_15_P365175	1.5190403070	0.9073664680	12.8782452250	0.0000352500	0.0058035240	9.2249355100	0.0003422270	43163	A_15_P365175	ENSDART00000058555	NM_201476	Dr.2409	ZDB-GENE-030131-3777	ENSDARG00000040031	tardbp	TAR DNA binding protein [Source:ZFIN;Acc:ZDB-GENE-030131-3777]	111.0	4e-025	60	60	0
A_15_P584637	1.5158897040	0.4403452750	7.8578827950	0.0000078630	0.0898467930	18.3693413700	0.0000070630	44486	A_15_P584637		XM_002666624.1	0					97.1	1e-020	56	55	1
A_15_P100023	1.5135574970	1.1510535510	9.3554685490	0.0009253770	0.0115539210	5.7035465710	0.0035423910	54945	A_15_P100023	ENSDART00000016658	NM_212624	Dr.131327	ZDB-GENE-030131-1325	ENSDARG00000014572	chpt1	choline phosphotransferase 1 [Source:ZFIN;Acc:ZDB-GENE-030131-1325]	111.0	4e-025	60	60	0
A_15_P120744	1.5128920080	1.5841714880	10.5470354130	0.0002164870	0.0003255300	8.7778955560	0.0004428150	40997	A_15_P120744	ENSDART00000066397	NM_173266	Dr.17446	ZDB-GENE-021219-3	ENSDARG00000045155	phf5a	PHD finger protein 5A [Source:ZFIN;Acc:ZDB-GENE-021219-3]	111.0	4e-025	60	60	0
A_15_P117117	1.5121403420	1.5920151750	11.3979384330	0.0003587830	0.0005068890	4.7746489020	0.0076235150	54687	A_15_P117117	ENSDART00000047728	NM_206888.2	Dr.75465	ZDB-GENE-990603-5	ENSDARG00000030759	melk	maternal embryonic leucine zipper kinase [Source:ZFIN;Acc:ZDB-GENE-990603-5]	111.0	4e-025	60	60	0
A_15_P102957	1.5120156660	-0.0672124330	8.7294341600	0.0000121980	0.7926998150	23.5958428490	0.0000015380	53354	A_15_P102957	ENSDART00000035531	NM_200116	Dr.79369	ZDB-GENE-031118-200	ENSDARG00000027461	zgc:56719	chromosome 16 open reading frame 13 [Source:HGNC Symbol;Acc:14141]	111.0	4e-025	60	60	0
A_15_P119364	1.5103691160	-0.3536267050	8.7556358590	0.0005541680	0.3575015070	15.2262079050	0.0000213810	56276	A_15_P119364	ENSDART00000136511		Dr.153919	ZDB-GENE-070912-708		si:rp71-45g20.11	si:rp71-45g20.11 [Source:ZFIN;Acc:ZDB-GENE-070912-708]	106.0	2e-023	60	59	0
A_15_P272096	1.5071079380	0.9832390560	12.1532212260	0.0000682430	0.0050080850	8.0173662620	0.0007021840	46719	A_15_P272096	ENSDART00000131339	NM_001017899	Dr.77412	ZDB-GENE-030113-3	ENSDARG00000035329	capns1a	calpain, small subunit 1 a [Source:ZFIN;Acc:ZDB-GENE-030113-3]	111.0	4e-025	60	60	0
A_15_P113678	1.5070756570	1.5024718780	10.4441958790	0.0000175490	0.0000465190	25.6709174840	0.0000009110	54296	A_15_P113678	ENSDART00000103153	NM_001113798	Dr.14226	ZDB-GENE-080204-124	ENSDARG00000070355	zgc:175088	F-box protein 2 [Source:HGNC Symbol;Acc:13581]	111.0	4e-025	60	60	0
A_15_P222036	1.5064502090	1.3119407000	11.2716776590	0.0140838420	0.0426866770	2.3481878580	0.0886375400	53977	A_15_P222036	ENSDART00000013781	NM_001082849	Dr.33010	ZDB-GENE-030909-6	ENSDARG00000057683	mcm6	MCM6 minichromosome maintenance deficient 6, mitotin (S. cerevisiae) [Source:ZFIN;Acc:ZDB-GENE-030909-6]	111.0	4e-025	60	60	0
A_15_P111063	1.5039758600	1.3686336800	10.7781809900	0.0020694880	0.0073375150	6.5969384940	0.0018153500	49952	A_15_P111063	ENSDART00000113697	NM_131733.1	Dr.5294	ZDB-GENE-040413-1	ENSDARG00000077012	eif4ea	eukaryotic translation initiation factor 4e [Source:ZFIN;Acc:ZDB-GENE-040413-1]	111.0	4e-025	60	60	0
A_15_P116901	1.5028372890	0.5302283550	10.6985729160	0.0000047220	0.0361403110	11.3722304030	0.0001114740	49031	A_15_P116901	ENSDART00000103724	NM_213347		ZDB-GENE-040426-2662	ENSDARG00000033928	zgc:63948	Nedd4 family interacting protein 2 [Source:HGNC Symbol;Acc:18537]	111.0	4e-025	60	60	0
A_15_P191521	1.5027605120	0.5715396960	11.3244211250	0.0000000010	0.0002303510	80.0689577220	0.0000000010	44334	A_15_P191521	ENSDART00000144288	NM_131465	Dr.130815	ZDB-GENE-990415-134	ENSDARG00000015201	pcmt	l-isoaspartyl protein carboxyl methyltransferase [Source:ZFIN;Acc:ZDB-GENE-990415-134]	111.0	4e-025	60	60	0

## Sheet: -1.5<-1.0 down in sur
probe_name	sur_wt	oep_wt	Amean	p.sur_wt	p.oep_wt	F	p.F	id	probe_name	rna	ncbi	unigene	zfin	gene	name	description	score	evalue	length	ident	gaps
A_15_P511667	-1.2485186910	1.2068069830	7.8185756840	0.0000000220	0.0000001040	143.3700032210	0.0000000000	18889	A_15_P511667	ENSDART00000130375		Dr.123982		ENSDARG00000056554	RAP1GAP (1 of 3)	RAP1 GTPase activating protein [Source:HGNC Symbol;Acc:9858]	111.0	7e-025	60	60	0
A_15_P377240	-1.4185742360	-1.5092566910	8.1822072860	0.0000000230	0.0000000330	137.0523951800	0.0000000000	38750	A_15_P377240	ENSDART00000021009	XM_681892.4	Dr.115947		ENSDARG00000079012	CBFA2T3	core-binding factor, runt domain, alpha subunit 2; translocated to, 3 [Source:HGNC Symbol;Acc:1537]	111.0	4e-025	60	60	0
A_15_P120765	-1.4023674500	-2.9463432640	9.2628336920	0.0000207120	0.0000000090	123.2465886260	0.0000000000	47890	A_15_P120765	ENSDART00000148319	NM_130975	Dr.81292	ZDB-GENE-990714-27	ENSDARG00000036194	pitx2	paired-like homeodomain transcription factor 2 [Source:ZFIN;Acc:ZDB-GENE-990714-27]	111.0	4e-025	60	60	0
A_15_P169936	-1.2022782160	-1.8146130870	8.1468205320	0.0000000910	0.0000000020	122.0159255580	0.0000000000	52525	A_15_P169936	ENSDART00000148319	NM_130975	Dr.81292	ZDB-GENE-990714-27	ENSDARG00000036194	pitx2	paired-like homeodomain transcription factor 2 [Source:ZFIN;Acc:ZDB-GENE-990714-27]	111.0	4e-025	60	60	0
A_15_P103529	-1.1606664410	0.3320841780	7.5907691070	0.0000000020	0.0030730130	114.2889345920	0.0000000000	41217	A_15_P103529	ENSDART00000032390	NM_001004596	Dr.47041	ZDB-GENE-040912-164	ENSDARG00000026701	gtf2h1	zgc:92126 [Source:ZFIN;Acc:ZDB-GENE-040912-164]	111.0	4e-025	60	60	0
A_15_P110908	-1.3243892430	-1.7110548130	9.5529118280	0.0000081220	0.0000012610	83.8526145300	0.0000000000	31603	A_15_P110908	ENSDART00000141102		Dr.79368	ZDB-GENE-040908-1	ENSDARG00000056447	sf3a3	splicing factor 3a, subunit 3 [Source:ZFIN;Acc:ZDB-GENE-040908-1]	111.0	7e-025	60	60	0
A_15_P111919	-1.0280214120	-0.5784813610	8.0960703820	0.0000000200	0.0000449750	67.3568059250	0.0000000020	47309	A_15_P111919	ENSDART00000023210	NM_001020603	Dr.107706	ZDB-GENE-050522-516	ENSDARG00000010010	trim13	tripartite motif-containing 13 [Source:ZFIN;Acc:ZDB-GENE-050522-516]	111.0	4e-025	60	60	0
A_15_P137441	-1.0196317980	0.7356886490	7.6344324960	0.0000010960	0.0000974220	64.2189403200	0.0000000020	31735	A_15_P137441	ENSDART00000082245	NM_001135988	Dr.134637	ZDB-GENE-081022-77	ENSDARG00000039687	zgc:194221	zgc:194221 [Source:ZFIN;Acc:ZDB-GENE-081022-77]	111.0	7e-025	60	60	0
A_15_P193086	-1.2289075990	-0.7119351170	8.7357000150	0.0000010090	0.0006647650	63.9210071510	0.0000000020	59762	A_15_P193086	ENSDART00000101726	NM_001076556.1	Dr.78718	ZDB-GENE-030131-5516	ENSDARG00000069745	slc35f2	solute carrier family 35, member F2 [Source:ZFIN;Acc:ZDB-GENE-030131-5516]	111.0	4e-025	60	60	0
A_15_P171751	-1.2525218660	-1.3621961260	8.2723024370	0.0000518410	0.0000557310	63.6749027250	0.0000000030	53758	A_15_P171751	ENSDART00000139496	NM_001076646	Dr.86284	ZDB-GENE-070202-4	ENSDARG00000059594	hs3st3b1a	heparan sulfate (glucosamine) 3-O-sulfotransferase 3B1a [Source:ZFIN;Acc:ZDB-GENE-070202-4]	111.0	4e-025	60	60	0
A_15_P164111	-1.3925884990	-4.1368316620	13.8243666220	0.0007080220	0.0000000130	62.9126078950	0.0000000030	37047	A_15_P164111	ENSDART00000100637	NM_130940	Dr.81305	ZDB-GENE-000208-20	ENSDARG00000069252	bon	bonnie and clyde [Source:ZFIN;Acc:ZDB-GENE-000208-20]	111.0	4e-025	60	60	0
A_15_P210961	-1.2158455180	-0.5278676350	14.9407552570	0.0003794350	0.0866271280	62.4461207310	0.0000000030	46425	A_15_P210961	ENSDART00000027851	NM_131450	Dr.123164	ZDB-GENE-990415-25	ENSDARG00000020711	rrm2	ribonucleotide reductase M2 polypeptide [Source:ZFIN;Acc:ZDB-GENE-990415-25]	111.0	4e-025	60	60	0
A_15_P221101	-1.4534966500	-2.0130073560	8.7275279690	0.0000245880	0.0000018720	47.5989315590	0.0000000170	50102	A_15_P221101	ENSDART00000105602	NM_199532	Dr.107502	ZDB-GENE-030114-1	ENSDARG00000004402	elovl6	ELOVL family member 6, elongation of long chain fatty acids (yeast) [Source:ZFIN;Acc:ZDB-GENE-030114-1]	111.0	4e-025	60	60	0
A_15_P114172	-1.1126410760	-0.4321999990	12.3027437760	0.0000022760	0.0165522280	46.7540095380	0.0000000200	46240	A_15_P114172	ENSDART00000055682	NM_201307		ZDB-GENE-030131-5889	ENSDARG00000038190	ndel1b	nudE nuclear distribution gene E homolog like 1 (A. nidulans) B [Source:ZFIN;Acc:ZDB-GENE-030131-5889]	111.0	4e-025	60	60	0
A_15_P281316	-1.4526163990	2.0460743420	11.2078586790	0.0000992340	0.0000073630	46.4684861680	0.0000000200	40939	A_15_P281316	ENSDART00000106058	NM_001045413	Dr.158491	ZDB-GENE-060825-337	ENSDARG00000071626	zgc:153154	zgc:153154 [Source:ZFIN;Acc:ZDB-GENE-060825-337]	111.0	4e-025	60	60	0
A_15_P116058	-1.3913347960	0.4419721990	9.3051695730	0.0000171630	0.0850135380	46.4205139320	0.0000000200	48614	A_15_P116058	ENSDART00000104425	NM_213153	Dr.31936	ZDB-GENE-040426-2170	ENSDARG00000005464	dnase1l3	deoxyribonuclease I-like 3 [Source:ZFIN;Acc:ZDB-GENE-040426-2170]	104.0	7e-023	59	58	0
A_15_P153526	-1.3021971970	-0.0914130090	7.9943014790	0.0000044830	0.6501654970	46.0064539150	0.0000000220	37817	A_15_P153526	ENSDART00000128679	NM_131719	Dr.105878	ZDB-GENE-010131-2	ENSDARG00000056683	cdk5	cyclin-dependent protein kinase 5 [Source:ZFIN;Acc:ZDB-GENE-010131-2]	111.0	4e-025	60	60	0
A_15_P209501	-1.0649315850	-0.7042107350	8.4737470570	0.0000000600	0.0000206710	44.0322921020	0.0000000290	8046	A_15_P209501	ENSDART00000011551	NM_001012501		ZDB-GENE-050220-15	ENSDARG00000001767	zgc:110527	solute carrier family 29 (nucleoside transporters), member 2 [Source:HGNC Symbol;Acc:11004]	111.0	7e-025	60	60	0
A_15_P570942	-1.1719232490	-1.3609196810	10.6498682050	0.0000008630	0.0000004320	42.9439667710	0.0000000340	53633	A_15_P570942	ENSDART00000127355	XM_002663796.2	Dr.132859		ENSDARG00000086881	IER2	immediate early response 2 [Source:HGNC Symbol;Acc:28871]	111.0	4e-025	60	60	0
A_15_P116646	-1.2534974940	-1.1316604200	11.8313970320	0.0000018470	0.0000157580	42.6440349690	0.0000000360	47198	A_15_P116646	ENSDART00000136771	NM_199623	Dr.24816	ZDB-GENE-030131-1583	ENSDARG00000041896	dnajc5ga	DnaJ (Hsp40) homolog, subfamily C, member 5 gamma a [Source:ZFIN;Acc:ZDB-GENE-030131-1583]	111.0	4e-025	60	60	0
A_15_P211881	-1.2155983550	-1.1535960280	7.5690639460	0.0000000220	0.0000001320	40.7710555460	0.0000000480	42955	A_15_P211881	ENSDART00000011876	NM_001118894	Dr.107962	ZDB-GENE-040910-6	ENSDARG00000003904	sycp1	synaptonemal complex protein 1 [Source:ZFIN;Acc:ZDB-GENE-040910-6]	106.0	2e-023	60	59	0
A_15_P103200	-1.0549239170	-1.0815410280	8.8125639800	0.0006923570	0.0011864580	40.1745027140	0.0000000530	53760	A_15_P103200	ENSDART00000127109	NM_198919	Dr.29104	ZDB-GENE-031121-1		figla	factor in the germline alpha [Source:ZFIN;Acc:ZDB-GENE-031121-1]	111.0	4e-025	60	60	0
A_15_P104771	-1.1491781300	-0.9852055710	12.8985303620	0.0004618230	0.0031671160	38.8724271840	0.0000000650	46969	A_15_P104771	ENSDART00000059732	NM_131245	Dr.75570	ZDB-GENE-990415-96	ENSDARG00000040764	id1	inhibitor of DNA binding 1 [Source:ZFIN;Acc:ZDB-GENE-990415-96]	111.0	4e-025	60	60	0
A_15_P158766	-1.2654328400	-1.3629739930	8.5896611670	0.0000060130	0.0000072440	36.8912533640	0.0000000910	37455	A_15_P158766	ENSDART00000084691						FYVE, RhoGEF and PH domain containing 4 [Source:HGNC Symbol;Acc:19125]	111.0	4e-025	60	60	0
A_15_P118438	-1.1407987620	-1.0929746720	7.4823834000	0.0000000050	0.0000000250	36.4053154330	0.0000000990	43128	A_15_P118438	ENSDART00000065385	NM_001002406	Dr.12803	ZDB-GENE-040718-103	ENSDARG00000044532	nr4a2b	nuclear receptor subfamily 4, group A, member 2b [Source:ZFIN;Acc:ZDB-GENE-040718-103]	111.0	4e-025	60	60	0
A_15_P168751	-1.3139518510	-2.5318993710	9.5494648140	0.0003194200	0.0000008720	36.2133805460	0.0000001030	52235	A_15_P168751	ENSDART00000019059	NM_001025498	Dr.108111	ZDB-GENE-041014-332	ENSDARG00000020354	lmx1a	LIM homeobox transcription factor 1, alpha [Source:ZFIN;Acc:ZDB-GENE-041014-332]	111.0	4e-025	60	60	0
A_15_P432900	-1.0063129810	-0.9423269330	7.9405191310	0.0002445200	0.0009429990	35.9953260320	0.0000001070	56168	A_15_P432900	ENSDART00000126602		Dr.129501	ZDB-GENE-060929-620		bcam	basal cell adhesion molecule (Lutheran blood group) [Source:ZFIN;Acc:ZDB-GENE-060929-620]	111.0	4e-025	60	60	0
A_15_P111529	-1.2679932800	-1.1805076250	9.0673644070	0.0000129190	0.0000691570	35.0372412910	0.0000001270	24013	A_15_P111529	ENSDART00000136846	NM_001020568	Dr.152107	ZDB-GENE-050522-194	ENSDARG00000010191	ttc39c	tetratricopeptide repeat domain 39C [Source:ZFIN;Acc:ZDB-GENE-050522-194]	111.0	7e-025	60	60	0
A_15_P326191	-1.0949496530	-0.3062957900	8.6501249400	0.0000120140	0.1136203130	34.4270462270	0.0000001420	13303	A_15_P326191	ENSDART00000029801	NM_001045244	Dr.127548	ZDB-GENE-030131-4265	ENSDARG00000030448	sppl2	signal peptide peptidase-like 2 [Source:ZFIN;Acc:ZDB-GENE-030131-4265]	95.3	7e-020	57	55	0
A_15_P152166	-1.0478529640	-0.9225054680	7.4392447630	0.0000000110	0.0000001740	34.0893833830	0.0000001520	57319	A_15_P152166	ENSDART00000111080		Dr.153216				brain-specific angiogenesis inhibitor 3 [Source:HGNC Symbol;Acc:945]	106.0	2e-023	60	59	0
A_15_P106299	-1.3127435470	-1.6427076360	14.3718845320	0.0000161860	0.0000037750	33.2215860280	0.0000001790	32035	A_15_P106299	ENSDART00000059041	NM_183071	Dr.75735	ZDB-GENE-030131-5614	ENSDARG00000040344	h1m	linker histone H1M [Source:ZFIN;Acc:ZDB-GENE-030131-5614]	111.0	7e-025	60	60	0
A_15_P117521	-1.0994018160	-0.9682412580	7.5076454400	0.0000000460	0.0000006560	32.8987505690	0.0000001900	48977	A_15_P117521	ENSDART00000011876	NM_001118894	Dr.107962	ZDB-GENE-040910-6	ENSDARG00000003904	sycp1	synaptonemal complex protein 1 [Source:ZFIN;Acc:ZDB-GENE-040910-6]	106.0	2e-023	60	59	0
A_15_P144206	-1.0107190330	-0.8823014390	8.4569738660	0.0000224470	0.0002102280	32.6933309720	0.0000001980	38469	A_15_P144206	ENSDART00000077868		Dr.150686	ZDB-GENE-030131-1312		wu:fb66f03	CD68 molecule [Source:HGNC Symbol;Acc:1693]	111.0	4e-025	60	60	0
A_15_P119651	-1.1531377210	-1.4588602060	10.3501908150	0.0000222040	0.0000046710	32.3865477020	0.0000002100	46494	A_15_P119651	ENSDART00000133687	NM_212875	Dr.7758	ZDB-GENE-040426-2587	ENSDARG00000045681	irf5	interferon regulatory factor 5 [Source:ZFIN;Acc:ZDB-GENE-040426-2587]	111.0	4e-025	60	60	0
A_15_P111796	-1.4196479830	-1.3771558010	9.1551715280	0.0000073240	0.0000268430	31.8196273760	0.0000002350	47027	A_15_P111796	ENSDART00000014696	NM_131443	Dr.75810	ZDB-GENE-990415-122	ENSDARG00000002779	pdx1	pancreatic and duodenal homeobox 1 [Source:ZFIN;Acc:ZDB-GENE-990415-122]	111.0	4e-025	60	60	0
A_15_P140416	-1.1335453550	-0.2060735800	9.2451619470	0.0000079890	0.2738277880	31.7445883170	0.0000002390	44751	A_15_P140416	ENSDART00000080522	NM_175576	Dr.144170	ZDB-GENE-001202-1	ENSDARG00000057770	plp1a	proteolipid protein 1a [Source:ZFIN;Acc:ZDB-GENE-001202-1]	111.0	4e-025	60	60	0
A_15_P194786	-1.1317589130	-1.2200703120	11.5272496060	0.0000027460	0.0000032930	31.5564017800	0.0000002480	38308	A_15_P194786	ENSDART00000130576	NM_001076606.1	Dr.151157	ZDB-GENE-060929-372	ENSDARG00000091619	fam125ba	family with sequence similarity 125, member B, duplicate a [Source:ZFIN;Acc:ZDB-GENE-060929-372]	111.0	4e-025	60	60	0
A_15_P120893	-1.3104349390	-2.1739221070	9.6819149990	0.0000698760	0.0000007580	31.1369568300	0.0000002700	42303	A_15_P120893	ENSDART00000138678	NM_001100406	Dr.16994	ZDB-GENE-030131-6124	ENSDARG00000040022	si:dkey-208k4.2	si:dkey-208k4.2 [Source:ZFIN;Acc:ZDB-GENE-030131-6124]	111.0	4e-025	60	60	0
A_15_P115069	-1.1293099880	-0.9385406850	8.6885646990	0.0000038680	0.0000717770	30.9463635500	0.0000002810	39096	A_15_P115069	ENSDART00000056672	NM_199712.1		ZDB-GENE-030131-4041	ENSDARG00000038805	pigp	phosphatidylinositol glycan, class P [Source:ZFIN;Acc:ZDB-GENE-030131-4041]	111.0	4e-025	60	60	0
A_15_P150981	-1.1051734440	-1.8581056360	7.9790157620	0.0000377120	0.0000003110	30.5478235460	0.0000003050	48414	A_15_P150981	ENSDART00000054620	NM_001017631	Dr.92604	ZDB-GENE-050417-104	ENSDARG00000037507	kctd12b	potassium channel tetramerisation domain containing 12b [Source:ZFIN;Acc:ZDB-GENE-050417-104]	111.0	4e-025	60	60	0
A_15_P212216	-1.4145503650	0.4979943600	11.3639138660	0.0000251620	0.0676406910	30.5349587070	0.0000003060	61543	A_15_P212216	ENSDART00000050871			ZDB-GENE-060531-24		si:ch211-196f15.2	regulator of G-protein signaling 3 [Source:HGNC Symbol;Acc:9999]	106.0	2e-023	60	59	0
A_15_P558917	-1.2920640980	-0.6814351490	9.2803949790	0.0000025410	0.0025852050	30.3815156870	0.0000003160	52701	A_15_P558917		XM_001343403.4	0					111.0	4e-025	60	60	0
A_15_P395720	-1.1685947580	-0.7713202960	7.6023076120	0.0000001500	0.0000454420	29.9130870710	0.0000003480	10750	A_15_P395720	ENSDART00000124370		Dr.133456		ENSDARG00000090150	CABZ01072698.1	Uncharacterized protein [Source:UniProtKB/TrEMBL;Acc:F1R0D6]	111.0	7e-025	60	60	0
A_15_P168931	-1.0172151320	0.3823958660	8.1903627400	0.0001705150	0.1032623180	28.9223258150	0.0000004310	47657	A_15_P168931	ENSDART00000010569	NM_001080066	Dr.117104	ZDB-GENE-061215-19	ENSDARG00000020371	zgc:158425	glucose 6 phosphatase, catalytic, 3 [Source:HGNC Symbol;Acc:24861]	111.0	4e-025	60	60	0
A_15_P142756	-1.2146132680	-0.2559833620	13.5141512240	0.0000034230	0.1760739050	27.9572532600	0.0000005340	42634	A_15_P142756	ENSDART00000102257	NM_001020578	Dr.80118	ZDB-GENE-050522-330	ENSDARG00000069966	zgc:110251	arachidonate 5-lipoxygenase [Source:HGNC Symbol;Acc:435]	111.0	4e-025	60	60	0
A_15_P112678	-1.3725345890	-1.0562831160	9.8013876740	0.0000074390	0.0002594120	27.9152160570	0.0000005390	57243	A_15_P112678	ENSDART00000133704	NM_001030259		ZDB-GENE-050913-33	ENSDARG00000071724	ankha	ankylosis, progressive homolog a [Source:ZFIN;Acc:ZDB-GENE-050913-33]	106.0	2e-023	60	59	0
A_15_P198971	-1.1048695180	0.2881782860	8.0640333570	0.0000072350	0.1214498040	27.8903390990	0.0000005420	57454	A_15_P198971	ENSDART00000147821		Dr.121669	ZDB-GENE-070911-3		spsb4a	splA/ryanodine receptor domain and SOCS box containing 4a [Source:ZFIN;Acc:ZDB-GENE-070911-3]	111.0	4e-025	60	60	0
A_15_P186631	-1.4518230370	-0.7183641320	8.1459141320	0.0000378210	0.0181208410	27.6990216750	0.0000005660	44761	A_15_P186631	ENSDART00000144174		Dr.157305	ZDB-GENE-040724-209		esyt1b	extended synaptotagmin-like protein 1b [Source:ZFIN;Acc:ZDB-GENE-040724-209]	111.0	4e-025	60	60	0
A_15_P149211	-1.4757678500	-1.9891412400	12.9977934260	0.0000061130	0.0000005660	27.5238773740	0.0000005890	56924	A_15_P149211	ENSDART00000139068	NM_001030247	Dr.150357	ZDB-GENE-050913-48	ENSDARG00000040725	zgc:114130	zgc:114130 [Source:ZFIN;Acc:ZDB-GENE-050913-48]	111.0	4e-025	60	60	0
A_15_P102339	-1.4156976210	-1.8952048730	7.8683562760	0.0000010830	0.0000000970	27.1530962280	0.0000006410	42718	A_15_P102339	ENSDART00000132687	NM_001002530.1	Dr.33726	ZDB-GENE-040718-263	ENSDARG00000014462	rab3c	RAB3C, member RAS oncogene family [Source:ZFIN;Acc:ZDB-GENE-040718-263]	111.0	4e-025	60	60	0
A_15_P198071	-1.1169119270	-1.2103274380	8.1667713180	0.0000090680	0.0000102000	26.3421647360	0.0000007760	55628	A_15_P198071	ENSDART00000148922	NM_001142263	Dr.83248	ZDB-GENE-090122-1	ENSDARG00000021895	disc1	disrupted in schizophrenia 1 [Source:ZFIN;Acc:ZDB-GENE-090122-1]	111.0	4e-025	60	60	0
A_15_P147561	-1.2130806680	0.7144831030	10.8006839430	0.0003373950	0.0239008620	25.8479381520	0.0000008730	48665	A_15_P147561	ENSDART00000050871			ZDB-GENE-060531-24		si:ch211-196f15.2	regulator of G-protein signaling 3 [Source:HGNC Symbol;Acc:9999]	111.0	4e-025	60	60	0
A_15_P191461	-1.1546621840	-0.1595788500	10.0974213980	0.0000081360	0.4018941960	25.5774351530	0.0000009320	31212	A_15_P191461	ENSDART00000067147				ENSDARG00000045666	ANKRD50	ankyrin repeat domain 50 [Source:HGNC Symbol;Acc:29223]	111.0	7e-025	60	60	0
A_15_P552052	-1.2040731610	-0.7144422930	8.7013250490	0.0000013870	0.0006837590	25.4585004150	0.0000009600	56320	A_15_P552052	ENSDART00000106606	NM_001130657		ZDB-GENE-050420-215	ENSDARG00000074868	si:dkey-4c15.16	si:dkey-4c15.16 [Source:ZFIN;Acc:ZDB-GENE-050420-215]	111.0	4e-025	60	60	0
A_15_P118121	-1.0706373030	-1.3783460560	8.6210337190	0.0051770490	0.0016437620	25.4361652460	0.0000009650	39194	A_15_P118121	ENSDART00000002633	NM_130943	Dr.81280	ZDB-GENE-990715-1	ENSDARG00000018383	frzb	frizzled-related protein [Source:ZFIN;Acc:ZDB-GENE-990715-1]	111.0	4e-025	60	60	0
A_15_P138956	-1.3260100800	-0.1135214950	10.9604352080	0.0000019030	0.5519034440	25.3915306570	0.0000009760	55230	A_15_P138956	ENSDART00000087576			ZDB-GENE-050208-359		slx4	SLX4 structure-specific endonuclease subunit homolog (S. cerevisiae) [Source:ZFIN;Acc:ZDB-GENE-050208-359]	111.0	4e-025	60	60	0
A_15_P207071	-1.1637991020	-2.0212023390	9.9266868300	0.0014029840	0.0000201300	25.3912039980	0.0000009760	44815	A_15_P207071	ENSDART00000138678	NM_001100406	Dr.16994	ZDB-GENE-030131-6124	ENSDARG00000040022	si:dkey-208k4.2	si:dkey-208k4.2 [Source:ZFIN;Acc:ZDB-GENE-030131-6124]	111.0	4e-025	60	60	0
A_15_P102120	-1.0312972630	-1.1569973390	9.3890186660	0.0002014500	0.0001613840	25.3376700280	0.0000009890	39188	A_15_P102120	ENSDART00000139852	NM_212907	Dr.25810	ZDB-GENE-040426-2090	ENSDARG00000055395	foxq1b	forkhead box Q1b [Source:ZFIN;Acc:ZDB-GENE-040426-2090]	111.0	4e-025	60	60	0
A_15_P102995	-1.0080171870	-1.4773657360	9.7279631420	0.0003396700	0.0000200050	25.3068229190	0.0000009960	43091	A_15_P102995	ENSDART00000011324	NM_205552	Dr.79271	ZDB-GENE-030131-4044	ENSDARG00000003872	ccdc102a	coiled-coil domain containing 102A [Source:ZFIN;Acc:ZDB-GENE-030131-4044]	111.0	4e-025	60	60	0
A_15_P115624	-1.2278816470	-1.0827489120	7.8824971840	0.0000021620	0.0000233470	25.2135338740	0.0000010190	62536	A_15_P115624	ENSDART00000145843	NM_212949	Dr.91520	ZDB-GENE-040623-2	ENSDARG00000091961	pth1b	parathyroid hormone 1b [Source:ZFIN;Acc:ZDB-GENE-040623-2]	111.0	4e-025	60	60	0
A_15_P412115	-1.0169486400	0.2843155740	13.3621799450	0.0001224360	0.2007485220	25.0042150240	0.0000010740	47762	A_15_P412115	ENSDART00000073478	NM_001083030.1	Dr.18116	ZDB-GENE-070209-98	ENSDARG00000051798	BRD1 (1 of 2)	bromodomain containing 1 [Source:HGNC Symbol;Acc:1102]	111.0	4e-025	60	60	0
A_15_P100071	-1.4361597530	-1.5123777640	11.9132021870	0.0000285100	0.0000427160	24.6871298410	0.0000011620	42260	A_15_P100071	ENSDART00000078494	NM_200032	Dr.17271	ZDB-GENE-030131-8713	ENSDARG00000056079	l3mbtl2	l(3)mbt-like 2 (Drosophila) [Source:ZFIN;Acc:ZDB-GENE-030131-8713]	111.0	4e-025	60	60	0
A_15_P142596	-1.2473196480	-0.9000488730	10.0456269460	0.0000008180	0.0000762880	23.4818159750	0.0000015850	58962	A_15_P142596	ENSDART00000101812	NM_001044957	Dr.159301	ZDB-GENE-050419-188			pseudouridylate synthase 7 homolog (S. cerevisiae)-like [Source:ZFIN;Acc:ZDB-GENE-050419-188]	111.0	4e-025	60	60	0
A_15_P205606	-1.1757880620	-0.9045047450	11.1183608640	0.0000125220	0.0003991390	22.7465040470	0.0000019290	42669	A_15_P205606	ENSDART00000104112	NM_001040332	Dr.154048	ZDB-GENE-041014-17	ENSDARG00000007737	zyg11	zyg-11 homolog (C. elegans) [Source:ZFIN;Acc:ZDB-GENE-041014-17]	106.0	2e-023	60	59	0
A_15_P507837	-1.2969185270	-0.9828871710	9.2186901770	0.0000178110	0.0006031780	22.6828658610	0.0000019620	55672	A_15_P507837	ENSDART00000133677		Dr.158979					106.0	2e-023	57	57	0
A_15_P264796	-1.3330072070	-3.3514879000	8.8302255040	0.0216598900	0.0000373570	22.5918228080	0.0000020110	57223	A_15_P264796		XM_002663534.2	0					111.0	4e-025	60	60	0
A_15_P169076	-1.2906273030	-0.6030235270	10.6896115310	0.0000011480	0.0037369690	22.4982623950	0.0000020630	56338	A_15_P169076	ENSDART00000002939	NM_199808	Dr.120389	ZDB-GENE-030131-5664	ENSDARG00000037140	pfkfb1	6-phosphofructo-2-kinase/fructose-2,6-biphosphatase 1 [Source:ZFIN;Acc:ZDB-GENE-030131-5664]	111.0	4e-025	60	60	0
A_15_P112515	-1.0606543380	-0.5793433540	7.9362117280	0.0000199560	0.0072322190	22.4761581150	0.0000020760	62087	A_15_P112515	ENSDART00000055921	NM_131495		ZDB-GENE-000511-2	ENSDARG00000040076	pycard	PYD and CARD domain containing [Source:ZFIN;Acc:ZDB-GENE-000511-2]	106.0	2e-023	60	59	0
A_15_P117338	-1.1696835350	-0.1748290600	8.5914697390	0.0000329850	0.4262882620	22.3481972690	0.0000021500	46403	A_15_P117338	ENSDART00000142717	NM_213158	Dr.122511	ZDB-GENE-040426-2185	ENSDARG00000023963	tpm4	tropomyosin 4 [Source:ZFIN;Acc:ZDB-GENE-040426-2185]	111.0	4e-025	60	60	0
A_15_P163731	-1.0882115260	-2.5921318030	9.3579693100	0.0061350030	0.0000062970	22.3364095910	0.0000021570	59543	A_15_P163731	ENSDART00000073671	NM_001007410	Dr.84175	ZDB-GENE-041114-114	ENSDARG00000051953	ythdc1	YTH domain containing 1 [Source:ZFIN;Acc:ZDB-GENE-041114-114]	111.0	4e-025	60	60	0
A_15_P100170	-1.0051906250	0.2864904990	7.8824491860	0.0000428660	0.1501129400	21.9146367900	0.0000024250	48865	A_15_P100170	ENSDART00000146084	XM_002660424.2	Dr.158421		ENSDARG00000041776	ndst3	N-deacetylase/N-sulfotransferase (heparan glucosaminyl) 3 [Source:ZFIN;Acc:ZDB-GENE-090312-199]	111.0	4e-025	60	60	0
A_15_P210751	-1.3697004070	-1.2232969990	11.1228098230	0.0000192650	0.0001484260	21.6698134330	0.0000025970	28335	A_15_P210751	ENSDART00000061580	NM_001002655	Dr.69449	ZDB-GENE-040718-403	ENSDARG00000056268	atxn7l2b	ataxin 7-like 2b [Source:ZFIN;Acc:ZDB-GENE-040718-403]	111.0	7e-025	60	60	0
A_15_P130026	-1.0932104120	-0.8909157130	8.3578276140	0.0000009510	0.0000253540	21.6495004740	0.0000026120	5197	A_15_P130026	ENSDART00000097221				ENSDARG00000067549	ADAMTS12	ADAM metallopeptidase with thrombospondin type 1 motif, 12 [Source:HGNC Symbol;Acc:14605]	111.0	7e-025	60	60	0
A_15_P556042	-1.1309439390	-0.7595982390	8.0821113630	0.0000004950	0.0001014870	21.5173411970	0.0000027120	56625	A_15_P556042	ENSDART00000132789			ZDB-GENE-050208-263		si:ch211-261c8.1	SECIS binding protein 2 [Source:HGNC Symbol;Acc:30972]	111.0	4e-025	60	60	0
A_15_P119058	-1.1122759340	-0.7784475650	8.3043588910	0.0000127660	0.0009009430	21.4471418590	0.0000027670	30679	A_15_P119058	ENSDART00000063716	NM_001077170	Dr.19791	ZDB-GENE-060929-1234	ENSDARG00000009046	zgc:152930	nephronophthisis 1 (juvenile) [Source:HGNC Symbol;Acc:7905]	99.0	5e-021	60	58	2
A_15_P193416	-1.2223793940	-0.4537948360	8.4020808580	0.0000124130	0.0424307130	21.3152060210	0.0000028730	52276	A_15_P193416	ENSDART00000114982	NM_001098778	Dr.155329	ZDB-GENE-070615-24	ENSDARG00000077540	f2rl1.2	coagulation factor II (thrombin) receptor-like 1.2 [Source:ZFIN;Acc:ZDB-GENE-070615-24]	111.0	4e-025	60	60	0
A_15_P109602	-1.2147742180	-0.2066218840	8.0515380200	0.0000101450	0.3148309790	21.2682160590	0.0000029120	57601	A_15_P109602	ENSDART00000078976	NM_001040368	Dr.11970	ZDB-GENE-031031-3	ENSDARG00000056468	asb16	ankyrin repeat and SOCS box-containing 16 [Source:ZFIN;Acc:ZDB-GENE-031031-3]	106.0	2e-023	60	59	0
A_15_P160326	-1.2790251190	-1.7706898650	10.5622020940	0.0000315370	0.0000024750	20.9772567980	0.0000031670	29932	A_15_P160326	ENSDART00000148030		Dr.122907	ZDB-GENE-050309-166	ENSDARG00000053113	si:dkey-78p20.2	lymphocyte antigen 75 [Source:HGNC Symbol;Acc:6729]	111.0	7e-025	60	60	0
A_15_P243766	-1.1365196390	-1.2146368760	12.7436278100	0.0000145540	0.0000189140	20.8002928480	0.0000033350	50688	A_15_P243766	ENSDART00000148457		Dr.108315				chromosome 20 open reading frame 11 [Source:HGNC Symbol;Acc:15857]	111.0	4e-025	60	60	0
A_15_P110630	-1.3718800930	-1.8083973140	12.8758905080	0.0000120050	0.0000015160	20.7772050270	0.0000033570	49499	A_15_P110630	ENSDART00000010813	NM_131299	Dr.1307	ZDB-GENE-980526-423	ENSDARG00000012788	foxa3	forkhead box A3 [Source:ZFIN;Acc:ZDB-GENE-980526-423]	111.0	4e-025	60	60	0
A_15_P116124	-1.3979703000	-0.0107588350	12.1976508980	0.0001241270	0.9710750990	20.6861931150	0.0000034480	40889	A_15_P116124	ENSDART00000056254	NM_198808	Dr.78623	ZDB-GENE-030131-5383	ENSDARG00000092810	stap2a	signal transducing adaptor family member 2a [Source:ZFIN;Acc:ZDB-GENE-030131-5383]	111.0	4e-025	60	60	0
A_15_P195196	-1.0024433050	-0.9337622440	12.6891120820	0.0000060980	0.0000343660	20.6219855180	0.0000035140	53684	A_15_P195196	ENSDART00000067526	NM_213148	Dr.76714	ZDB-GENE-040426-2164	ENSDARG00000045940	lsm12	LSM12 homolog (S. cerevisiae) [Source:ZFIN;Acc:ZDB-GENE-040426-2164]	111.0	4e-025	60	60	0
A_15_P104062	-1.1486289920	-0.8841461440	8.5698040930	0.0000030450	0.0001229090	20.6142518810	0.0000035220	45543	A_15_P104062	ENSDART00000024922	NM_131665	Dr.8287	ZDB-GENE-011128-3	ENSDARG00000021389	jag2	jagged 2 [Source:ZFIN;Acc:ZDB-GENE-011128-3]	104.0	7e-023	60	59	1
A_15_P591492	-1.1941894540	-0.0842543260	8.8617681410	0.0000423950	0.7115234680	20.4441472340	0.0000037040	23420	A_15_P591492	ENSDART00000121456	NM_001039621	Dr.124598	ZDB-GENE-030131-3029	ENSDARG00000039576	fstl1b	follistatin-like 1b [Source:ZFIN;Acc:ZDB-GENE-030131-3029]	111.0	7e-025	60	60	0
A_15_P159031	-1.0523939010	-1.1799453500	8.8372333150	0.0003010210	0.0002440540	20.3141966450	0.0000038500	41529	A_15_P159031	ENSDART00000102846			ZDB-GENE-060503-158		si:dkey-23a23.2	si:dkey-23a23.2 [Source:ZFIN;Acc:ZDB-GENE-060503-158]	111.0	4e-025	60	60	0
A_15_P310341	-1.0038054340	1.0965791390	8.9952104700	0.0012272330	0.0012542430	20.2864815760	0.0000038820	17869	A_15_P310341	ENSDART00000138043		Dr.157360	ZDB-GENE-090312-194	ENSDARG00000074589	rin2	Ras and Rab interactor 2 [Source:ZFIN;Acc:ZDB-GENE-090312-194]	111.0	7e-025	60	60	0
A_15_P119855	-1.3276988270	-1.3288408830	7.6482369760	0.0000002260	0.0000006650	20.1057258490	0.0000040990	36313	A_15_P119855	ENSDART00000006211	NM_201029	Dr.88228	ZDB-GENE-040426-1354	ENSDARG00000008723	prkcba	protein kinase C, beta a [Source:ZFIN;Acc:ZDB-GENE-040426-1354]	111.0	4e-025	60	60	0
A_15_P146266	-1.1268950220	-1.1333213260	7.6438717210	0.0000006380	0.0000017320	20.1026855960	0.0000041030	47351	A_15_P146266	ENSDART00000016628		Dr.33724	ZDB-GENE-030131-6218		fam129bb	family with sequence similarity 129, member Bb [Source:ZFIN;Acc:ZDB-GENE-030131-6218]	111.0	4e-025	60	60	0
A_15_P138161	-1.3107059210	-0.1866109500	8.4844421960	0.0000075230	0.3849109900	19.7732678140	0.0000045340	44491	A_15_P138161	ENSDART00000135604	NM_001137658	Dr.57305	ZDB-GENE-050208-783	ENSDARG00000062402	frem1b	Fras1 related extracellular matrix 1b [Source:ZFIN;Acc:ZDB-GENE-050208-783]	111.0	4e-025	60	60	0
A_15_P102064	-1.1099218780	-2.4626708450	13.8024663460	0.0034162710	0.0000052430	19.7687068610	0.0000045410	55893	A_15_P102064	ENSDART00000052860	NM_131282	Dr.75815	ZDB-GENE-990415-76			forkhead box A sequence [Source:ZFIN;Acc:ZDB-GENE-990415-76]	111.0	4e-025	60	60	0
A_15_P101215	-1.4468002920	-2.1431913680	8.1724333740	0.0000423550	0.0000015850	19.7542921260	0.0000045610	56940	A_15_P101215	ENSDART00000111063			ZDB-GENE-040724-194		kctd1	potassium channel tetramerisation domain containing 1 [Source:ZFIN;Acc:ZDB-GENE-040724-194]	106.0	2e-023	60	59	0
A_15_P574807	-1.3008854930	-1.7043689480	11.1841052060	0.0003617030	0.0000676160	19.7516090520	0.0000045650	41096	A_15_P574807	ENSDART00000032996	NM_200079		ZDB-GENE-030219-204	ENSDARG00000007682	ppdpfa	pancreatic progenitor cell differentiation and proliferation factor a [Source:ZFIN;Acc:ZDB-GENE-030219-204]	104.0	7e-023	60	59	1
A_15_P102177	-1.0541427860	-2.0783439440	12.5911166950	0.0068902320	0.0000559880	19.6191030580	0.0000047540	51304	A_15_P102177	ENSDART00000101601	NM_130939	Dr.131936	ZDB-GENE-990806-20		cth1	cth1 [Source:ZFIN;Acc:ZDB-GENE-990806-20]	111.0	4e-025	60	60	0
A_15_P120941	-1.0233988970	-0.2153911280	9.8081818630	0.0001546680	0.3407738730	19.5812062410	0.0000048100	59753	A_15_P120941	ENSDART00000020743	NM_001006048	Dr.78169	ZDB-GENE-041010-146	ENSDARG00000004727	zgc:101814	chromosome 3 open reading frame 26 [Source:HGNC Symbol;Acc:28666]	111.0	4e-025	60	60	0
A_15_P100606	-1.1534459590	-0.9825749330	9.3717642910	0.0000200110	0.0002379110	19.5335964080	0.0000048810	48202	A_15_P100606	ENSDART00000067755	NM_199961	Dr.80953	ZDB-GENE-030131-7568	ENSDARG00000046085	zgc:64190	claudin domain containing 1 [Source:HGNC Symbol;Acc:1322]	111.0	4e-025	60	60	0
A_15_P415635	-1.4538392630	0.6394085660	12.0815015680	0.0001126440	0.0513841560	19.4145141070	0.0000050650	41611	A_15_P415635	ENSDART00000076938	NM_001214910	Dr.156802	ZDB-GENE-040914-76		pogza	pogo transposable element with ZNF domain a [Source:ZFIN;Acc:ZDB-GENE-040914-76]	111.0	4e-025	60	60	0
A_15_P108573	-1.1593513930	-1.1597411710	9.9591796760	0.0000070240	0.0000186960	19.3320154760	0.0000051970	47991	A_15_P108573	ENSDART00000088800	NM_001045240	Dr.14500	ZDB-GENE-060512-104	ENSDARG00000061889	ppcs	phosphopantothenoylcysteine synthetase [Source:ZFIN;Acc:ZDB-GENE-060512-104]	111.0	4e-025	60	60	0
A_15_P141776	-1.3000232530	-2.0090176710	12.0222261800	0.0047839690	0.0003286690	19.1511274270	0.0000054990	58307	A_15_P141776	ENSDART00000105168	NM_001077376	Dr.74540	ZDB-GENE-030131-898	ENSDARG00000071224	si:ch211-133n4.4	si:ch211-133n4.4 [Source:ZFIN;Acc:ZDB-GENE-030131-898]	111.0	4e-025	60	60	0
A_15_P175716	-1.0195157860	-0.4746765140	8.9928772060	0.0000643960	0.0316014440	18.9819278470	0.0000058010	58065	A_15_P175716	ENSDART00000003748	NM_001017774	Dr.87089	ZDB-GENE-050417-296	ENSDARG00000018281	zgc:110373	chromosome 15 open reading frame 26 [Source:HGNC Symbol;Acc:26782]	111.0	4e-025	60	60	0
A_15_P172981	-1.0759566320	-1.0695861260	7.5668585220	0.0000002780	0.0000008840	18.9316207550	0.0000058940	62117	A_15_P172981	ENSDART00000051231	NM_001013497	Dr.38116	ZDB-GENE-050320-65	ENSDARG00000035357	gnb2	guanine nucleotide binding protein (G protein), beta polypeptide 2 [Source:ZFIN;Acc:ZDB-GENE-050320-65]	111.0	4e-025	60	60	0
A_15_P210236	-1.0491393040	-1.1011125520	10.5096644860	0.0000871750	0.0001316080	18.9280757050	0.0000059010	53083	A_15_P210236	ENSDART00000136431	NM_001005937	Dr.78703	ZDB-GENE-041010-225	ENSDARG00000053558	rtkn2	rhotekin 2 [Source:ZFIN;Acc:ZDB-GENE-041010-225]	111.0	4e-025	60	60	0
A_15_P115144	-1.0140346290	-1.2970383060	10.2364753170	0.0010241370	0.0002728520	18.7956866770	0.0000061550	57339	A_15_P115144	ENSDART00000063953	NM_200553	Dr.136903	ZDB-GENE-040426-1502	ENSDARG00000043562	zgc:65997	zgc:65997 [Source:ZFIN;Acc:ZDB-GENE-040426-1502]	111.0	4e-025	60	60	0
A_15_P117304	-1.3107739910	-0.1296451580	10.7050018120	0.0001300410	0.6441449680	18.7671525510	0.0000062120	57867	A_15_P117304	ENSDART00000002939	NM_199808	Dr.120389	ZDB-GENE-030131-5664	ENSDARG00000037140	pfkfb1	6-phosphofructo-2-kinase/fructose-2,6-biphosphatase 1 [Source:ZFIN;Acc:ZDB-GENE-030131-5664]	111.0	4e-025	60	60	0
A_15_P548352	-1.2726825740	0.1948068210	10.0607518410	0.0001503230	0.4837003770	18.5799693180	0.0000065970	50068	A_15_P548352	ENSDART00000100420	NM_001045854	Dr.82823	ZDB-GENE-060825-289	ENSDARG00000069147	pex11b	peroxisomal biogenesis factor 11 beta [Source:ZFIN;Acc:ZDB-GENE-060825-289]	111.0	4e-025	60	60	0
A_15_P162926	-1.0417227470	-0.2481492360	9.7910662390	0.0004460250	0.3376582190	18.5241107420	0.0000067170	48983	A_15_P162926	ENSDART00000104032	NM_001044869	Dr.11439	ZDB-GENE-040724-123	ENSDARG00000017188	si:ch211-223m11.2	si:ch211-223m11.2 [Source:ZFIN;Acc:ZDB-GENE-040724-123]	111.0	4e-025	60	60	0
A_15_P205751	-1.1767399010	-0.7341061140	8.1632655330	0.0000016110	0.0004989910	18.3664764430	0.0000070700	40776	A_15_P205751	ENSDART00000063716	NM_001077170	Dr.19791	ZDB-GENE-060929-1234	ENSDARG00000009046	zgc:152930	nephronophthisis 1 (juvenile) [Source:HGNC Symbol;Acc:7905]	111.0	4e-025	60	60	0
A_15_P182311	-1.4444717280	-1.1875062670	9.7708258580	0.0000037410	0.0000775620	18.2609958380	0.0000073180	58217	A_15_P182311	ENSDART00000143365	NM_001103198	Dr.25898	ZDB-GENE-040914-84	ENSDARG00000070704	thap7	THAP domain containing 7 [Source:ZFIN;Acc:ZDB-GENE-040914-84]	111.0	4e-025	60	60	0
A_15_P371810	-1.1469243150	-0.7983448500	10.9599911540	0.0000195350	0.0012952570	18.2546368050	0.0000073330	46522	A_15_P371810	ENSDART00000137955	NM_001115139	Dr.116505	ZDB-GENE-081104-520	ENSDARG00000010280	si:dkey-219c10.5	cytoplasmic linker associated protein 1 [Source:HGNC Symbol;Acc:17088]	111.0	4e-025	60	60	0
A_15_P120761	-1.2840578610	-0.8481699230	13.4021405620	0.0001076820	0.0062599880	18.2072370280	0.0000074480	52221	A_15_P120761	ENSDART00000110040	NM_131336	Dr.4763	ZDB-GENE-980526-395	ENSDARG00000077811	sox11a	SRY-box containing gene 11a [Source:ZFIN;Acc:ZDB-GENE-980526-395]	111.0	4e-025	60	60	0
A_15_P117089	-1.0872055780	-0.6629464050	10.4456272520	0.0033138860	0.0692410160	18.1210223190	0.0000076620	61654	A_15_P117089	ENSDART00000101051	NM_001080176	Dr.79802	ZDB-GENE-070112-1722	ENSDARG00000069428	zgc:158856	zgc:158856 [Source:ZFIN;Acc:ZDB-GENE-070112-1722]	111.0	4e-025	60	60	0
A_15_P117360	-1.3722199020	-0.8377549460	10.8494060030	0.0000246020	0.0039840640	18.0687231620	0.0000077960	41154	A_15_P117360	ENSDART00000123374	NM_198821	Dr.134919	ZDB-GENE-031113-9	ENSDARG00000015088	dnajb11	DnaJ (Hsp40) homolog, subfamily B, member 11 [Source:ZFIN;Acc:ZDB-GENE-031113-9]	111.0	4e-025	60	60	0
A_15_P161806	-1.0465066680	-0.6763459710	8.8504716360	0.0026730710	0.0495718850	17.9686180530	0.0000080590	49644	A_15_P161806	ENSDART00000131731	NM_131312	Dr.3182	ZDB-GENE-980526-253	ENSDARG00000029764	mef2ca	myocyte enhancer factor 2ca [Source:ZFIN;Acc:ZDB-GENE-980526-253]	111.0	4e-025	60	60	0
A_15_P112074	-1.2292225540	-0.1986612560	13.5234047900	0.0024483090	0.5948164610	17.9278879310	0.0000081680	54473	A_15_P112074	ENSDART00000098319	NM_213072	Dr.150628	ZDB-GENE-040426-2485	ENSDARG00000068123	gkap1	G kinase anchoring protein 1 [Source:ZFIN;Acc:ZDB-GENE-040426-2485]	111.0	4e-025	60	60	0
A_15_P188736	-1.4456634210	-1.3325290190	8.3397030410	0.0000015190	0.0000105110	17.7165412360	0.0000087670	34223	A_15_P188736	ENSDART00000123271		Dr.113406	ZDB-GENE-030131-8292	ENSDARG00000041157	rcan1	regulator of calcineurin 1 [Source:ZFIN;Acc:ZDB-GENE-030131-8292]	111.0	7e-025	60	60	0
A_15_P117448	-1.1468167380	-1.6003557530	8.7562989940	0.0007160770	0.0000795910	17.6879810030	0.0000088510	42079	A_15_P117448	ENSDART00000109894	NM_212717	Dr.155772	ZDB-GENE-040426-2882	ENSDARG00000077847	olfm2	olfactomedin 2 [Source:ZFIN;Acc:ZDB-GENE-040426-2882]	111.0	4e-025	60	60	0
A_15_P151216	-1.2278571980	-0.1697576130	8.9376384310	0.0062941550	0.6912499080	17.6446316830	0.0000089820	45387	A_15_P151216	ENSDART00000079816	NM_001099258	Dr.117818	ZDB-GENE-070620-15	ENSDARG00000023373	zgc:165526	zgc:165526 [Source:ZFIN;Acc:ZDB-GENE-070620-15]	111.0	4e-025	60	60	0
A_15_P102525	-1.1939270400	-1.5060319000	8.2366494370	0.0000988850	0.0000239120	17.5291327730	0.0000093390	42883	A_15_P102525	ENSDART00000147332		Dr.108147	ZDB-GENE-031001-13		gstt1a	glutathione S-transferase theta 1a [Source:ZFIN;Acc:ZDB-GENE-031001-13]	111.0	4e-025	60	60	0
A_15_P596122	-1.0042043850	-0.8875106500	8.0279768060	0.0000011550	0.0000128240	17.4550655730	0.0000095770	18051	A_15_P596122	ENSDART00000003826			ZDB-GENE-030131-6959	ENSDARG00000005482	rapgef2	Rap guanine nucleotide exchange factor (GEF) 2 [Source:ZFIN;Acc:ZDB-GENE-030131-6959]	111.0	7e-025	60	60	0
A_15_P143431	-1.2260464190	-0.7849814260	8.1137693880	0.0000137660	0.0019103870	17.3369181280	0.0000099720	44401	A_15_P143431	ENSDART00000002661	NM_001039065	Dr.87613	ZDB-GENE-040724-213	ENSDARG00000020785	lama4	laminin, alpha 4 [Source:ZFIN;Acc:ZDB-GENE-040724-213]	111.0	4e-025	60	60	0
A_15_P220656	-1.2051267360	-1.0851797850	8.6396868430	0.0000127960	0.0000950200	17.1133096000	0.0000107700	55724	A_15_P220656		XM_001922348.2	0					111.0	4e-025	60	60	0
A_15_P119303	-1.4137268840	-0.6012038460	8.0282807530	0.0000007180	0.0053751910	16.9693722700	0.0000113220	56598	A_15_P119303	ENSDART00000048293	NM_205747	Dr.152845	ZDB-GENE-041114-13	ENSDARG00000032768	irf11	interferon regulatory factor 11 [Source:ZFIN;Acc:ZDB-GENE-041114-13]	111.0	4e-025	60	60	0
A_15_P151461	-1.4144006600	-1.1892228420	8.8238440350	0.0000038830	0.0000641920	16.9120798540	0.0000115500	46125	A_15_P151461	ENSDART00000090689	NM_001040305	Dr.83000	ZDB-GENE-060421-6989	ENSDARG00000062585	zgc:136845	BRCA1-associated ATM activator 1 [Source:HGNC Symbol;Acc:21701]	111.0	4e-025	60	60	0
A_15_P114170	-1.1279307210	-1.1348981840	11.4604244640	0.0003684660	0.0007617580	16.8354467140	0.0000118650	53453	A_15_P114170	ENSDART00000143922	NM_001002655	Dr.69449	ZDB-GENE-040718-403	ENSDARG00000056268	atxn7l2b	ataxin 7-like 2b [Source:ZFIN;Acc:ZDB-GENE-040718-403]	111.0	4e-025	60	60	0
A_15_P103457	-1.3724380950	-1.6405398880	10.1295672470	0.0000951660	0.0000399720	16.8146403510	0.0000119520	62259	A_15_P103457	ENSDART00000032996	NM_200079		ZDB-GENE-030219-204	ENSDARG00000007682	ppdpfa	pancreatic progenitor cell differentiation and proliferation factor a [Source:ZFIN;Acc:ZDB-GENE-030219-204]	111.0	4e-025	60	60	0
A_15_P142371	-1.2715741430	-0.3700296370	8.3912463980	0.0000006280	0.0389812460	16.7265609800	0.0000123280	42081	A_15_P142371	ENSDART00000133050	NM_001002327	Dr.76419	ZDB-GENE-030131-2547	ENSDARG00000037363	st5	suppression of tumorigenicity 5 [Source:ZFIN;Acc:ZDB-GENE-030131-2547]	111.0	4e-025	60	60	0
A_15_P102310	-1.0194223460	-1.1722012870	10.7902247970	0.0001777980	0.0001124370	16.6607429900	0.0000126180	40296	A_15_P102310	ENSDART00000147060	NM_201085	Dr.77183	ZDB-GENE-040426-1042	ENSDARG00000052738	hmgcs1	3-hydroxy-3-methylglutaryl-Coenzyme A synthase 1 (soluble) [Source:ZFIN;Acc:ZDB-GENE-040426-1042]	111.0	4e-025	60	60	0
A_15_P143456	-1.4574112670	-1.2234376630	11.8169906740	0.0002799210	0.0024528620	16.6597470580	0.0000126230	48333	A_15_P143456	ENSDART00000054653	NM_001171068	Dr.158724	ZDB-GENE-040121-2	ENSDARG00000037532	mcm3l	MCM3 minichromosome maintenance deficient 3 (S. cerevisiae), like [Source:ZFIN;Acc:ZDB-GENE-040121-2]	106.0	2e-023	60	59	0
A_15_P494617	-1.3696828480	-1.9193945680	9.9060370710	0.0000065000	0.0000003800	16.6474091920	0.0000126780	48900	A_15_P494617	ENSDART00000083362	NM_001161599	Dr.123289	ZDB-GENE-030131-2527	ENSDARG00000057890	si:dkey-33c12.4	tetratricopeptide repeat domain 31 [Source:HGNC Symbol;Acc:25759]	111.0	4e-025	60	60	0
A_15_P205176	-1.4049080410	-0.0403605400	12.4340574520	0.0001377700	0.8935333410	16.6032453590	0.0000128780	38124	A_15_P205176	ENSDART00000146779	NM_001045104	Dr.78433	ZDB-GENE-030131-9659	ENSDARG00000045886	slc38a2	solute carrier family 38, member 2 [Source:ZFIN;Acc:ZDB-GENE-030131-9659]	111.0	4e-025	60	60	0
A_15_P412395	-1.2243053840	1.0881518850	10.2723135910	0.0011697290	0.0053102180	16.5656833650	0.0000130510	38855	A_15_P412395	ENSDART00000143945	NM_001089413	Dr.131536	ZDB-GENE-060810-77	ENSDARG00000069192	zgc:163030	zgc:163030 [Source:ZFIN;Acc:ZDB-GENE-060810-77]	111.0	4e-025	60	60	0
A_15_P105251	-1.0506917020	0.0548298690	9.3395487300	0.0007684360	0.8413012010	16.2425023230	0.0000146560	54982	A_15_P105251	ENSDART00000109434	NM_001200010	Dr.104697		ENSDARG00000077549	AIFM2	apoptosis-inducing factor, mitochondrion-associated, 2 [Source:HGNC Symbol;Acc:21411]	111.0	4e-025	60	60	0
A_15_P171451	-1.1641908190	-1.0132427750	8.4631458480	0.0000657470	0.0005495210	16.0727765410	0.0000155880	43684	A_15_P171451	ENSDART00000064028	NM_001080686	Dr.88445	ZDB-GENE-070112-1692	ENSDARG00000043604	tmem205	transmembrane protein 205 [Source:ZFIN;Acc:ZDB-GENE-070112-1692]	111.0	4e-025	60	60	0
A_15_P193051	-1.1587980510	-1.3025490270	9.3106622360	0.0083333360	0.0071085310	15.9262624980	0.0000164480	53508	A_15_P193051	ENSDART00000139912	NM_001039977	Dr.126458	ZDB-GENE-050913-77	ENSDARG00000015907	dcbld1	discoidin, CUB and LCCL domain containing 1 [Source:ZFIN;Acc:ZDB-GENE-050913-77]	111.0	4e-025	60	60	0
A_15_P212733	-1.0406710300	-1.0175759390	7.8964759440	0.0000223130	0.0000708800	15.8795367040	0.0000167330	40014	A_15_P212733	ENSDART00000138871	NM_001201400		ZDB-GENE-070912-438	ENSDARG00000055833	si:dkey-216e24.3	si:dkey-216e24.3 [Source:ZFIN;Acc:ZDB-GENE-070912-438]	111.0	4e-025	60	60	0
A_15_P150156	-1.0224163640	-0.8959788870	8.9246608530	0.0000185560	0.0001715030	15.8739997910	0.0000167670	59089	A_15_P150156	ENSDART00000032042	NM_213066	Dr.150765	ZDB-GENE-040426-2017	ENSDARG00000026964	hk2	hexokinase 2 [Source:ZFIN;Acc:ZDB-GENE-040426-2017]	111.0	4e-025	60	60	0
A_15_P116786	-1.2972169210	-1.6449339770	11.4468697480	0.0001226550	0.0000285870	15.8425967730	0.0000169630	8018	A_15_P116786	ENSDART00000129604		Dr.91967		ENSDARG00000086284	CABZ01002627.1	Uncharacterized protein [Source:UniProtKB/TrEMBL;Acc:E7FFW7]	111.0	7e-025	60	60	0
A_15_P120604	-1.3099748720	-1.0503322500	10.9748442310	0.0000973710	0.0014826000	15.7823019350	0.0000173450	40287	A_15_P120604	ENSDART00000122540	NM_212724	Dr.76991	ZDB-GENE-030131-6129	ENSDARG00000018426	aldh7a1	aldehyde dehydrogenase 7 family, member A1 [Source:ZFIN;Acc:ZDB-GENE-030131-6129]	111.0	4e-025	60	60	0
A_15_P422815	-1.0956612570	-4.0522293590	11.8284753930	0.0265423090	0.0000008350	15.6665410920	0.0000181080	52420	A_15_P422815		XM_002661897.2	0					104.0	7e-023	60	59	1
A_15_P117816	-1.1015774660	-0.6146978410	10.8100766470	0.0000190710	0.0061494030	15.5567969790	0.0000188670	45810	A_15_P117816	ENSDART00000063384	NM_199681	Dr.5033	ZDB-GENE-030131-3141	ENSDARG00000045297	phb2	prohibitin 2 [Source:ZFIN;Acc:ZDB-GENE-030131-3141]	111.0	4e-025	60	60	0
A_15_P163661	-1.0337559030	-0.5841100770	10.8858741740	0.0000124780	0.0043598800	15.4830297000	0.0000193970	36903	A_15_P163661	ENSDART00000082496	NM_001005951	Dr.76900	ZDB-GENE-041010-23		dtwd1	DTW domain containing 1 [Source:ZFIN;Acc:ZDB-GENE-041010-23]	111.0	4e-025	60	60	0
A_15_P103126	-1.1272698990	-2.2816678370	11.8114790750	0.0035334850	0.0000150270	15.3911537050	0.0000200810	51167	A_15_P103126	ENSDART00000015547	NM_180965	Dr.159035	ZDB-GENE-010328-7	ENSDARG00000003701	cldng	claudin g [Source:ZFIN;Acc:ZDB-GENE-010328-7]	106.0	2e-023	60	59	0
A_15_P145036	-1.1219600680	-0.8103036630	7.4608865360	0.0000011530	0.0001006520	15.1720610580	0.0000218280	1148	A_15_P145036	ENSDART00000147287		Dr.151265	ZDB-GENE-041010-165	ENSDARG00000043313	ank2	ankyrin 2, neuronal [Source:ZFIN;Acc:ZDB-GENE-041010-165]	111.0	7e-025	60	60	0
A_15_P151341	-1.1761862040	-1.3705795710	9.2699267020	0.0002179000	0.0001221970	15.0549596010	0.0000228320	44182	A_15_P151341	ENSDART00000122686	NM_199770	Dr.123623	ZDB-GENE-030131-5411	ENSDARG00000003383	asb8	ankyrin repeat and SOCS box-containing 8 [Source:ZFIN;Acc:ZDB-GENE-030131-5411]	111.0	4e-025	60	60	0
A_15_P519407	-1.0944814360	-1.2360669050	9.0336818910	0.0000442600	0.0000324230	14.9830393670	0.0000234750	43561	A_15_P519407	ENSDART00000051182		Dr.122879	ZDB-GENE-090311-38		arhgap4b	Rho GTPase activating protein 4b [Source:ZFIN;Acc:ZDB-GENE-090311-38]	111.0	4e-025	60	60	0
A_15_P217736	-1.3507691920	-1.4901183690	10.1401912650	0.0000125000	0.0000115900	14.9275911010	0.0000239850	20830	A_15_P217736	ENSDART00000092783			ZDB-GENE-030131-108	ENSDARG00000063474	arfgef1	ADP-ribosylation factor guanine nucleotide-exchange factor 1(brefeldin A-inhibited) [Source:ZFIN;Acc:ZDB-GENE-030131-108]	111.0	7e-025	60	60	0
A_15_P102221	-1.4708470870	-1.3745191040	11.9818386900	0.0000036610	0.0000206630	14.8817762310	0.0000244160	56280	A_15_P102221	ENSDART00000064747	NM_201031.1	Dr.81633	ZDB-GENE-040426-1139	ENSDARG00000044097	STOML2	stomatin (EPB72)-like 2 [Source:HGNC Symbol;Acc:14559]	111.0	4e-025	60	60	0
A_15_P179456	-1.1568194750	-0.7574699370	9.3031021040	0.0004618250	0.0167080440	14.8539596940	0.0000246820	44406	A_15_P179456		XM_002667074.2	0					111.0	4e-025	60	60	0
A_15_P142216	-1.0748476130	-1.0452047610	12.2080625620	0.0015710130	0.0037413530	14.8404108990	0.0000248130	43393	A_15_P142216	ENSDART00000036797	NM_201477	Dr.131999	ZDB-GENE-030131-3844	ENSDARG00000026871	uchl1	ubiquitin carboxyl-terminal esterase L1 (ubiquitin thiolesterase) [Source:ZFIN;Acc:ZDB-GENE-030131-3844]	111.0	4e-025	60	60	0
A_15_P489005	-1.0354536930	-1.0983031030	9.3979877210	0.0001272250	0.0001723800	14.8066075520	0.0000251420	53768	A_15_P489005	ENSDART00000114974	XM_683687.4	Dr.115378		ENSDARG00000076584	PATZ1	POZ (BTB) and AT hook containing zinc finger 1 [Source:HGNC Symbol;Acc:13071]	111.0	4e-025	60	60	0
A_15_P212101	-1.0425181750	-1.7694242460	12.5815055690	0.0005280280	0.0000071130	14.5252620980	0.0000280880	5566	A_15_P212101	ENSDART00000078824	NM_001030076	Dr.122476	ZDB-GENE-050522-55	ENSDARG00000056338	zgc:109926	chromosome 1 open reading frame 144 [Source:HGNC Symbol;Acc:30232]	100.0	2e-021	57	56	0
A_15_P284626	-1.2786677450	-1.0910860040	10.4252556910	0.0003021070	0.0023159400	14.3927024600	0.0000296110	4433	A_15_P284626	ENSDART00000102525		Dr.132440	ZDB-GENE-070424-229	ENSDARG00000001890	si:dkey-239i15.3	STT3, subunit of the oligosaccharyltransferase complex, homolog B (S. cerevisiae) [Source:HGNC Symbol;Acc:30611]	111.0	7e-025	60	60	0
A_15_P101112	-1.0608322770	-1.0278824930	8.2832681690	0.0000784260	0.0002500660	14.2405314920	0.0000314780	56545	A_15_P101112	ENSDART00000027171	NM_001017728	Dr.90156	ZDB-GENE-050417-234	ENSDARG00000005673	f3b	coagulation factor IIIb [Source:ZFIN;Acc:ZDB-GENE-050417-234]	111.0	4e-025	60	60	0
A_15_P396935	-1.4868167890	-0.2711539980	8.3717614330	0.0000489850	0.3525398510	14.2121346420	0.0000318410	39302	A_15_P396935	ENSDART00000135330	NM_001100005	Dr.51213	ZDB-GENE-041210-177	ENSDARG00000004055	uhrf1bp1l	UHRF1 (ICBP90) binding protein 1-like [Source:ZFIN;Acc:ZDB-GENE-041210-177]	111.0	4e-025	60	60	0
A_15_P160521	-1.1346807500	-0.7373834500	9.3740168620	0.0001937080	0.0101274100	14.1787408910	0.0000322740	58795	A_15_P160521	ENSDART00000034027	NM_199686	Dr.76938	ZDB-GENE-030131-3272	ENSDARG00000009754	zgc:73328	zinc finger CCCH-type containing 11A [Source:HGNC Symbol;Acc:29093]	111.0	4e-025	60	60	0
A_15_P171411	-1.0297745090	-1.6202738690	13.1349577230	0.0071795710	0.0004873410	14.1713152620	0.0000323710	42338	A_15_P171411	ENSDART00000101301	NM_001077738	Dr.77151	ZDB-GENE-061103-631	ENSDARG00000006693	tmprss4a	transmembrane protease, serine 4a [Source:ZFIN;Acc:ZDB-GENE-061103-631]	111.0	4e-025	60	60	0
A_15_P170851	-1.2528362190	-1.4333291820	11.4489800860	0.0001727480	0.0001145740	14.1629080170	0.0000324810	45828	A_15_P170851	ENSDART00000047662	NM_001044824.2	Dr.74207	ZDB-GENE-030131-4327	ENSDARG00000009142	ppp1r13b	protein phosphatase 1, regulatory (inhibitor) subunit 13B [Source:ZFIN;Acc:ZDB-GENE-030131-4327]	111.0	4e-025	60	60	0
A_15_P135866	-1.4043874320	-1.3905782220	8.2456598060	0.0001293480	0.0003278650	14.0967430320	0.0000333660	50641	A_15_P135866		XM_003200993.1	0					111.0	4e-025	60	60	0
A_15_P208613	-1.1146242910	-1.0795237430	7.5238123070	0.0000249330	0.0000863960	14.0486355500	0.0000340260	55276	A_15_P208613	ENSDART00000078484	NM_212989.1	Dr.124861	ZDB-GENE-040426-1921	ENSDARG00000056059	rangap1	Ran GTPase activating protein 1 [Source:ZFIN;Acc:ZDB-GENE-040426-1921]	111.0	4e-025	60	60	0
A_15_P157836	-1.1061569130	-2.7339521590	9.1520576420	0.0134406550	0.0000174570	14.0174955450	0.0000344620	5299	A_15_P157836	ENSDART00000112054				ENSDARG00000074139	PARP14	poly (ADP-ribose) polymerase family, member 14 [Source:HGNC Symbol;Acc:29232]	111.0	7e-025	60	60	0
A_15_P102396	-1.3342850630	-1.6387329610	9.0406563540	0.0009549510	0.0003628570	14.0145030660	0.0000345040	56375	A_15_P102396	ENSDART00000126173	NM_001044777	Dr.80769	ZDB-GENE-040426-775	ENSDARG00000029761	mpp6b	membrane protein, palmitoylated 6b (MAGUK p55 subfamily member 6) [Source:ZFIN;Acc:ZDB-GENE-040426-775]	111.0	4e-025	60	60	0
A_15_P143176	-1.0423874900	-1.2483428210	12.4120928640	0.0140788920	0.0084011990	13.8336844610	0.0000371650	62966	A_15_P143176		XM_001335709.3	0					100.0	1e-021	60	58	0
A_15_P179126	-1.2277125880	-1.7428786230	10.5020804780	0.0000685920	0.0000044430	13.7161708700	0.0000390210	492	A_15_P179126	ENSDART00000113966			ZDB-GENE-041111-134	ENSDARG00000075372	im:7141269	im:7141269 [Source:ZFIN;Acc:ZDB-GENE-041111-134]	108.0	9e-024	58	58	0
A_15_P540022	-1.3896725140	-0.9015229840	12.6460575240	0.0000171450	0.0020200420	13.5714530930	0.0000414530	39210	A_15_P540022	ENSDART00000050879	NM_001002867.2		ZDB-GENE-030131-5935	ENSDARG00000035133	pho	phoenix [Source:ZFIN;Acc:ZDB-GENE-030131-5935]	111.0	4e-025	60	60	0
A_15_P101031	-1.4819562290	-1.8311318490	10.3379884910	0.0047141730	0.0020140470	13.4304408830	0.0000439900	58032	A_15_P101031	ENSDART00000080632	NM_200365	Dr.26458	ZDB-GENE-040426-1340	ENSDARG00000070705	zgc:64022	zgc:64022 [Source:ZFIN;Acc:ZDB-GENE-040426-1340]	111.0	4e-025	60	60	0
A_15_P134846	-1.1587094460	-0.7031413780	8.3399432790	0.0011255570	0.0401396270	13.3914863870	0.0000447220	20838	A_15_P134846	ENSDART00000137823		Dr.4165	ZDB-GENE-030131-591	ENSDARG00000090077	srsf4	serine/arginine-rich splicing factor 4 [Source:ZFIN;Acc:ZDB-GENE-030131-591]	111.0	7e-025	60	60	0
A_15_P452145	-1.3648518450	0.1012202430	9.8384946850	0.0033923840	0.8148712080	13.3624462520	0.0000452770	3260	A_15_P452145	ENSDART00000109897				ENSDARG00000079681	CABZ01059627.1	Uncharacterized protein [Source:UniProtKB/TrEMBL;Acc:E7FAI6]	111.0	7e-025	60	60	0
A_15_P107144	-1.1887715110	-1.2746636770	8.2110609520	0.0000328020	0.0000408250	13.3272527200	0.0000459600	29623	A_15_P107144	ENSDART00000110042		Dr.84533	ZDB-GENE-081104-191	ENSDARG00000079343	si:ch211-241b2.4	si:ch211-241b2.4 [Source:ZFIN;Acc:ZDB-GENE-081104-191]	106.0	3e-023	60	59	0
A_15_P140891	-1.3413650610	-1.1042741520	14.3982733060	0.0000931760	0.0011635980	13.2621778220	0.0000472540	50837	A_15_P140891	ENSDART00000059041	NM_183071	Dr.75735	ZDB-GENE-030131-5614	ENSDARG00000040344	h1m	linker histone H1M [Source:ZFIN;Acc:ZDB-GENE-030131-5614]	111.0	4e-025	60	60	0
A_15_P212496	-1.2172317460	-1.5499858120	12.5541667230	0.0011931000	0.0003371200	13.2572216750	0.0000473540	46348	A_15_P212496	ENSDART00000105925	NM_001089544	Dr.75664	ZDB-GENE-030131-7698	ENSDARG00000071583	gtf3ab	general transcription factor IIIA, b [Source:ZFIN;Acc:ZDB-GENE-030131-7698]	100.0	1e-021	61	59	2
A_15_P118735	-1.0711417560	-1.3484685660	11.7367773650	0.0042650460	0.0015617940	13.2570563750	0.0000473570	41693	A_15_P118735	ENSDART00000129329	NM_001045388	Dr.84525	ZDB-GENE-060825-212	ENSDARG00000063021	zgc:153251	RPA interacting protein [Source:HGNC Symbol;Acc:28641]	106.0	2e-023	60	59	0
A_15_P150151	-1.4114188700	-1.6608061430	12.3425799000	0.0022455500	0.0013036380	13.2569442980	0.0000473600	62345	A_15_P150151	ENSDART00000097468	NM_001045449		ZDB-GENE-060825-359	ENSDARG00000067669	zglp1	zinc finger, GATA-like protein 1 [Source:ZFIN;Acc:ZDB-GENE-060825-359]	111.0	4e-025	60	60	0
A_15_P120803	-1.2560576550	-1.1765797450	10.7600699140	0.0000511210	0.0002297620	13.2471887760	0.0000475580	44232	A_15_P120803	ENSDART00000136262	0	Dr.78222	0				111.0	4e-025	60	60	0
A_15_P100840	-1.3046841670	-1.5476230600	9.7092164480	0.0014838400	0.0007856870	13.2241057250	0.0000480300	41836	A_15_P100840	ENSDART00000012232	NM_001002351	Dr.88524	ZDB-GENE-040718-43	ENSDARG00000012563	pdss2	prenyl (decaprenyl) diphosphate synthase, subunit 2 [Source:ZFIN;Acc:ZDB-GENE-040718-43]	111.0	4e-025	60	60	0
A_15_P146426	-1.0703454500	-0.9171630880	8.5125646710	0.0000058030	0.0000759790	13.1593977350	0.0000493830	62893	A_15_P146426	ENSDART00000098163	NM_001160020	Dr.84065	ZDB-GENE-060526-340	ENSDARG00000035468	slc25a25b	solute carrier family 25 (mitochondrial carrier; phosphate carrier), member 25b [Source:ZFIN;Acc:ZDB-GENE-060526-340]	111.0	4e-025	60	60	0
A_15_P139051	-1.1942737700	-0.2779143540	9.2581564200	0.0000416320	0.2328995340	13.1376492520	0.0000498480	47226	A_15_P139051	ENSDART00000086868		Dr.77959	ZDB-GENE-060531-45		si:ch211-239j15.4	SUMO1/sentrin specific peptidase 7 [Source:HGNC Symbol;Acc:30402]	111.0	4e-025	60	60	0
A_15_P142996	-1.3414966540	-0.9065586990	7.8242518130	0.0000021950	0.0003136010	13.1215043110	0.0000501960	51445	A_15_P142996	ENSDART00000108960	NM_001100155	Dr.85975	ZDB-GENE-070719-4	ENSDARG00000077462	zgc:165508	family with sequence similarity 131, member A [Source:HGNC Symbol;Acc:28308]	111.0	4e-025	60	60	0
A_15_P153231	-1.3363411520	-0.9830920100	10.7146856140	0.0003698320	0.0073780840	13.0969550160	0.0000507300	46276	A_15_P153231	ENSDART00000062405	NM_001045251	Dr.151421	ZDB-GENE-041001-185	ENSDARG00000042551	mboat2b	membrane bound O-acyltransferase domain containing 2b [Source:ZFIN;Acc:ZDB-GENE-041001-185]	111.0	4e-025	60	60	0
A_15_P102741	-1.1133844850	0.0931073840	8.4282547500	0.0006111940	0.7418797460	13.0356488430	0.0000520940	37484	A_15_P102741	ENSDART00000030566	NM_001006002	Dr.83627	ZDB-GENE-041010-79	ENSDARG00000028088	galk1	galactokinase 1 [Source:ZFIN;Acc:ZDB-GENE-041010-79]	111.0	4e-025	60	60	0
A_15_P482715	-1.1166536340	-4.0193558680	11.1186577560	0.0298479780	0.0000015330	13.0347232160	0.0000521150	56837	A_15_P482715		XM_002661897.2	0					111.0	4e-025	60	60	0
A_15_P161931	-1.0141669650	-1.2166060510	9.5531147470	0.0022858400	0.0011411130	13.0025615230	0.0000528470	52955	A_15_P161931	ENSDART00000037007	NM_153667	Dr.82679	ZDB-GENE-020416-3	ENSDARG00000025012	tpi1a	triosephosphate isomerase 1a [Source:ZFIN;Acc:ZDB-GENE-020416-3]	111.0	4e-025	60	60	0
A_15_P180116	-1.0500718140	-0.9573116170	8.3232362020	0.0000279070	0.0001706730	12.9522832560	0.0000540160	60331	A_15_P180116	ENSDART00000086516						kelch domain containing 8A [Source:HGNC Symbol;Acc:25573]	111.0	4e-025	60	60	0
A_15_P143351	-1.3548490820	-1.0263207640	11.4867538940	0.0000025140	0.0001218650	12.9424510750	0.0000542480	52680	A_15_P143351	ENSDART00000041577	NM_001014816	Dr.86796	ZDB-GENE-050307-1	ENSDARG00000033099	kif7	kinesin family member 7 [Source:ZFIN;Acc:ZDB-GENE-050307-1]	111.0	4e-025	60	60	0
A_15_P100063	-1.1471908010	-1.1858732580	9.8505716530	0.0003895580	0.0006411260	12.9142053450	0.0000549200	40092	A_15_P100063	ENSDART00000066628	NM_001008578	Dr.79625	ZDB-GENE-041212-86	ENSDARG00000045304	mtfr1	mitochondrial fission regulator 1 [Source:ZFIN;Acc:ZDB-GENE-041212-86]	111.0	4e-025	60	60	0
A_15_P169956	-1.4822551860	-1.8275691360	10.5771424650	0.0003029350	0.0001007390	12.9054912350	0.0000551300	40169	A_15_P169956	ENSDART00000145336	NM_131077	Dr.75071	ZDB-GENE-990415-90	ENSDARG00000008796	her5	hairy-related 5 [Source:ZFIN;Acc:ZDB-GENE-990415-90]	111.0	4e-025	60	60	0
A_15_P205411	-1.4937720930	-0.1466190620	12.9840897320	0.0002068100	0.6625440070	12.8701795560	0.0000559880	56553	A_15_P205411	ENSDART00000093031	NM_200312	Dr.150506	ZDB-GENE-040426-879	ENSDARG00000069878	zgc:56066	NHP2 non-histone chromosome protein 2-like 1 (S. cerevisiae) [Source:HGNC Symbol;Acc:7819]	111.0	4e-025	60	60	0
A_15_P163006	-1.1035077470	-0.7450466920	12.7701529410	0.0001713530	0.0074250390	12.8054714630	0.0000576010	50552	A_15_P163006	ENSDART00000138328	NM_194374	Dr.78887	ZDB-GENE-030131-5912	ENSDARG00000041217	xpo6	exportin 6 [Source:ZFIN;Acc:ZDB-GENE-030131-5912]	111.0	4e-025	60	60	0
A_15_P238551	-1.0170661460	-1.4243153690	10.0983992480	0.0002475740	0.0000222870	12.7618859060	0.0000587170	46998	A_15_P238551	ENSDART00000122257	NM_131679	Dr.83042	ZDB-GENE-001228-1	ENSDARG00000006640	eomesa	eomesodermin homolog a [Source:ZFIN;Acc:ZDB-GENE-001228-1]	111.0	4e-025	60	60	0
A_15_P210806	-1.1072689290	-0.9797850470	8.8669831540	0.0005629250	0.0029811080	12.7507584010	0.0000590060	46935	A_15_P210806	ENSDART00000080458	NM_001017674	Dr.84494	ZDB-GENE-050417-163	ENSDARG00000057723	nsdhl	NAD(P) dependent steroid dehydrogenase-like [Source:ZFIN;Acc:ZDB-GENE-050417-163]	111.0	4e-025	60	60	0
A_15_P484465	-1.2103110910	-0.9796917010	12.6853766570	0.0000093990	0.0001988200	12.7396470810	0.0000592960	38291	A_15_P484465		XM_002663843.1	0					97.1	1e-020	58	56	0
A_15_P115338	-1.0153417620	-1.7354627740	11.5587808950	0.0003652300	0.0000041070	12.6662015030	0.0000612550	52924	A_15_P115338	ENSDART00000011809	NM_200155	Dr.21850	ZDB-GENE-040426-688	ENSDARG00000019581	uso1	USO1 homolog, vesicle docking protein (yeast) [Source:ZFIN;Acc:ZDB-GENE-040426-688]	111.0	4e-025	60	60	0
A_15_P393770	-1.3947066400	-1.3139332240	9.5111132830	0.0000166050	0.0000775920	12.6524923550	0.0000616280	44176	A_15_P393770	ENSDART00000123463		Dr.82381				methyltransferase like 15 [Source:HGNC Symbol;Acc:26606]	111.0	4e-025	60	60	0
A_15_P106042	-1.1777041930	-0.3765825350	10.0989425870	0.0001647790	0.1589118820	12.6408148640	0.0000619490	60696	A_15_P106042	ENSDART00000101694	NM_207073	Dr.83234	ZDB-GENE-040426-2361	ENSDARG00000007921	relt	RELT tumor necrosis factor receptor [Source:ZFIN;Acc:ZDB-GENE-040426-2361]	111.0	4e-025	60	60	0
A_15_P117935	-1.0020178690	-0.9194146060	12.0062523890	0.0001465410	0.0007077760	12.5938426080	0.0000632570	58628	A_15_P117935	ENSDART00000034536	NM_201501	Dr.5030	ZDB-GENE-031118-30	ENSDARG00000026712	rab5c	RAB5C, member RAS oncogene family [Source:ZFIN;Acc:ZDB-GENE-031118-30]	111.0	4e-025	60	60	0
A_15_P118564	-1.2668482350	-1.1017799280	8.1998482830	0.0021610410	0.0099994700	12.5690394110	0.0000639610	57412	A_15_P118564	ENSDART00000049992	NM_001003985	Dr.133214	ZDB-GENE-040822-6	ENSDARG00000029239	syt9b	synaptotagmin IXb [Source:ZFIN;Acc:ZDB-GENE-040822-6]	111.0	4e-025	60	60	0
A_15_P172646	-1.0203870850	-1.3668402280	11.2364796170	0.0057503520	0.0013702950	12.4994443360	0.0000659830	29984	A_15_P172646	ENSDART00000015547	NM_180965	Dr.159035	ZDB-GENE-010328-7	ENSDARG00000003701	cldng	claudin g [Source:ZFIN;Acc:ZDB-GENE-010328-7]	111.0	7e-025	60	60	0
A_15_P197111	-1.0383638900	-0.6671107940	8.4098420820	0.0005928150	0.0214369130	12.4356371580	0.0000679020	55821	A_15_P197111	ENSDART00000009499	NM_001082551	Dr.78031	ZDB-GENE-030131-2581	ENSDARG00000026225	whsc1	Wolf-Hirschhorn syndrome candidate 1 [Source:ZFIN;Acc:ZDB-GENE-030131-2581]	111.0	4e-025	60	60	0
A_15_P152846	-1.1377066950	-1.1843067090	8.4929050930	0.0000056300	0.0000098520	12.4341984330	0.0000679460	51845	A_15_P152846	ENSDART00000148540	NM_131631	Dr.82519	ZDB-GENE-000928-1	ENSDARG00000003462	fech	ferrochelatase [Source:ZFIN;Acc:ZDB-GENE-000928-1]	111.0	4e-025	60	60	0
A_15_P117758	-1.1517864580	-0.9079860760	7.9481220800	0.0000376260	0.0007912410	12.3796073070	0.0000696390	55590	A_15_P117758	ENSDART00000122628	NM_213556	Dr.143441	ZDB-GENE-040426-2172	ENSDARG00000074378	junb	jun B proto-oncogene [Source:ZFIN;Acc:ZDB-GENE-040426-2172]	111.0	4e-025	60	60	0
A_15_P108419	-1.0989184130	-0.5933309990	13.9201517890	0.0000417740	0.0118665930	12.3298856970	0.0000712240	45740	A_15_P108419	ENSDART00000011882	NM_201318	Dr.132169	ZDB-GENE-030516-2	ENSDARG00000002400	nap1l1	nucleosome assembly protein 1, like 1 [Source:ZFIN;Acc:ZDB-GENE-030516-2]	111.0	4e-025	60	60	0
A_15_P117984	-1.3884609670	-1.3977951550	7.9680966320	0.0000369910	0.0000860000	12.2948978280	0.0000723630	62684	A_15_P117984	ENSDART00000030665	NM_214702	Dr.75854	ZDB-GENE-030131-5275	ENSDARG00000027355	slc25a4	solute carrier family 25 (mitochondrial carrier; adenine nucleotide translocator), member 4 [Source:ZFIN;Acc:ZDB-GENE-030131-5275]	111.0	4e-025	60	60	0
A_15_P140766	-1.0894704510	-1.1499099080	11.8043077690	0.0000197840	0.0000291600	12.2408219410	0.0000741660	48255	A_15_P140766	ENSDART00000062264	NM_001098740	Dr.75182	ZDB-GENE-030131-8005	ENSDARG00000075768	sdhb	succinate dehydrogenase complex, subunit B, iron sulfur (Ip) [Source:ZFIN;Acc:ZDB-GENE-030131-8005]	111.0	4e-025	60	60	0
A_15_P115311	-1.3842873690	-1.2172443890	9.6712610360	0.0000190640	0.0001701450	12.2282234330	0.0000745930	37473	A_15_P115311	ENSDART00000129624	NM_001114446	Dr.120681	ZDB-GENE-080220-62	ENSDARG00000074996	zgc:171428	transforming growth factor beta regulator 1 [Source:HGNC Symbol;Acc:29551]	111.0	4e-025	60	60	0
A_15_P149451	-1.1009058700	-1.1050919080	7.4674853670	0.0000129030	0.0000323260	12.2211974870	0.0000748330	61166	A_15_P149451	ENSDART00000128951	NM_001013324.1	Dr.38729	ZDB-GENE-050306-27	ENSDARG00000069327	nkx3.3	NK3 homeobox 3 [Source:ZFIN;Acc:ZDB-GENE-050306-27]	111.0	4e-025	60	60	0
A_15_P116144	-1.2299622190	-1.9309092290	11.5660872460	0.0007318600	0.0000248330	12.1611533260	0.0000769160	49363	A_15_P116144	ENSDART00000076333	NM_213387	Dr.76033	ZDB-GENE-040426-2711	ENSDARG00000054191	pgk1	phosphoglycerate kinase 1 [Source:ZFIN;Acc:ZDB-GENE-040426-2711]	111.0	4e-025	60	60	0
A_15_P112051	-1.4425014880	-1.7683456160	9.8045195590	0.0000683980	0.0000217330	12.1442751290	0.0000775140	55447	A_15_P112051	ENSDART00000010052	NM_001004626	Dr.79946	ZDB-GENE-040912-52	ENSDARG00000007409	ppif	peptidylprolyl isomerase F (cyclophilin F) [Source:ZFIN;Acc:ZDB-GENE-040912-52]	111.0	4e-025	60	60	0
A_15_P171746	-1.0144010070	-1.8185632510	10.0080802500	0.0018001700	0.0000202930	12.1327782260	0.0000779240	50799	A_15_P171746	ENSDART00000147593	NM_001014304	Dr.6690	ZDB-GENE-050327-14	ENSDARG00000006604	pvrl3l	poliovirus receptor-related 3 like [Source:ZFIN;Acc:ZDB-GENE-050327-14]	111.0	4e-025	60	60	0
A_15_P118716	-1.0319877110	-0.9081227850	11.5323114280	0.0001456880	0.0009921380	12.0581409360	0.0000806460	48012	A_15_P118716	ENSDART00000126674	NM_001077575	Dr.87177	ZDB-GENE-040724-92	ENSDARG00000005033	trip4	thyroid hormone receptor interactor 4 [Source:ZFIN;Acc:ZDB-GENE-040724-92]	111.0	4e-025	60	60	0
A_15_P169291	-1.0785856040	-0.9132862990	10.7319971190	0.0001037580	0.0010156690	11.9059584620	0.0000865410	49382	A_15_P169291		NM_001077720.1	0					111.0	4e-025	60	60	0
A_15_P108424	-1.1424927720	-0.7572824290	8.1286525960	0.0001444690	0.0074363600	11.8885506340	0.0000872460	57122	A_15_P108424	ENSDART00000135762	NM_001123051	Dr.23709	ZDB-GENE-080402-4	ENSDARG00000093049	btr22	bloodthirsty-related gene family, member 22 [Source:ZFIN;Acc:ZDB-GENE-080402-4]	111.0	4e-025	60	60	0
A_15_P104109	-1.0606158710	-0.3224618680	10.6534907460	0.0022985270	0.3192610430	11.8841836010	0.0000874240	52189	A_15_P104109	ENSDART00000133073	NM_001145555	Dr.121563	ZDB-GENE-030131-9795	ENSDARG00000013763	si:dkey-76k16.7	ribosome binding protein 1 homolog 180kDa (dog) [Source:HGNC Symbol;Acc:10448]	111.0	4e-025	60	60	0
A_15_P149766	-1.1022476670	-1.1629769770	10.5520102950	0.0000191470	0.0000283430	11.8618536480	0.0000883410	54141	A_15_P149766	ENSDART00000149524		Dr.144477	ZDB-GENE-050208-93		dlg3	discs, large homolog 3 (Drosophila) [Source:ZFIN;Acc:ZDB-GENE-050208-93]	111.0	4e-025	60	60	0
A_15_P161636	-1.2135682610	-0.2252886170	8.7461147300	0.0034554340	0.5609011850	11.8564807320	0.0000885630	44263	A_15_P161636	ENSDART00000028019	NM_199817.1	Dr.80538	ZDB-GENE-030131-5718	ENSDARG00000015622	tgds	TDP-glucose 4,6-dehydratase [Source:ZFIN;Acc:ZDB-GENE-030131-5718]	111.0	4e-025	60	60	0
A_15_P549512	-1.4525973410	0.1182414280	11.9727896600	0.0000466740	0.6728031140	11.7564210290	0.0000928180	44280	A_15_P549512	ENSDART00000028072			ZDB-GENE-080403-11		kat2a	K(lysine) acetyltransferase 2A [Source:ZFIN;Acc:ZDB-GENE-080403-11]	111.0	4e-025	60	60	0
A_15_P141821	-1.1001519000	-1.2337562090	11.1898898440	0.0028205620	0.0023804150	11.7328302260	0.0000938550	62181	A_15_P141821	ENSDART00000078230	NM_001003611	Dr.29919	ZDB-GENE-040801-130	ENSDARG00000055838	mettl16	methyltransferase like 16 [Source:ZFIN;Acc:ZDB-GENE-040801-130]	111.0	4e-025	60	60	0
A_15_P136151	-1.0324531690	-0.8515216060	11.6736125060	0.0001058650	0.0012729040	11.7325876600	0.0000938660	37989	A_15_P136151	ENSDART00000076439	NM_001143920	Dr.35436	ZDB-GENE-030131-6268	ENSDARG00000087823	YARS2 (2 of 2)	tyrosyl-tRNA synthetase 2, mitochondrial [Source:HGNC Symbol;Acc:24249]	111.0	4e-025	60	60	0
A_15_P591042	-1.2292073840	-1.4751026980	11.0615216780	0.0003124390	0.0001349150	11.6752565220	0.0000964420	57511	A_15_P591042	ENSDART00000146124	NM_001123279	Dr.80064	ZDB-GENE-030131-1001	ENSDARG00000091872	si:ch211-102c2.7	coiled-coil domain containing 117 [Source:HGNC Symbol;Acc:26599]	111.0	4e-025	60	60	0
A_15_P196286	-1.4717464480	0.0073107220	12.1078978340	0.0010852010	0.9854150980	11.6633066130	0.0000969890	56819	A_15_P196286	ENSDART00000018837	NM_131734		ZDB-GENE-020806-4	ENSDARG00000005039	gstp1	glutathione S-transferase pi [Source:ZFIN;Acc:ZDB-GENE-020806-4]	111.0	4e-025	60	60	0
A_15_P242481	-1.1053752190	0.0289794070	8.8002772960	0.0002200200	0.9075252690	11.6245539200	0.0000987870	49765	A_15_P242481	ENSDART00000112750	NM_001202472	Dr.150890	ZDB-GENE-050320-39	ENSDARG00000077461	bccip	DEAH (Asp-Glu-Ala-His) box polypeptide 32 [Source:HGNC Symbol;Acc:16717]	111.0	4e-025	60	60	0
A_15_P113931	-1.3198522850	-1.3513804140	12.7271094290	0.0004876880	0.0008598380	11.5767370480	0.0001010590	44143	A_15_P113931	ENSDART00000105925	NM_001089544	Dr.75664	ZDB-GENE-030131-7698	ENSDARG00000071583	gtf3ab	general transcription factor IIIA, b [Source:ZFIN;Acc:ZDB-GENE-030131-7698]	111.0	4e-025	60	60	0
A_15_P140476	-1.1910928990	-1.2995119740	8.9256302750	0.0000562290	0.0000585450	11.5590947250	0.0001019130	37820	A_15_P140476	ENSDART00000033479	NM_001045008	Dr.120146	ZDB-GENE-030131-5796	ENSDARG00000024775	si:ch211-129c21.1	si:ch211-129c21.1 [Source:ZFIN;Acc:ZDB-GENE-030131-5796]	111.0	4e-025	60	60	0
A_15_P169026	-1.2833266890	-1.3323657220	9.3058064200	0.0000263710	0.0000457090	11.5343561640	0.0001031230	47506	A_15_P169026	ENSDART00000078062	NM_001014331	Dr.107794	ZDB-GENE-050327-51	ENSDARG00000055676	zgc:110816	chromosome 6 open reading frame 211 [Source:HGNC Symbol;Acc:17872]	111.0	4e-025	60	60	0
A_15_P170031	-1.1548472260	-0.7783750490	12.9620363390	0.0000226360	0.0018484010	11.5023519880	0.0001047130	56345	A_15_P170031	ENSDART00000126154	NM_205748.1		ZDB-GENE-040823-3	ENSDARG00000086425	prpf3	PRP3 pre-mRNA processing factor 3 homolog (yeast) [Source:ZFIN;Acc:ZDB-GENE-040823-3]	111.0	4e-025	60	60	0
A_15_P108744	-1.1595673090	-0.7999978210	11.4743824860	0.0000258260	0.0017047230	11.5017563560	0.0001047430	44877	A_15_P108744	ENSDART00000112774	NM_001089371	Dr.148681	ZDB-GENE-050809-4	ENSDARG00000075326	mrps30	zgc:163093 [Source:ZFIN;Acc:ZDB-GENE-050809-4]	111.0	4e-025	60	60	0
A_15_P194696	-1.1986119530	-1.3503385370	9.5516962980	0.0000995700	0.0000757660	11.4355363180	0.0001081250	55371	A_15_P194696	ENSDART00000149494	NM_001020619	Dr.82411	ZDB-GENE-050522-23	ENSDARG00000018976	sptlc2	serine palmitoyltransferase, long chain base subunit 2 [Source:ZFIN;Acc:ZDB-GENE-050522-23]	111.0	4e-025	60	60	0
A_15_P111874	-1.0506907890	-2.2695059960	9.0332087830	0.0180334900	0.0001178240	11.4322176860	0.0001082970	53429	A_15_P111874	ENSDART00000142794	NM_001003998	Dr.34241	ZDB-GENE-040822-2	ENSDARG00000032037	zgc:100789	blocked early in transport 1 homolog (S. cerevisiae)-like [Source:HGNC Symbol;Acc:19348]	106.0	2e-023	60	59	0
A_15_P201226	-1.4343878810	-1.4113407550	8.5875179340	0.0007741720	0.0018095680	11.3291493200	0.0001138220	56676	A_15_P201226	ENSDART00000144373	NM_001045426	Dr.72427	ZDB-GENE-060825-234	ENSDARG00000070166	zgc:153499	family with sequence similarity 176, member A [Source:HGNC Symbol;Acc:25816]	111.0	4e-025	60	60	0
A_15_P562817	-1.0980884060	-0.1298413390	10.2192935700	0.0002994260	0.6141616020	11.3263009130	0.0001139790	50069	A_15_P562817	ENSDART00000142745	NM_001145601	Dr.122692	ZDB-GENE-050411-66	ENSDARG00000061525	slka	STE20-like kinase a [Source:ZFIN;Acc:ZDB-GENE-050411-66]	111.0	4e-025	60	60	0
A_15_P287391	-1.1520616440	-0.8625790760	11.6708367420	0.0001641320	0.0036565600	11.2966994890	0.0001156270	26100	A_15_P287391	ENSDART00000049437	NM_001045125	Dr.67361	ZDB-GENE-030131-3647	ENSDARG00000019383	cdc42bpb	CDC42 binding protein kinase beta (DMPK-like) [Source:ZFIN;Acc:ZDB-GENE-030131-3647]	111.0	7e-025	60	60	0
A_15_P111911	-1.2778473760	-1.5078709110	12.5135415490	0.0000476210	0.0000221670	11.2760248400	0.0001167940	48459	A_15_P111911	ENSDART00000146717	NM_199524	Dr.125374	ZDB-GENE-010507-2	ENSDARG00000044776	clica	chloride intracellular channel a [Source:ZFIN;Acc:ZDB-GENE-010507-2]	111.0	4e-025	60	60	0
A_15_P152611	-1.0247297820	-0.8445215860	8.2569197560	0.0000812550	0.0010312370	11.2562291430	0.0001179240	37162	A_15_P152611	ENSDART00000142762			ZDB-GENE-060526-363		si:dkeyp-118g6.3	chromosome 5 open reading frame 34 [Source:HGNC Symbol;Acc:24738]	111.0	4e-025	60	60	0
A_15_P112897	-1.1544278850	-0.9216228880	11.2573426060	0.0001141000	0.0017384100	11.2480141760	0.0001183970	61947	A_15_P112897	ENSDART00000054208	NM_200554	Dr.84816	ZDB-GENE-040426-1505	ENSDARG00000037261	mtap	methylthioadenosine phosphorylase [Source:ZFIN;Acc:ZDB-GENE-040426-1505]	111.0	4e-025	60	60	0
A_15_P147361	-1.0043922790	-0.4175930860	7.9642486670	0.0002547800	0.0862564020	11.2199931580	0.0001200260	52882	A_15_P147361	ENSDART00000047358	NM_001128673		ZDB-GENE-050302-4	ENSDARG00000030133	fkbp6	FK506 binding protein 6 [Source:ZFIN;Acc:ZDB-GENE-050302-4]	111.0	4e-025	60	60	0
A_15_P142086	-1.0794605850	-0.9941411510	10.8338319340	0.0008955890	0.0033324790	11.1705288390	0.0001229640	56839	A_15_P142086	ENSDART00000099885	NM_001076647	Dr.89531	ZDB-GENE-060929-840	ENSDARG00000068939	zgc:153893	XIAP associated factor 1 [Source:HGNC Symbol;Acc:30932]	111.0	4e-025	60	60	0
A_15_P112112	-1.1248310920	-1.0914942070	7.8354295070	0.0000070170	0.0000256930	11.0336185790	0.0001315340	44798	A_15_P112112	ENSDART00000134103	NM_199635.1	Dr.79558	ZDB-GENE-030131-1989	ENSDARG00000007184	zbtb16a	zinc finger and BTB domain containing 16a [Source:ZFIN;Acc:ZDB-GENE-030131-1989]	111.0	4e-025	60	60	0
A_15_P114788	-1.3741549730	-1.3626008950	8.2177330240	0.0000268560	0.0000735650	11.0113519430	0.0001329910	42315	A_15_P114788	ENSDART00000067095	NM_139077	Dr.12587	ZDB-GENE-020509-1	ENSDARG00000045626	nek8	NIMA (never in mitosis gene a)-related kinase 8 [Source:ZFIN;Acc:ZDB-GENE-020509-1]	111.0	4e-025	60	60	0
A_15_P106321	-1.0410911640	-0.9952866180	12.2980594820	0.0003209420	0.0010181620	11.0058965430	0.0001333510	44111	A_15_P106321	ENSDART00000063010	NM_199864	Dr.77988	ZDB-GENE-030131-6067	ENSDARG00000042927	mapre1l	microtubule-associated protein, RP/EB family, member 1, like [Source:ZFIN;Acc:ZDB-GENE-030131-6067]	111.0	4e-025	60	60	0
A_15_P107530	-1.0050103690	-0.5031419690	13.3725921680	0.0000149880	0.0103970930	10.9855165440	0.0001347050	47495	A_15_P107530	ENSDART00000038099	NM_001007299.1		ZDB-GENE-041114-8	ENSDARG00000027853	PPP1R21	protein phosphatase 1, regulatory subunit 21 [Source:HGNC Symbol;Acc:30595]	111.0	4e-025	60	60	0
A_15_P101613	-1.1843896880	0.2458615580	10.0902536560	0.0007380130	0.4285286630	10.9572400940	0.0001366100	60922	A_15_P101613	ENSDART00000106272	NM_001163994	Dr.80404	ZDB-GENE-030131-5667	ENSDARG00000071727	si:dkey-37o8.1	si:dkey-37o8.1 [Source:ZFIN;Acc:ZDB-GENE-030131-5667]	111.0	4e-025	60	60	0
A_15_P519697	-1.4641579870	-1.3059849400	11.4127125870	0.0001715620	0.0010236490	10.8626023340	0.0001432130	46118	A_15_P519697	ENSDART00000122131		Dr.158055	ZDB-GENE-030131-6392		zgc:55582	CDK5 regulatory subunit associated protein 2 [Source:HGNC Symbol;Acc:18672]	111.0	4e-025	60	60	0
A_15_P106294	-1.0419069160	-0.5451902060	12.4896668250	0.0001718900	0.0295196610	10.8469878160	0.0001443370	60137	A_15_P106294	ENSDART00000017850	NM_200130	Dr.159309	ZDB-GENE-040426-704	ENSDARG00000020986	zgc:55395	cytosolic thiouridylase subunit 1 homolog (S. pombe) [Source:HGNC Symbol;Acc:29590]	111.0	4e-025	60	60	0
A_15_P209516	-1.0175846780	-1.9405071140	8.4447234710	0.0158476730	0.0002982880	10.8443491920	0.0001445280	12705	A_15_P209516	ENSDART00000133405	NM_001039108	Dr.159138	ZDB-GENE-060113-1	ENSDARG00000054103	ripply1	ripply1 [Source:ZFIN;Acc:ZDB-GENE-060113-1]	111.0	7e-025	60	60	0
A_15_P104398	-1.0493990010	-1.0543414930	8.4407118940	0.0002485560	0.0005327470	10.7744305810	0.0001496950	47513	A_15_P104398	ENSDART00000002922	XM_002664557.2	Dr.88345		ENSDARG00000002385	atm	ataxia telangiectasia mutated [Source:ZFIN;Acc:ZDB-GENE-040809-1]	111.0	4e-025	60	60	0
A_15_P118011	-1.1586218680	-0.8951223230	13.0659312320	0.0000072400	0.0002448890	10.7719141850	0.0001498840	56184	A_15_P118011	ENSDART00000105292	NM_212754	Dr.150726	ZDB-GENE-030131-8462	ENSDARG00000037358	polr3e	polymerase (RNA) III (DNA directed) polypeptide E [Source:ZFIN;Acc:ZDB-GENE-030131-8462]	111.0	4e-025	60	60	0
A_15_P172021	-1.1631519270	-0.4096699660	7.6412242380	0.0000372240	0.0771606060	10.7671499940	0.0001502450	54461	A_15_P172021	ENSDART00000134684	NM_001100019	Dr.76681	ZDB-GENE-030131-8403	ENSDARG00000095750	si:dkey-71l1.3	ferredoxin-fold anticodon binding domain containing 1 [Source:HGNC Symbol;Acc:25110]	111.0	4e-025	60	60	0
A_15_P118990	-1.4553001610	-1.4695777880	9.4108010050	0.0001111330	0.0002380840	10.7574953240	0.0001509780	62771	A_15_P118990	ENSDART00000126558	NM_200106	Dr.81393	ZDB-GENE-030925-12	ENSDARG00000012135	fbxl2	F-box and leucine-rich repeat protein 2 [Source:ZFIN;Acc:ZDB-GENE-030925-12]	111.0	4e-025	60	60	0
A_15_P487240	-1.2660414280	-0.9054105860	8.9639328500	0.0000634750	0.0025187640	10.7499090050	0.0001515560	49734	A_15_P487240	ENSDART00000112469	NM_001146304.1	Dr.60457	ZDB-GENE-080806-1	ENSDARG00000076889	ralgapa1	Ral GTPase activating protein, alpha subunit 1 (catalytic) [Source:ZFIN;Acc:ZDB-GENE-080806-1]	111.0	4e-025	60	60	0
A_15_P161681	-1.3310819370	-1.4801859670	11.8844653270	0.0004897450	0.0004300620	10.7484267290	0.0001516700	48254	A_15_P161681	ENSDART00000055887	NM_001080605.1	Dr.81558	ZDB-GENE-030131-9564	ENSDARG00000015905	lztr1	leucine-zipper-like transcription regulator 1 [Source:ZFIN;Acc:ZDB-GENE-030131-9564]	111.0	4e-025	60	60	0
A_15_P157486	-1.1932195960	-1.0747284460	9.1501426620	0.0000538440	0.0003426490	10.7318704620	0.0001529430	40963	A_15_P157486	ENSDART00000139047	NM_200923	Dr.82354	ZDB-GENE-040426-803	ENSDARG00000006257	vldlr	very low density lipoprotein receptor [Source:ZFIN;Acc:ZDB-GENE-040426-803]	111.0	4e-025	60	60	0
A_15_P110365	-1.3200356040	-1.3977508970	7.6971868960	0.0000129740	0.0000186230	10.7167636950	0.0001541150	44201	A_15_P110365	ENSDART00000098888	NM_131506	Dr.8231	ZDB-GENE-000427-7	ENSDARG00000005150	tbx20	T-box 20 [Source:ZFIN;Acc:ZDB-GENE-000427-7]	111.0	4e-025	60	60	0
A_15_P563072	-1.1076961180	0.4510686740	9.0921991220	0.0015957570	0.1685613780	10.6947222520	0.0001558440	35647	A_15_P563072	ENSDART00000148181	NM_001039973	Dr.83565	ZDB-GENE-060312-5	ENSDARG00000063352	inpp4a	inositol polyphosphate-4-phosphatase, type I [Source:ZFIN;Acc:ZDB-GENE-060312-5]	108.0	9e-024	58	58	0
A_15_P112890	-1.3726810510	-1.3151841300	9.5604196990	0.0000056480	0.0000238990	10.6869562090	0.0001564580	56484	A_15_P112890	ENSDART00000034054	NM_001002356	Dr.78544	ZDB-GENE-040718-48	ENSDARG00000027813	nus1	nuclear undecaprenyl pyrophosphate synthase 1 homolog (S. cerevisiae) [Source:ZFIN;Acc:ZDB-GENE-040718-48]	111.0	4e-025	60	60	0
A_15_P111250	-1.1566316520	-1.4030149640	11.3811943450	0.0005369310	0.0002175890	10.6838198840	0.0001567070	56204	A_15_P111250	ENSDART00000121416	NM_213303	Dr.80429	ZDB-GENE-030616-157	ENSDARG00000095046	pold2	polymerase (DNA directed), delta 2, regulatory subunit [Source:ZFIN;Acc:ZDB-GENE-030616-157]	111.0	4e-025	60	60	0
A_15_P188456	-1.0023306380	-0.7084310130	8.8400053480	0.0000528780	0.0024016580	10.6640064670	0.0001582900	57955	A_15_P188456	ENSDART00000062941		Dr.156319				nth endonuclease III-like 1 (E. coli) [Source:HGNC Symbol;Acc:8028]	111.0	4e-025	60	60	0
A_15_P211951	-1.2087798170	-0.7892084210	12.6430718870	0.0038197990	0.0580594820	10.6450766460	0.0001598190	3759	A_15_P211951	ENSDART00000003375		Dr.158764	ZDB-GENE-030131-5739	ENSDARG00000077300	usp42	ubiquitin specific peptidase 42 [Source:ZFIN;Acc:ZDB-GENE-030131-5739]	104.0	1e-022	59	58	0
A_15_P140601	-1.1338885810	-1.3330988790	8.5283906520	0.0000843030	0.0000416840	10.6331306870	0.0001607930	54357	A_15_P140601		NM_001089546.1	0					111.0	4e-025	60	60	0
A_15_P143541	-1.1173591800	-0.8243894450	8.4076130450	0.0000084570	0.0004189080	10.6245183160	0.0001614990	44375	A_15_P143541	ENSDART00000104224	NM_001045179	Dr.78264	ZDB-GENE-060503-358	ENSDARG00000060835	tecpr2	tectonin beta-propeller repeat containing 2 [Source:ZFIN;Acc:ZDB-GENE-060503-358]	111.0	4e-025	60	60	0
A_15_P289901	-1.0848886860	-0.8605253760	8.1388971790	0.0000070300	0.0001876020	10.6075394750	0.0001629020	35152	A_15_P289901	ENSDART00000126072				ENSDARG00000091691	CABZ01100267.1	Uncharacterized protein [Source:UniProtKB/TrEMBL;Acc:E7F7N0]	111.0	7e-025	60	60	0
A_15_P104822	-1.1879775570	-0.4137006090	11.0292953690	0.0001299400	0.1187637150	10.6011669590	0.0001634320	41229	A_15_P104822	ENSDART00000125925	NM_212847	Dr.87037	ZDB-GENE-040426-2101	ENSDARG00000028159	tead1a	TEA domain family member 1a [Source:ZFIN;Acc:ZDB-GENE-040426-2101]	111.0	4e-025	60	60	0
A_15_P176076	-1.2123626850	-0.9710346850	10.7423790620	0.0000214040	0.0004360480	10.5953695070	0.0001639160	42536	A_15_P176076	ENSDART00000080770	NM_001003522.1	Dr.14269	ZDB-GENE-040801-25	ENSDARG00000057997	tmf1	TATA element modulatory factor 1 [Source:ZFIN;Acc:ZDB-GENE-040801-25]	111.0	4e-025	60	60	0
A_15_P172961	-1.2850322380	1.1090359580	9.8225693020	0.0029631000	0.0134068820	10.5750261220	0.0001656270	57396	A_15_P172961	ENSDART00000143945	NM_001089413	Dr.131536	ZDB-GENE-060810-77	ENSDARG00000069192	zgc:163030	zgc:163030 [Source:ZFIN;Acc:ZDB-GENE-060810-77]	111.0	4e-025	60	60	0
A_15_P212161	-1.1291233920	-1.4420132650	9.9783332980	0.0004307850	0.0001054250	10.5303504040	0.0001694570	58463	A_15_P212161	ENSDART00000067497		Dr.150257				poly (ADP-ribose) polymerase family, member 12 [Source:HGNC Symbol;Acc:21919]	106.0	2e-023	60	59	0
A_15_P169446	-1.3759759430	-1.5154206400	9.8984120130	0.0001440200	0.0001368890	10.5143963110	0.0001708490	57415	A_15_P169446	ENSDART00000131782	NM_001014343	Dr.75243	ZDB-GENE-050327-67	ENSDARG00000014324	sh2d5	SH2 domain containing 5 [Source:ZFIN;Acc:ZDB-GENE-050327-67]	111.0	4e-025	60	60	0
A_15_P202156	-1.0134007170	-1.1195083310	10.2872824830	0.0007095850	0.0006614030	10.4803499620	0.0001738640	45279	A_15_P202156	ENSDART00000131605	NM_001144040	Dr.139171	ZDB-GENE-050913-26]	ENSDARG00000053504	cog3	component of oligomeric golgi complex 3 [Source:ZFIN;Acc:ZDB-GENE-050913-26]	111.0	4e-025	60	60	0
A_15_P113459	-1.0978239010	-0.8164888580	14.2780324950	0.0001346560	0.0033097170	10.4566667120	0.0001759970	56930	A_15_P113459	ENSDART00000043190	NM_214817	Dr.114291	ZDB-GENE-040516-12	ENSDARG00000028848	zgc:85812	LSM12 homolog (S. cerevisiae) [Source:HGNC Symbol;Acc:26407]	111.0	4e-025	60	60	0
A_15_P104856	-1.0803385290	-1.8297249860	12.0342768830	0.0006729770	0.0000099550	10.4378471370	0.0001777130	48201	A_15_P104856	ENSDART00000143130	NM_200113	Dr.78669	ZDB-GENE-031118-14	ENSDARG00000042821	agps	alkylglycerone phosphate synthase [Source:ZFIN;Acc:ZDB-GENE-031118-14]	111.0	4e-025	60	60	0
A_15_P171261	-1.2541433880	-0.9526547670	8.3406918150	0.0000354380	0.0010204940	10.4215252350	0.0001792170	48111	A_15_P171261	ENSDART00000026766	NM_194384	Dr.131736	ZDB-GENE-030821-1	ENSDARG00000019702	aldocb	aldolase C, fructose-bisphosphate, b [Source:ZFIN;Acc:ZDB-GENE-030821-1]	111.0	4e-025	60	60	0
A_15_P119249	-1.1622773010	-1.4820151450	11.1642780340	0.0061527100	0.0021585320	10.4006614730	0.0001811610	60149	A_15_P119249	ENSDART00000150232	NM_001007286	Dr.118811	ZDB-GENE-030903-5	ENSDARG00000011370	fyna	FYN oncogene related to SRC, FGR, YES a [Source:ZFIN;Acc:ZDB-GENE-030903-5]	111.0	4e-025	60	60	0
A_15_P113328	-1.1396383900	-1.3659500530	14.0868732040	0.0000717460	0.0000289020	10.3766761270	0.0001834250	22270	A_15_P113328	ENSDART00000056640	NM_201315	Dr.104616	ZDB-GENE-030131-8714	ENSDARG00000038785	abcf2	ATP-binding cassette, sub-family F (GCN20), member 2 [Source:ZFIN;Acc:ZDB-GENE-030131-8714]	111.0	7e-025	60	60	0
A_15_P193911	-1.4270408810	-1.1902227610	8.3171656480	0.0000122690	0.0001893350	10.3564073210	0.0001853630	54299	A_15_P193911	ENSDART00000141177	NM_001017770	Dr.82476	ZDB-GENE-050417-291	ENSDARG00000015425	zgc:112072	solute carrier family 24 (sodium/potassium/calcium exchanger), member 4 [Source:HGNC Symbol;Acc:10978]	111.0	4e-025	60	60	0
A_15_P114866	-1.0760363900	-0.7177863200	12.3133226700	0.0001273250	0.0065730770	10.2982960280	0.0001910520	44738	A_15_P114866	ENSDART00000021011	NM_213474	Dr.151097	ZDB-GENE-040426-2836	ENSDARG00000016302	upf1	upf1 regulator of nonsense transcripts homolog (yeast) [Source:ZFIN;Acc:ZDB-GENE-040426-2836]	111.0	4e-025	60	60	0
A_15_P109737	-1.0034424710	-1.3476936840	9.5076040910	0.0002268020	0.0000311440	10.2347602790	0.0001975020	50372	A_15_P109737	ENSDART00000057379	NM_201036	Dr.82463	ZDB-GENE-040426-1148	ENSDARG00000039270	vti1b	vesicle transport through interaction with t-SNAREs homolog 1B (yeast) [Source:ZFIN;Acc:ZDB-GENE-040426-1148]	111.0	4e-025	60	60	0
A_15_P106708	-1.2379225450	-1.3421013730	10.4995344760	0.0004868650	0.0005321120	10.1898046780	0.0002022150	17244	A_15_P106708	ENSDART00000037007	NM_153667	Dr.82679	ZDB-GENE-020416-3	ENSDARG00000025012	tpi1a	triosephosphate isomerase 1a [Source:ZFIN;Acc:ZDB-GENE-020416-3]	111.0	7e-025	60	60	0
A_15_P114234	-1.1372827690	-1.2963086410	10.7692294800	0.0002331670	0.0001614800	10.1846993180	0.0002027590	18293	A_15_P114234	ENSDART00000125412	NM_200595	Dr.82867	ZDB-GENE-040426-1450	ENSDARG00000071492	fbxo45	F-box protein 45 [Source:ZFIN;Acc:ZDB-GENE-040426-1450]	111.0	7e-025	60	60	0
A_15_P105507	-1.0888216200	-1.4682470980	12.3019127220	0.0002168840	0.0000284100	10.1459303490	0.0002069400	52275	A_15_P105507	ENSDART00000114081	NM_131756	Dr.125502	ZDB-GENE-040625-150	ENSDARG00000008155	sms	spermine synthase [Source:ZFIN;Acc:ZDB-GENE-040625-150]	111.0	4e-025	60	60	0
A_15_P263951	-1.2153508690	-1.6348331350	12.6423533350	0.0003852360	0.0000558630	10.1230808400	0.0002094500	15760	A_15_P263951	ENSDART00000057959		Dr.152379	ZDB-GENE-050417-401	ENSDARG00000057430	atg16l1	ATG16 autophagy related 16-like 1 (S. cerevisiae) [Source:ZFIN;Acc:ZDB-GENE-050417-401]	111.0	7e-025	60	60	0
A_15_P100143	-1.2692497220	-1.5561650270	12.6613264640	0.0017686740	0.0007227170	10.1111068200	0.0002107790	45383	A_15_P100143	ENSDART00000129329	NM_001045388	Dr.84525	ZDB-GENE-060825-212	ENSDARG00000063021	zgc:153251	RPA interacting protein [Source:HGNC Symbol;Acc:28641]	111.0	4e-025	60	60	0
A_15_P333284	-1.3729803640	-0.8441683360	8.3001298830	0.0000051940	0.0013136610	10.0928086020	0.0002128290	53420	A_15_P333284	ENSDART00000143909		Dr.87502	ZDB-GENE-060810-33		tbc1d9	TBC1 domain family, member 9 (with GRAM domain) [Source:ZFIN;Acc:ZDB-GENE-060810-33]	104.0	7e-023	60	59	1
A_15_P117083	-1.2527152520	-1.5696983300	9.5900152790	0.0003878040	0.0001127640	10.0713098620	0.0002152670	48249	A_15_P117083	ENSDART00000145336	NM_131077	Dr.75071	ZDB-GENE-990415-90	ENSDARG00000008796	her5	hairy-related 5 [Source:ZFIN;Acc:ZDB-GENE-990415-90]	111.0	4e-025	60	60	0
A_15_P117964	-1.1496520760	-1.4208680920	12.8655762430	0.0005618720	0.0001923650	10.0570683450	0.0002168990	50383	A_15_P117964	ENSDART00000064376	NM_131294	Dr.75822	ZDB-GENE-990415-258	ENSDARG00000043848	sod1	superoxide dismutase 1, soluble [Source:ZFIN;Acc:ZDB-GENE-990415-258]	111.0	4e-025	60	60	0
A_15_P109516	-1.1426234420	-1.0767415740	10.8754249300	0.0001112330	0.0004409680	10.0464569660	0.0002181250	51241	A_15_P109516	ENSDART00000062706	NM_001006052	Dr.91108	ZDB-GENE-041010-150	ENSDARG00000042732	tmem189	transmembrane protein 189 [Source:ZFIN;Acc:ZDB-GENE-041010-150]	111.0	4e-025	60	60	0
A_15_P177156	-1.1434035420	-2.3118486580	10.8624077660	0.0037710920	0.0000167990	10.0358672050	0.0002193560	40960	A_15_P177156	ENSDART00000082124	NM_001077391	Dr.67670	ZDB-GENE-061013-139	ENSDARG00000059120	pim1	pim-1 oncogene [Source:ZFIN;Acc:ZDB-GENE-061013-139]	111.0	4e-025	60	60	0
A_15_P119862	-1.3015657590	-1.1358984510	11.1224361190	0.0000777330	0.0006201160	10.0160010530	0.0002216860	44652	A_15_P119862	ENSDART00000132817		Dr.151059	ZDB-GENE-091204-224		si:ch1073-322p19.1	si:ch1073-322p19.1 [Source:ZFIN;Acc:ZDB-GENE-091204-224]	106.0	2e-023	60	59	0
A_15_P118396	-1.0131113890	-0.4547660210	9.3911844460	0.0000806500	0.0410387050	10.0041436270	0.0002230910	46420	A_15_P118396	ENSDART00000023379	NM_001008640	Dr.89589	ZDB-GENE-041212-68	ENSDARG00000016656	zgc:101650	chromosome 20 open reading frame 72 [Source:HGNC Symbol;Acc:16205]	111.0	4e-025	60	60	0
A_15_P113587	-1.4880536430	-1.5519120520	8.2606272700	0.0000359460	0.0000590530	9.9987878370	0.0002237290	46711	A_15_P113587	ENSDART00000103842	NM_200695	Dr.81060	ZDB-GENE-040426-1651	ENSDARG00000013750	zgc:73056	zgc:73056 [Source:ZFIN;Acc:ZDB-GENE-040426-1651]	111.0	4e-025	60	60	0
A_15_P104097	-1.0056610500	-0.9117257730	7.7243448190	0.0000418650	0.0002584260	9.9884360380	0.0002249670	62840	A_15_P104097	ENSDART00000101423	NM_001020521	Dr.90418	ZDB-GENE-050522-547	ENSDARG00000069600	zgc:109889	zgc:109889 [Source:ZFIN;Acc:ZDB-GENE-050522-547]	111.0	4e-025	60	60	0
A_15_P111093	-1.2657605340	-1.5119226650	8.3705648060	0.0003600600	0.0001638490	9.9551903580	0.0002289980	46232	A_15_P111093	ENSDART00000134272	NM_200428	Dr.14647	ZDB-GENE-040426-1606	ENSDARG00000030357	zgc:66313	zgc:66313 [Source:ZFIN;Acc:ZDB-GENE-040426-1606]	111.0	4e-025	60	60	0
A_15_P110007	-1.0514227210	-1.4098231160	8.4650131170	0.0002010690	0.0000276620	9.9314527580	0.0002319270	40012	A_15_P110007	ENSDART00000052860	NM_131282	Dr.75815	ZDB-GENE-990415-76			forkhead box A sequence [Source:ZFIN;Acc:ZDB-GENE-990415-76]	111.0	4e-025	60	60	0
A_15_P152371	-1.4461486750	-1.3974573450	10.2624238730	0.0001130780	0.0003591780	9.9290032730	0.0002322310	50276	A_15_P152371	ENSDART00000077577	NM_001044959	Dr.14015	ZDB-GENE-030131-5453	ENSDARG00000055250	si:ch211-132b12.8		111.0	4e-025	60	60	0
A_15_P102604	-1.0210256450	-0.5793959850	9.2835052250	0.0000671900	0.0117082920	9.8944304990	0.0002365800	39954	A_15_P102604	ENSDART00000032331	NM_200497	Dr.82480	ZDB-GENE-040426-1550	ENSDARG00000023498	gmppab	GDP-mannose pyrophosphorylase Ab [Source:ZFIN;Acc:ZDB-GENE-040426-1550]	111.0	4e-025	60	60	0
A_15_P112244	-1.0336509280	-1.1442267930	8.0286463600	0.0001687420	0.0001529690	9.8860237880	0.0002376510	32899	A_15_P112244	ENSDART00000148922	NM_001142263	Dr.83248	ZDB-GENE-090122-1	ENSDARG00000021895	disc1	disrupted in schizophrenia 1 [Source:ZFIN;Acc:ZDB-GENE-090122-1]	111.0	7e-025	60	60	0
A_15_P210816	-1.0338850970	-0.7200266140	10.0264789260	0.0002019210	0.0068321910	9.8633957190	0.0002405630	30677	A_15_P210816	ENSDART00000115174	NM_213069	Dr.156202	ZDB-GENE-040426-2022	ENSDARG00000076003	zgc:55891	T-cell, immune regulator 1, ATPase, H+ transporting, lysosomal V0 subunit A3 [Source:HGNC Symbol;Acc:11647]	111.0	7e-025	60	60	0
A_15_P184656	-1.3243816680	-0.8929550820	8.8011980590	0.0006565500	0.0178027800	9.8340148350	0.0002444040	47113	A_15_P184656	ENSDART00000132310			ZDB-GENE-041014-299		rfx6	regulatory factor X, 6 [Source:ZFIN;Acc:ZDB-GENE-041014-299]	111.0	4e-025	60	60	0
A_15_P136751	-1.2751709910	-1.0478170970	9.8380928790	0.0004203480	0.0039437480	9.8302675290	0.0002448990	45549	A_15_P136751	ENSDART00000089596		Dr.120798				transmembrane protein 168 [Source:HGNC Symbol;Acc:25826]	111.0	4e-025	60	60	0
A_15_P115903	-1.4493726490	-0.9096612460	10.4311592770	0.0001452160	0.0103664950	9.8153492990	0.0002468810	45640	A_15_P115903	ENSDART00000034027	NM_199686	Dr.76938	ZDB-GENE-030131-3272	ENSDARG00000009754	zgc:73328	zinc finger CCCH-type containing 11A [Source:HGNC Symbol;Acc:29093]	106.0	2e-023	60	59	0
A_15_P541902	-1.3591925290	-2.3188397870	8.8212790130	0.0014441630	0.0000252250	9.8058172120	0.0002481560	5262	A_15_P541902	ENSDART00000147668			ZDB-GENE-050208-589	ENSDARG00000094960	si:dkey-4c23.8	si:dkey-4c23.8 [Source:ZFIN;Acc:ZDB-GENE-050208-589]	111.0	7e-025	60	60	0
A_15_P121218	-1.1829456850	-0.4856427630	9.8811614100	0.0010386520	0.1443814240	9.7817536410	0.0002514110	46323	A_15_P121218	ENSDART00000009223	NM_198978	Dr.77195	ZDB-GENE-030131-9847	ENSDARG00000041022	pdcd4b	programmed cell death 4b [Source:ZFIN;Acc:ZDB-GENE-030131-9847]	111.0	4e-025	60	60	0
A_15_P175191	-1.0972596650	-1.2482262040	8.2890598760	0.0000548690	0.0000374600	9.7195838050	0.0002600470	46876	A_15_P175191		NM_001045123.1	0					111.0	4e-025	60	60	0
A_15_P140771	-1.0251337460	-1.4909354630	12.5113947410	0.0003584890	0.0000231180	9.7194892420	0.0002600600	49191	A_15_P140771	ENSDART00000077341	NM_001045269	Dr.150618	ZDB-GENE-060512-176	ENSDARG00000055043	depdc7	zgc:136359 [Source:ZFIN;Acc:ZDB-GENE-060512-176]	111.0	4e-025	60	60	0
A_15_P121141	-1.0925500850	-0.8545532400	11.9981350320	0.0009422480	0.0099408670	9.7086284430	0.0002616040	47936	A_15_P121141	ENSDART00000074309	NM_199849	Dr.80566	ZDB-GENE-030131-5931	ENSDARG00000052455	PORCN (2 of 3)	porcupine homolog (Drosophila) [Source:HGNC Symbol;Acc:17652]	111.0	4e-025	60	60	0
A_15_P404435	-1.0598980740	-0.6347294890	12.2542843830	0.0006446780	0.0314976830	9.6862600920	0.0002648150	53999	A_15_P404435	ENSDART00000125891		Dr.155664				family with sequence similarity 193, member B [Source:HGNC Symbol;Acc:25524]	111.0	4e-025	60	60	0
A_15_P160801	-1.1764497700	-0.7225917520	11.7147940180	0.0000292200	0.0042793260	9.6828025600	0.0002653150	51880	A_15_P160801	ENSDART00000054690	NM_199516	Dr.77686	ZDB-GENE-060322-1	ENSDARG00000037556	st3gal5	ST3 beta-galactoside alpha-2,3-sialyltransferase 5 [Source:ZFIN;Acc:ZDB-GENE-060322-1]	111.0	4e-025	60	60	0
A_15_P116913	-1.0558935080	-0.7936941890	9.4623197050	0.0000340380	0.0010755940	9.6780170870	0.0002660100	60447	A_15_P116913	ENSDART00000014031	NM_001007152	Dr.37136	ZDB-GENE-041024-2	ENSDARG00000012219	dpf2	D4, zinc and double PHD fingers family 2 [Source:ZFIN;Acc:ZDB-GENE-041024-2]	111.0	4e-025	60	60	0
A_15_P151066	-1.1615528780	-0.7923963480	9.2491907050	0.0000082880	0.0008014650	9.6754620220	0.0002663810	51015	A_15_P151066	ENSDART00000042663	NM_200763	Dr.79172	ZDB-GENE-040426-1732	ENSDARG00000033586	zgc:73254	pyridine nucleotide-disulphide oxidoreductase domain 1 [Source:HGNC Symbol;Acc:26162]	111.0	4e-025	60	60	0
A_15_P104582	-1.3113460450	-0.9789242930	8.8733221670	0.0008095440	0.0117005740	9.6127722070	0.0002756870	47340	A_15_P104582	ENSDART00000023054	NM_001006016	Dr.79955	ZDB-GENE-041010-109	ENSDARG00000004270	atl3	atlastin 3 [Source:ZFIN;Acc:ZDB-GENE-041010-109]	111.0	4e-025	60	60	0
A_15_P113200	-1.2267648610	-1.4298440000	11.2245932700	0.0272165350	0.0200525320	9.5602424500	0.0002837710	56956	A_15_P113200	ENSDART00000113837	NM_173239	Dr.150876	ZDB-GENE-020419-35	ENSDARG00000003527	mak16	MAK16 homolog (S. cerevisiae) [Source:ZFIN;Acc:ZDB-GENE-020419-35]	111.0	4e-025	60	60	0
A_15_P114281	-1.2235769920	0.4073130920	8.3894111940	0.0012674980	0.2416153490	9.5262508860	0.0002891460	54751	A_15_P114281	ENSDART00000067262	NM_001045057	Dr.17382	ZDB-GENE-041210-90		si:dkey-21h14.1	chromosome 12 open reading frame 26 [Source:HGNC Symbol;Acc:26228]	111.0	4e-025	60	60	0
A_15_P195006	-1.3172873350	-0.6399324040	12.4191970590	0.0000250120	0.0161532590	9.5110409770	0.0002915880	38792	A_15_P195006	ENSDART00000122582	NM_001083025	Dr.8058	ZDB-GENE-030131-7293	ENSDARG00000069968	pcsk7	proprotein convertase subtilisin/kexin type 7 [Source:ZFIN;Acc:ZDB-GENE-030131-7293]	111.0	4e-025	60	60	0
A_15_P106735	-1.2966812070	-1.1635349680	8.2579247720	0.0001495290	0.0008659810	9.5090712400	0.0002919060	54781	A_15_P106735	ENSDART00000064901	NM_001037414.1	Dr.85176	ZDB-GENE-051113-156	ENSDARG00000012275	katnal2	katanin p60 subunit A-like 2 [Source:ZFIN;Acc:ZDB-GENE-051113-156]	111.0	4e-025	60	60	0
A_15_P236706	-1.1396464370	-0.7062915750	9.8524759220	0.0000710680	0.0071514610	9.4887836750	0.0002952050	57827	A_15_P236706	ENSDART00000010056	NM_001002377		ZDB-GENE-040718-71	ENSDARG00000077445	hip1r	huntingtin interacting protein 1 related [Source:ZFIN;Acc:ZDB-GENE-040718-71]	111.0	4e-025	60	60	0
A_15_P114193	-1.0206802800	-1.5295599640	8.7047085490	0.0116881790	0.0014166060	9.4887184720	0.0002952160	55210	A_15_P114193	ENSDART00000101977	NM_194405	Dr.85820	ZDB-GENE-030902-5	ENSDARG00000069843	kctd12.1	potassium channel tetramerisation domain containing 12.1 [Source:ZFIN;Acc:ZDB-GENE-030902-5]	111.0	4e-025	60	60	0
A_15_P168911	-1.1075768150	-1.0310497840	8.1760812530	0.0000728180	0.0003348210	9.4573384670	0.0003004030	38791	A_15_P168911	ENSDART00000098188	NM_001076613	Dr.43699	ZDB-GENE-060929-412	ENSDARG00000016866	fam102ab	family with sequence similarity 102, member Ab [Source:ZFIN;Acc:ZDB-GENE-060929-412]	111.0	4e-025	60	60	0
A_15_P109665	-1.4214503340	-1.6409861160	9.2668749340	0.0004921590	0.0003106820	9.4504356870	0.0003015580	49742	A_15_P109665	ENSDART00000078888	NM_001002514	Dr.75237	ZDB-GENE-040718-219	ENSDARG00000056396	dusp22a	dual specificity phosphatase 22a [Source:ZFIN;Acc:ZDB-GENE-040718-219]	111.0	4e-025	60	60	0
A_15_P152521	-1.0592631060	-1.0371364730	11.1717169480	0.0001045110	0.0002970750	9.4295591840	0.0003050820	52809	A_15_P152521	ENSDART00000130884	NM_001077325	Dr.122221	ZDB-GENE-061013-24	ENSDARG00000026804	zgc:153607	mitochondrial calcium uniporter [Source:HGNC Symbol;Acc:23526]	111.0	4e-025	60	60	0
A_15_P115498	-1.2314153280	-0.9578932890	9.8646188370	0.0008490090	0.0095204510	9.4138859550	0.0003077590	50087	A_15_P115498	ENSDART00000017755	NM_001044780	Dr.80344	ZDB-GENE-030131-5680	ENSDARG00000003087	ubxn6	UBX domain protein 6 [Source:ZFIN;Acc:ZDB-GENE-030131-5680]	106.0	2e-023	60	59	0
A_15_P117511	-1.2613287770	-1.1565702690	13.7379263380	0.0000282730	0.0001636080	9.3797909910	0.0003136740	52980	A_15_P117511	ENSDART00000040240	NM_200663	Dr.24546	ZDB-GENE-040426-1611	ENSDARG00000032353	tiprl	TIP41, TOR signaling pathway regulator-like (S. cerevisiae) [Source:ZFIN;Acc:ZDB-GENE-040426-1611]	111.0	4e-025	60	60	0
A_15_P209806	-1.1236675890	-1.0593474300	8.1254312280	0.0000493530	0.0002097840	9.3719912130	0.0003150450	14572	A_15_P209806	ENSDART00000067095	NM_139077	Dr.12587	ZDB-GENE-020509-1	ENSDARG00000045626	nek8	NIMA (never in mitosis gene a)-related kinase 8 [Source:ZFIN;Acc:ZDB-GENE-020509-1]	111.0	7e-025	60	60	0
A_15_P102099	-1.0086539860	-0.8542967810	12.8653599770	0.0002046030	0.0017782060	9.3647737310	0.0003163210	40004	A_15_P102099	ENSDART00000009347	NM_212715	Dr.76581	ZDB-GENE-030131-5947	ENSDARG00000014582	exoc3	exocyst complex component 3 [Source:ZFIN;Acc:ZDB-GENE-030131-5947]	111.0	4e-025	60	60	0
A_15_P103440	-1.2175237390	-0.9568518430	9.7962106710	0.0007209580	0.0079396210	9.3539591990	0.0003182420	40156	A_15_P103440	ENSDART00000104420	NM_200142	Dr.80333	ZDB-GENE-040426-806	ENSDARG00000045814	samm50	sorting and assembly machinery component 50 homolog (S. cerevisiae) [Source:ZFIN;Acc:ZDB-GENE-040426-806]	111.0	4e-025	60	60	0
A_15_P118914	-1.2849273100	-1.5642459120	10.3403989730	0.0002775120	0.0001036590	9.3374077870	0.0003212090	59495	A_15_P118914	ENSDART00000122257	NM_131679	Dr.83042	ZDB-GENE-001228-1	ENSDARG00000006640	eomesa	eomesodermin homolog a [Source:ZFIN;Acc:ZDB-GENE-001228-1]	111.0	4e-025	60	60	0
A_15_P179966	-1.1060084330	-1.4593169070	11.9360707780	0.0170320950	0.0057055470	9.2998995300	0.0003280500	46597	A_15_P179966	ENSDART00000124800	NM_001079988	Dr.150855	ZDB-GENE-060512-186	ENSDARG00000070360	inka1a	family with sequence similarity 212, member A [Source:HGNC Symbol;Acc:32480]	111.0	4e-025	60	60	0
A_15_P103382	-1.0538441110	-0.3552612460	9.4692597180	0.0002806090	0.1609118130	9.2857715080	0.0003306700	35195	A_15_P103382	ENSDART00000134630		Dr.26719	ZDB-GENE-040426-1621	ENSDARG00000007808	zdhhc16	zinc finger, DHHC domain containing 16 [Source:ZFIN;Acc:ZDB-GENE-040426-1621]	111.0	7e-025	60	60	0
A_15_P338275	-1.2713884730	-0.8648724730	12.2484031180	0.0008055030	0.0193196430	9.2831180230	0.0003311650	2096	A_15_P338275	ENSDART00000049437	NM_001045125	Dr.67361	ZDB-GENE-030131-3647	ENSDARG00000019383	cdc42bpb	CDC42 binding protein kinase beta (DMPK-like) [Source:ZFIN;Acc:ZDB-GENE-030131-3647]	111.0	7e-025	60	60	0
A_15_P178056	-1.2154223580	-1.8956996670	8.4029910510	0.0008945830	0.0000341910	9.2680676340	0.0003339870	852	A_15_P178056	ENSDART00000147668			ZDB-GENE-050208-589	ENSDARG00000094960	si:dkey-4c23.8	si:dkey-4c23.8 [Source:ZFIN;Acc:ZDB-GENE-050208-589]	104.0	1e-022	56	56	0
A_15_P385830	-1.3390237560	-1.3022603240	8.0393738830	0.0035052770	0.0076525350	9.2623999670	0.0003350570	61691	A_15_P385830	ENSDART00000111973	XM_695355.5			ENSDARG00000074439	CABZ01044346.1	Uncharacterized protein [Source:UniProtKB/TrEMBL;Acc:F1Q4S3]	106.0	2e-023	60	59	0
A_15_P115769	-1.3784378630	-1.2977818740	8.2413468260	0.0000154070	0.0000728540	9.2232341140	0.0003425570	37662	A_15_P115769	ENSDART00000039746	NM_175084	Dr.77338	ZDB-GENE-030130-1	ENSDARG00000029019	epb41	erythrocyte membrane protein band 4.1 (elliptocytosis 1, RH-linked) [Source:ZFIN;Acc:ZDB-GENE-030130-1]	111.0	4e-025	60	60	0
A_15_P176686	-1.0711335740	-1.0242485000	8.8790684110	0.0000939180	0.0003324240	9.2130371920	0.0003445410	55075	A_15_P176686	ENSDART00000143807	NM_001017904	Dr.18482	ZDB-GENE-050417-464	ENSDARG00000016056	zgc:113060	zgc:113060 [Source:ZFIN;Acc:ZDB-GENE-050417-464]	111.0	4e-025	60	60	0
A_15_P161856	-1.2866376220	-0.8530037600	9.3559396860	0.0346912050	0.1786542330	9.1964679490	0.0003477930	38653	A_15_P161856	ENSDART00000047050	NM_001020554	Dr.83699	ZDB-GENE-050522-116	ENSDARG00000019236	zgc:110010	glutathione reductase [Source:HGNC Symbol;Acc:4623]	111.0	4e-025	60	60	0
A_15_P460963	-1.3958864680	-1.4835973810	8.3232922600	0.0000816050	0.0001093940	9.1852684070	0.0003500110	1855	A_15_P460963	ENSDART00000148709		Dr.153946	ZDB-GENE-070220-1	ENSDARG00000046087	brd2b	bromodomain containing 2b [Source:ZFIN;Acc:ZDB-GENE-070220-1]	111.0	7e-025	60	60	0
A_15_P114338	-1.2551139330	-0.6654078810	8.5627134740	0.0001989660	0.0298873430	9.1512806350	0.0003568410	20061	A_15_P114338	ENSDART00000019518	NM_213494	Dr.102941	ZDB-GENE-040426-2885	ENSDARG00000006038	aebp2	AE binding protein 2 [Source:ZFIN;Acc:ZDB-GENE-040426-2885]	111.0	7e-025	60	60	0
A_15_P141106	-1.0820338460	-1.0408821720	9.2248469310	0.0000847920	0.0002868740	9.1360086060	0.0003599600	37234	A_15_P141106	ENSDART00000124943	NM_001079954	Dr.83491	ZDB-GENE-070112-2062	ENSDARG00000037935	aldh16a1	aldehyde dehydrogenase 16 family, member A1 [Source:ZFIN;Acc:ZDB-GENE-070112-2062]	111.0	4e-025	60	60	0
A_15_P120264	-1.4730027760	0.0654854070	11.5086300930	0.0003071390	0.8494851000	9.1303573940	0.0003611220	15060	A_15_P120264	ENSDART00000017728	NM_213552		ZDB-GENE-040426-2807	ENSDARG00000015343	pgd	phosphogluconate hydrogenase [Source:ZFIN;Acc:ZDB-GENE-040426-2807]	111.0	7e-025	60	60	0
A_15_P112693	-1.0133912500	-1.0408333900	11.8219174280	0.0001304570	0.0002377090	9.1284175000	0.0003615220	58464	A_15_P112693	ENSDART00000049240	NM_198363	Dr.124190	ZDB-GENE-031030-4	ENSDARG00000032619	tob1a	transducer of ERBB2, 1a [Source:ZFIN;Acc:ZDB-GENE-031030-4]	111.0	4e-025	60	60	0
A_15_P134456	-1.3079768720	-0.8636600430	10.9233033660	0.0006195630	0.0191477880	9.0928446500	0.0003689440	39345	A_15_P134456	ENSDART00000110538						Uncharacterized protein [Source:UniProtKB/TrEMBL;Acc:E7FEK2]	111.0	4e-025	60	60	0
A_15_P209916	-1.3701661600	-0.9279897460	11.4451512570	0.0150199740	0.1086155760	9.0859320060	0.0003704060	20756	A_15_P209916	ENSDART00000003375		Dr.158764	ZDB-GENE-030131-5739	ENSDARG00000077300	usp42	ubiquitin specific peptidase 42 [Source:ZFIN;Acc:ZDB-GENE-030131-5739]	111.0	7e-025	60	60	0
A_15_P109974	-1.1026620570	-0.9298671670	7.9136834490	0.0000340190	0.0004106670	9.0732851700	0.0003730990	56468	A_15_P109974	ENSDART00000046951	NM_200454	Dr.13952	ZDB-GENE-040426-1158	ENSDARG00000012340	ptpn11b	protein tyrosine phosphatase, non-receptor type 11, b [Source:ZFIN;Acc:ZDB-GENE-040426-1158]	111.0	4e-025	60	60	0
A_15_P160476	-1.0417946390	-1.2527489760	13.5129239050	0.0098801960	0.0055418800	9.0709098890	0.0003736070	40103	A_15_P160476	ENSDART00000110882	NM_001079955	Dr.150490	ZDB-GENE-030131-6117	ENSDARG00000057940	dido1	death inducer-obliterator 1 [Source:ZFIN;Acc:ZDB-GENE-030131-6117]	111.0	4e-025	60	60	0
A_15_P162741	-1.2802709920	-1.2238956360	9.7872594420	0.0000927010	0.0003292780	9.0611436790	0.0003757050	56952	A_15_P162741	ENSDART00000047529	NM_001083015.1	Dr.121005	ZDB-GENE-070209-274	ENSDARG00000039386	acap3b	ArfGAP with coiled-coil, ankyrin repeat and PH domains 3b [Source:ZFIN;Acc:ZDB-GENE-070209-274]	111.0	4e-025	60	60	0
A_15_P111532	-1.2515844890	-1.1737246590	7.8055758730	0.0000121150	0.0000606480	9.0430341730	0.0003796300	57667	A_15_P111532	ENSDART00000132642	NM_213202	Dr.150857	ZDB-GENE-040426-2280	ENSDARG00000002696	gnb3b	guanine nucleotide binding protein (G protein), beta polypeptide 3b [Source:ZFIN;Acc:ZDB-GENE-040426-2280]	111.0	4e-025	60	60	0
A_15_P103835	-1.1966739260	-1.1370083910	10.4687318180	0.0004174890	0.0013539630	9.0399853830	0.0003802960	51669	A_15_P103835	ENSDART00000129676		Dr.85175	ZDB-GENE-050309-124		lsm11	LSM11, U7 small nuclear RNA associated [Source:ZFIN;Acc:ZDB-GENE-050309-124]	111.0	4e-025	60	60	0
A_15_P270076	-1.0169758450	-1.5789228040	10.3536838400	0.0049613260	0.0003311400	8.9992006750	0.0003893270	60476	A_15_P270076	ENSDART00000129356						Uncharacterized protein [Source:UniProtKB/TrEMBL;Acc:E7FGV0]	111.0	4e-025	60	60	0
A_15_P114408	-1.0511899820	-1.0029714100	12.7161921360	0.0000712370	0.0002631520	8.9923975220	0.0003908580	38346	A_15_P114408	ENSDART00000024576	NM_201469	Dr.3473	ZDB-GENE-030131-514	ENSDARG00000008447	fkbp4	FK506 binding protein 4 [Source:ZFIN;Acc:ZDB-GENE-030131-514]	111.0	4e-025	60	60	0
A_15_P110657	-1.1394338590	-0.8855375770	8.0582406070	0.0000268030	0.0006775310	8.9916138890	0.0003910340	49842	A_15_P110657	ENSDART00000139058		Dr.83664	ZDB-GENE-091204-18		si:dkey-175m17.7	si:dkey-175m17.7 [Source:ZFIN;Acc:ZDB-GENE-091204-18]	106.0	2e-023	60	59	0
A_15_P130036	-1.0832780560	-0.6277832850	8.6970120200	0.0000670360	0.0103537390	8.9782010230	0.0003940730	52796	A_15_P130036	ENSDART00000097217		Dr.114684	ZDB-GENE-041210-163		si:ch211-193c2.2		111.0	4e-025	60	60	0
A_15_P101039	-1.0105891390	-1.1524184950	10.3513185170	0.0001750920	0.0001198520	8.9736168820	0.0003951180	51632	A_15_P101039	ENSDART00000148660	NM_131577	Dr.75458	ZDB-GENE-000509-1	ENSDARG00000006791	arntl1a	aryl hydrocarbon receptor nuclear translocator-like 1a [Source:ZFIN;Acc:ZDB-GENE-000509-1]	111.0	4e-025	60	60	0
A_15_P449610	-1.0698832870	-0.5715083160	9.7986894180	0.0000119590	0.0061442190	8.9680487790	0.0003963910	54223	A_15_P449610	ENSDART00000087454		Dr.150450	ZDB-GENE-030131-3665		grhl1	grainyhead-like 1 (Drosophila) [Source:ZFIN;Acc:ZDB-GENE-030131-3665]	111.0	4e-025	60	60	0
A_15_P177571	-1.0091505590	-0.8662516830	8.4354952360	0.0004565830	0.0031099420	8.9445893310	0.0004018070	44712	A_15_P177571	ENSDART00000064028	NM_001080686	Dr.88445	ZDB-GENE-070112-1692	ENSDARG00000043604	tmem205	transmembrane protein 205 [Source:ZFIN;Acc:ZDB-GENE-070112-1692]	106.0	2e-023	60	59	0
A_15_P364920	-1.0308982020	-1.3419235810	12.6361295990	0.0014348710	0.0003417870	8.9409915050	0.0004026450	43355	A_15_P364920	ENSDART00000020667	NM_001005927	Dr.81634	ZDB-GENE-041010-212	ENSDARG00000012981	osbpl7	oxysterol binding protein-like 7 [Source:ZFIN;Acc:ZDB-GENE-041010-212]	111.0	4e-025	60	60	0
A_15_P198976	-1.0709886460	-0.7107428560	8.0059751820	0.0004673430	0.0156643540	8.9402098540	0.0004028270	7292	A_15_P198976	ENSDART00000098632	NM_001005919		ZDB-GENE-001207-7	ENSDARG00000054454	epha4a	eph receptor A4a [Source:ZFIN;Acc:ZDB-GENE-001207-7]	111.0	7e-025	60	60	0
A_15_P108141	-1.0642996800	-0.8451432470	9.1459229600	0.0003383910	0.0042083870	8.9307580150	0.0004050390	43026	A_15_P108141	ENSDART00000112619		Dr.70084	ZDB-GENE-090313-268		si:dkey-241o6.2	Leber congenital amaurosis 5 [Source:HGNC Symbol;Acc:31923]	111.0	4e-025	60	60	0
A_15_P553027	-1.0124136740	-0.8827278480	8.1298793650	0.0000266050	0.0002466850	8.9090039860	0.0004101840	46049	A_15_P553027	ENSDART00000124267		Dr.82697	ZDB-GENE-070912-311		si:ch211-67e16.4	si:ch211-67e16.4 [Source:ZFIN;Acc:ZDB-GENE-070912-311]	102.0	3e-022	62	60	2
A_15_P150681	-1.4570162000	-1.0006705320	8.1638923690	0.0000750830	0.0037809850	8.8874049000	0.0004153660	60528	A_15_P150681	ENSDART00000143191	NM_001079972	Dr.79562	ZDB-GENE-061201-6	ENSDARG00000070907	lcor	ligand dependent nuclear receptor corepressor [Source:ZFIN;Acc:ZDB-GENE-061201-6]	111.0	4e-025	60	60	0
A_15_P508447	-1.2897872810	-1.0485194120	11.2942776520	0.0000390250	0.0006310270	8.8819003190	0.0004166980	7043	A_15_P508447	ENSDART00000084714		Dr.117374		ENSDARG00000060257	ZRANB1 (2 of 2)	zinc finger, RAN-binding domain containing 1 [Source:HGNC Symbol;Acc:18224]	106.0	3e-023	57	57	0
A_15_P153241	-1.1028537170	-1.3255267150	12.1280456120	0.0002557730	0.0001074910	8.8800097880	0.0004171570	50855	A_15_P153241	ENSDART00000131042	NM_200393	Dr.82397	ZDB-GENE-040426-1412	ENSDARG00000090704	ildr1a	immunoglobulin-like domain containing receptor 1a [Source:ZFIN;Acc:ZDB-GENE-040426-1412]	111.0	4e-025	60	60	0
A_15_P110253	-1.0775785000	-0.9125489460	10.8015372920	0.0002824560	0.0023174970	8.8778771760	0.0004176750	42183	A_15_P110253	ENSDART00000008170	NM_212896	Dr.86893	ZDB-GENE-040426-2274	ENSDARG00000042833	zgc:77828	ring finger and FYVE-like domain containing 1 [Source:HGNC Symbol;Acc:24821]	111.0	4e-025	60	60	0
A_15_P175476	-1.1328803990	-1.2843898400	10.2878732320	0.0004019970	0.0002965020	8.8755412660	0.0004182440	37441	A_15_P175476	ENSDART00000006960	NM_200287	Dr.79344	ZDB-GENE-040426-1017	ENSDARG00000017820	zgc:56407	polymerase (RNA) III (DNA directed) polypeptide D, 44kDa [Source:HGNC Symbol;Acc:1080]	111.0	4e-025	60	60	0
A_15_P102480	-1.2162781050	-1.0254695630	13.4123671920	0.0000763050	0.0008135620	8.8740197700	0.0004186140	43276	A_15_P102480	ENSDART00000009194	NM_213338	Dr.77889	ZDB-GENE-040426-2652	ENSDARG00000018903	zgc:63976	aminoacyl tRNA synthetase complex-interacting multifunctional protein 2 [Source:HGNC Symbol;Acc:20609]	111.0	4e-025	60	60	0
A_15_P399335	-1.1154967290	-1.3329421560	10.0047039530	0.0001454100	0.0000626420	8.8176694790	0.0004326130	53061	A_15_P399335	ENSDART00000109846		Dr.93018	ZDB-GENE-071004-20		zgc:171673	zgc:171673 [Source:ZFIN;Acc:ZDB-GENE-071004-20]	111.0	4e-025	60	60	0
A_15_P210481	-1.0785343360	-0.7781541790	8.6691671340	0.0003915630	0.0086492020	8.7956349700	0.0004382310	54705	A_15_P210481	ENSDART00000137169	NM_214694	Dr.75493	ZDB-GENE-030131-4704	ENSDARG00000057184	zgc:55781	chromosome 7 open reading frame 25 [Source:HGNC Symbol;Acc:21703]	111.0	4e-025	60	60	0
A_15_P382680	-1.4951496210	-1.4798544900	11.1496247700	0.0263090020	0.0415353280	8.7415380870	0.0004523810	5106	A_15_P382680	ENSDART00000134156		Dr.18420		ENSDARG00000035323	DIABLO (1 of 2)	diablo, IAP-binding mitochondrial protein [Source:HGNC Symbol;Acc:21528]	97.1	2e-020	63	60	3
A_15_P171736	-1.2382575290	0.2290672150	8.3275369530	0.0049634230	0.5824997280	8.7410024180	0.0004525240	54027	A_15_P171736	ENSDART00000127611		Dr.152611	ZDB-GENE-080215-15			zgc:174358 [Source:ZFIN;Acc:ZDB-GENE-080215-15]	111.0	4e-025	60	60	0
A_15_P213406	-1.0969906530	-1.4467793930	9.2883487400	0.0001005340	0.0000152200	8.7175967890	0.0004588090	11004	A_15_P213406	ENSDART00000143987		Dr.156592	ZDB-GENE-091204-420	ENSDARG00000044718	si:dkeyp-116h7.3	vav 2 guanine nucleotide exchange factor [Source:HGNC Symbol;Acc:12658]	111.0	7e-025	60	60	0
A_15_P204816	-1.0905993250	-1.6399928010	8.3802001030	0.0002970520	0.0000129770	8.7150763860	0.0004594920	59471	A_15_P204816	ENSDART00000075191	NM_001114427	Dr.18713	ZDB-GENE-080204-113	ENSDARG00000053201	zgc:172323	zgc:172323 [Source:ZFIN;Acc:ZDB-GENE-080204-113]	111.0	4e-025	60	60	0
A_15_P446420	-1.1998318910	-0.8421786870	8.8418061500	0.0000343190	0.0018426470	8.6866522480	0.0004672730	44410	A_15_P446420	ENSDART00000067479	NM_001045312	Dr.39121	ZDB-GENE-060616-252	ENSDARG00000051874	stra6	stimulated by retinoic acid gene 6 homolog (mouse) [Source:ZFIN;Acc:ZDB-GENE-060616-252]	111.0	4e-025	60	60	0
A_15_P518502	-1.0688760670	-1.1957125570	9.5842302550	0.0242175710	0.0218311280	8.6369869760	0.0004812310	42082	A_15_P518502	ENSDART00000134408	XM_003200825.1			ENSDARG00000094879	si:dkey-277m11.2	si:dkey-277m11.2 [Source:ZFIN;Acc:ZDB-GENE-060526-285]	111.0	4e-025	60	60	0
A_15_P106066	-1.1373958060	-0.6257703110	9.3612838250	0.0000071340	0.0036810680	8.6348704630	0.0004818370	54710	A_15_P106066	ENSDART00000112588			ZDB-GENE-090313-308		si:dkey-33l14.1	tight junction protein 1 (zona occludens 1) [Source:HGNC Symbol;Acc:11827]	111.0	4e-025	60	60	0
A_15_P576767	-1.1226181180	-0.3346225650	10.1079671390	0.0003830950	0.2268554580	8.5356570750	0.0005112120	43303	A_15_P576767		XM_003197720.1	0					111.0	4e-025	60	60	0
A_15_P134551	-1.2580678990	-0.7740032220	9.9948628990	0.0095904650	0.1142200930	8.4827038050	0.0005277240	47332	A_15_P134551	ENSDART00000115408	NM_001003847	Dr.127062	ZDB-GENE-030616-54	ENSDARG00000037503	thoc2	THO complex 2 [Source:ZFIN;Acc:ZDB-GENE-030616-54]	108.0	6e-024	58	58	0
A_15_P147061	-1.1044083560	-0.4842496960	7.8747721500	0.0045300760	0.1977899670	8.4724624040	0.0005309870	22204	A_15_P147061	ENSDART00000140154		Dr.152572	ZDB-GENE-060526-325	ENSDARG00000094458	si:dkey-65b12.12	si:dkey-65b12.12 [Source:ZFIN;Acc:ZDB-GENE-060526-325]	111.0	7e-025	60	60	0
A_15_P169481	-1.0012109280	-0.7836004080	11.3286064710	0.0011621030	0.0115317990	8.4649417160	0.0005333980	53003	A_15_P169481	ENSDART00000058938	NM_200917	Dr.11532	ZDB-GENE-040426-1040	ENSDARG00000040277	fbxo32	F-box protein 32 [Source:ZFIN;Acc:ZDB-GENE-040426-1040]	111.0	4e-025	60	60	0
A_15_P104797	-1.0141558380	-0.5218630120	11.9362927330	0.0000223300	0.0110357650	8.4637896480	0.0005337680	47713	A_15_P104797	ENSDART00000125690	NM_001002161	Dr.106687	ZDB-GENE-040625-178	ENSDARG00000091678	ints12	integrator complex subunit 12 [Source:ZFIN;Acc:ZDB-GENE-040625-178]	111.0	4e-025	60	60	0
A_15_P103848	-1.1081498000	-1.0055781180	9.7747909110	0.0000176230	0.0001177940	8.4587750320	0.0005353840	36437	A_15_P103848	ENSDART00000014306	NM_194363	Dr.82122	ZDB-GENE-020712-1	ENSDARG00000006272	mpp5a	membrane protein, palmitoylated 5a (MAGUK p55 subfamily member 5a) [Source:ZFIN;Acc:ZDB-GENE-020712-1]	111.0	4e-025	60	60	0
A_15_P493887	-1.0947388910	0.2431902570	11.0415061460	0.0002397930	0.3376829630	8.4402937390	0.0005413870	53152	A_15_P493887	ENSDART00000104519	NM_131479	Dr.132860	ZDB-GENE-980526-68	ENSDARG00000022712	stat3	signal transduction and activation of transcription 3 [Source:ZFIN;Acc:ZDB-GENE-980526-68]	106.0	2e-023	60	59	0
A_15_P117616	-1.0852062780	-1.5707428160	9.9044749320	0.0050031140	0.0006147210	8.4389675670	0.0005418210	52662	A_15_P117616	ENSDART00000126978	NM_201181	Dr.150446	ZDB-GENE-040426-771	ENSDARG00000088357	acadl	acyl-Coenzyme A dehydrogenase, long chain [Source:ZFIN;Acc:ZDB-GENE-040426-771]	111.0	4e-025	60	60	0
A_15_P213066	-1.2789300690	0.0962452750	11.7268675610	0.0004574460	0.7590761770	8.4106939870	0.0005511630	44059	A_15_P213066	ENSDART00000017728	NM_213552		ZDB-GENE-040426-2807	ENSDARG00000015343	pgd	phosphogluconate hydrogenase [Source:ZFIN;Acc:ZDB-GENE-040426-2807]	111.0	4e-025	60	60	0
A_15_P110055	-1.3297857300	-1.3857094920	11.0530741480	0.0024295580	0.0034689050	8.3982492080	0.0005553330	56866	A_15_P110055	ENSDART00000005067	NM_198878	Dr.126677	ZDB-GENE-031117-1	ENSDARG00000003398	rbpja	recombination signal binding protein for immunoglobulin kappa J region a [Source:ZFIN;Acc:ZDB-GENE-031117-1]	111.0	4e-025	60	60	0
A_15_P106280	-1.1114728410	-2.5721816460	11.5255720090	0.0315051790	0.0001801790	8.3969833040	0.0005557590	8308	A_15_P106280	ENSDART00000012758	NM_213180	Dr.79757	ZDB-GENE-040426-2219	ENSDARG00000015657	zgc:77112	zgc:77112 [Source:ZFIN;Acc:ZDB-GENE-040426-2219]	111.0	7e-025	60	60	0
A_15_P308181	-1.4121574070	-1.6003081580	8.1645339410	0.0000344680	0.0000242680	8.3890404660	0.0005584410	59054	A_15_P308181	ENSDART00000016628	XM_003198625.1	Dr.33724		ENSDARG00000008026	fam129bb	family with sequence similarity 129, member Bb [Source:ZFIN;Acc:ZDB-GENE-030131-6218]	111.0	4e-025	60	60	0
A_15_P153131	-1.2574760920	-1.6546936590	8.0101033830	0.0003391890	0.0000602500	8.3648589350	0.0005667000	47826	A_15_P153131	ENSDART00000131187	XM_003198161.1		ZDB-GENE-030131-7926	ENSDARG00000091444	wu:fj41e11	wu:fj41e11 [Source:ZFIN;Acc:ZDB-GENE-030131-7926]	111.0	4e-025	60	60	0
A_15_P179271	-1.1259983890	-0.9839081560	9.0304572770	0.0067047150	0.0237578180	8.3577120020	0.0005691670	59973	A_15_P179271	ENSDART00000081275	NM_001127473.1	Dr.115455	ZDB-GENE-071004-68	ENSDARG00000077888	SLAIN1 (2 of 2)	SLAIN motif family, member 1 [Source:HGNC Symbol;Acc:26387]	111.0	4e-025	60	60	0
A_15_P452570	-1.4734232260	-1.3776647110	9.0198409800	0.0000192120	0.0000955310	8.3305773780	0.0005786470	13869	A_15_P452570	ENSDART00000104718		Dr.156450		ENSDARG00000071009	KIF20B	kinesin family member 20B [Source:HGNC Symbol;Acc:7212]	111.0	7e-025	60	60	0
A_15_P162701	-1.1930395650	-0.9380135010	9.2581978450	0.0002837550	0.0039373240	8.3131521850	0.0005848300	44514	A_15_P162701	ENSDART00000041740	NM_001017765	Dr.15396	ZDB-GENE-050417-285	ENSDARG00000024229	zgc:112080	ubiquitin-like 7 (bone marrow stromal cell-derived) [Source:HGNC Symbol;Acc:28221]	111.0	4e-025	60	60	0
A_15_P176136	-1.0553874410	-0.6514241070	11.1711269310	0.0003903420	0.0205434180	8.2775435240	0.0005977010	46008	A_15_P176136	ENSDART00000031564	NM_001082860	Dr.84274	ZDB-GENE-070410-27	ENSDARG00000021974	meir5	MEI5 meiotic recombination protein homolog (S. cerevisiae) [Source:ZFIN;Acc:ZDB-GENE-070410-27]	111.0	4e-025	60	60	0
A_15_P102051	-1.0852540750	-1.0776717270	8.7011027260	0.0004649580	0.0010534320	8.2679624640	0.0006012190	44603	A_15_P102051	ENSDART00000059226	XM_679236.4			ENSDARG00000040463	BX088718.1	Uncharacterized protein [Source:UniProtKB/TrEMBL;Acc:E7F6T6]	111.0	4e-025	60	60	0
A_15_P207281	-1.3108750570	-1.5146657640	10.6153887290	0.0002327160	0.0001417710	8.2631796900	0.0006029840	38428	A_15_P207281	ENSDART00000062331	NM_200248	Dr.84319	ZDB-GENE-040426-911	ENSDARG00000042507	polm	polymerase (DNA directed), mu [Source:ZFIN;Acc:ZDB-GENE-040426-911]	111.0	4e-025	60	60	0
A_15_P492602	-1.3545359560	-1.7818809840	7.9348706690	0.0002995300	0.0000525680	8.2418436790	0.0006109300	40634	A_15_P492602	ENSDART00000105622	XM_002663699.1			ENSDARG00000088017	PRAM1	PML-RARA regulated adaptor molecule 1 [Source:HGNC Symbol;Acc:30091]	111.0	4e-025	60	60	0
A_15_P393870	-1.0207197190	-1.5484503940	13.2429988670	0.0324728540	0.0054147640	8.1722528220	0.0006376880	61750	A_15_P393870	ENSDART00000006628			ZDB-GENE-030131-6489		zgc:173742	zgc:173742 [Source:ZFIN;Acc:ZDB-GENE-030131-6489]	111.0	4e-025	60	60	0
A_15_P105330	-1.1803903060	-1.0332961960	9.9674409740	0.0002407930	0.0015833900	8.1536025530	0.0006450850	49824	A_15_P105330	ENSDART00000041531	NM_001005938	Dr.85181	ZDB-GENE-041010-5	ENSDARG00000034826	park7	parkinson disease (autosomal recessive, early onset) 7 [Source:ZFIN;Acc:ZDB-GENE-041010-5]	111.0	4e-025	60	60	0
[truncated: 245 more rows]

## Sheet: <-1.5down in sur
probe_name	sur_wt	oep_wt	Amean	p.sur_wt	p.oep_wt	F	p.F	id	probe_name	rna	ncbi	unigene	zfin	gene	name	description	score	evalue	length	ident	gaps
[truncated: 259 more rows]

## Sheet: 1>1.5 up in oep
probe_name	sur_wt	oep_wt	Amean	p.sur_wt	p.oep_wt	F	p.F	id	probe_name	rna	ncbi	unigene	zfin	gene	name	description	score	evalue	length	ident	gaps
[truncated: 721 more rows]

[truncated: 3 more sheets: >1.5up in oep, -1.5<-1.0  down in oep, <-1.5down in oep]
