# Supplementary material for: FoxH1 represses miR-430 during early embryonic development of zebrafish via non-canonical regulation
Source: BMC Biol. 2019 Jul 30;17:61. doi: 10.1186/s12915-019-0683-z (PMC6664792; doi:10.1186/s12915-019-0683-z)
Supplement: Supplementary file 8 — Statistical analysis of forerunner cells. (XLSX 10 kb) [file 12915_2019_683_MOESM8_ESM.xlsx]

## Sheet: Tabelle1
	forerunner cells	wild type				MZsur
		control	FHD-GFP	MOs	FHD-GPF + MOs	control	FHD-GFP	MOs	FHD-GPF + MOs
	wild typical	13	10	14	12	0	0	2	0
	reduced	1	9	6	6	19	7	17	2
	strong reduced (≤3 cells)	0	3	2	1	9	8	8	13
	without	0	4	0	0	5	11	2	12
	as picture in Fig. 4
