# Supplementary material for: FoxH1 represses miR-430 during early embryonic development of zebrafish via non-canonical regulation
Source: BMC Biol. 2019 Jul 30;17:61. doi: 10.1186/s12915-019-0683-z (PMC6664792; doi:10.1186/s12915-019-0683-z)
Supplement: Supplementary file 9 — qPCR primer. (XLSX 9 kb) [file 12915_2019_683_MOESM9_ESM.xlsx]

## Sheet: used primers
Primer	Forward	Reverse
ef1α	TCTCTACCTACCCTCCTCTTGGTC	TTGGTCTTGGCAGCCTTCTGTG
miR-430a	CGCAGCGCAGTAAGTGCTATTTGTT	GCAGGTCCAGTTTTTTTTTTTTTTTCTACCCC
miR-430b	CGCAGCGCAGAAAGTGCTATCAA	GCAGGTCCAGTTTTTTTTTTTTTTTCTACCCC
miR-430c	GCAGCGCAGTAAGTGCTTCTCTTT	GCAGGTCCAGTTTTTTTTTTTTTTTCTACCCC
miR-103	CAGCGCAGAGCAGCATTGTACA	GCAGGTCCAGTTTTTTTTTTTTTTTCTACCCC
pri-miR-430a	TGGTAAGTGCTATTTGTTGGGG	CACTCTCTTGTAGCACATGTCAC
pri-miR-430b	TTGACATCAACTCTAACTTTAGCATC	CAGCAAACATCTACCCCAACT
pri-miR-430c	TTAAGATCACTTCAAACAGGAGCA	CAGCAAACATCTACCCCAACT
cd82b	ATCGCTGAAAGTTGGAGCCT	GCAGGCAGCGGATCTCATAA
jade1	TTCGCTCATCTGAGTCATCG	ATCTGCAGCCAAGCTACGTC
fgf3	TGTGGTGGCAATCAAGGGACTG	CACACTCTCGGTTGAAGACTTCTG
pitx2	GACTAGAGAGGAGATCGCCGTTTG	CCCGTCGATTCTTGAACCACACTC
gsc	AACCGAGCTACAGCTGCTCAAC	ATGGTTCGGTGTCGTCTCTTGC
